# Supplementary material for: Genome-scale metabolic models highlight stage-specific differences in essential metabolic pathways in Trypanosoma cruzi
Source: PLoS Negl Trop Dis. 2020 Oct 6;14(10):e0008728. doi: 10.1371/journal.pntd.0008728 (PMC7567352; doi:10.1371/journal.pntd.0008728)
Supplement: S2 GEM — (JSON) [file pntd.0008728.s003.json]

{
"metabolites":[
{
"id":"e4p_x",
"name":"e4p_x",
"compartment":"Glycosome",
"formula":""
},
{
"id":"f6p_x",
"name":"f6p_x",
"compartment":"Glycosome",
"formula":""
},
{
"id":"g3p_x",
"name":"g3p_x",
"compartment":"Glycosome",
"formula":""
},
{
"id":"xu5p_D_x",
"name":"xu5p_DASH_D_x",
"compartment":"Glycosome",
"formula":""
},
{
"id":"g6p_A_c",
"name":"g6p_DASH_A_c",
"compartment":"Cytosol",
"formula":""
},
{
"id":"g6p_B_c",
"name":"g6p_DASH_B_c",
"compartment":"Cytosol",
"formula":""
},
{
"id":"2aobut_m",
"name":"2aobut_m",
"compartment":"Mitochondria",
"formula":""
},
{
"id":"accoa_m",
"name":"accoa_m",
"compartment":"Mitochondria",
"formula":""
},
{
"id":"coa_m",
"name":"coa_m",
"compartment":"Mitochondria",
"formula":""
},
{
"id":"gly_m",
"name":"gly_m",
"compartment":"Mitochondria",
"formula":""
},
{
"id":"1pyr5c_m",
"name":"1pyr5c_m",
"compartment":"Mitochondria",
"formula":""
},
{
"id":"glu5sa_m",
"name":"glu5sa_m",
"compartment":"Mitochondria",
"formula":""
},
{
"id":"h2o_m",
"name":"h2o_m",
"compartment":"Mitochondria",
"formula":""
},
{
"id":"h_m",
"name":"h_m",
"compartment":"Mitochondria",
"formula":""
},
{
"id":"akg_m",
"name":"akg_m",
"compartment":"Mitochondria",
"formula":""
},
{
"id":"ala_L_m",
"name":"ala_DASH_L_m",
"compartment":"Mitochondria",
"formula":""
},
{
"id":"glu_L_m",
"name":"glu_DASH_L_m",
"compartment":"Mitochondria",
"formula":""
},
{
"id":"pyr_m",
"name":"pyr_m",
"compartment":"Mitochondria",
"formula":""
},
{
"id":"nad_m",
"name":"nad_m",
"compartment":"Mitochondria",
"formula":""
},
{
"id":"nadh_m",
"name":"nadh_m",
"compartment":"Mitochondria",
"formula":""
},
{
"id":"thr_L_m",
"name":"thr_DASH_L_m",
"compartment":"Mitochondria",
"formula":""
},
{
"id":"amp_c",
"name":"amp_c",
"compartment":"Cytosol",
"formula":""
},
{
"id":"atp_c",
"name":"atp_c",
"compartment":"Cytosol",
"formula":""
},
{
"id":"h_c",
"name":"h_c",
"compartment":"Cytosol",
"formula":""
},
{
"id":"prpp_c",
"name":"prpp_c",
"compartment":"Cytosol",
"formula":""
},
{
"id":"r5p_c",
"name":"r5p_c",
"compartment":"Cytosol",
"formula":""
},
{
"id":"g3p_c",
"name":"g3p_c",
"compartment":"Cytosol",
"formula":""
},
{
"id":"s7p_c",
"name":"s7p_c",
"compartment":"Cytosol",
"formula":""
},
{
"id":"xu5p_D_c",
"name":"xu5p_DASH_D_c",
"compartment":"Cytosol",
"formula":""
},
{
"id":"e4p_c",
"name":"e4p_c",
"compartment":"Cytosol",
"formula":""
},
{
"id":"f6p_c",
"name":"f6p_c",
"compartment":"Cytosol",
"formula":""
},
{
"id":"co2_c",
"name":"co2_c",
"compartment":"Cytosol",
"formula":""
},
{
"id":"co2_e",
"name":"co2_e",
"compartment":"Extraorganism",
"formula":""
},
{
"id":"ala_L_c",
"name":"ala_DASH_L_c",
"compartment":"Cytosol",
"formula":""
},
{
"id":"ala_L_e",
"name":"ala_DASH_L_e",
"compartment":"Extraorganism",
"formula":""
},
{
"id":"6pgl_c",
"name":"6pgl_c",
"compartment":"Cytosol",
"formula":""
},
{
"id":"nadp_c",
"name":"nadp_c",
"compartment":"Cytosol",
"formula":""
},
{
"id":"nadph_c",
"name":"nadph_c",
"compartment":"Cytosol",
"formula":""
},
{
"id":"dhap_x",
"name":"dhap_x",
"compartment":"Glycosome",
"formula":""
},
{
"id":"glu_L_c",
"name":"glu_DASH_L_c",
"compartment":"Cytosol",
"formula":""
},
{
"id":"glu_L_e",
"name":"glu_DASH_L_e",
"compartment":"Extraorganism",
"formula":""
},
{
"id":"h_e",
"name":"h_e",
"compartment":"Extraorganism",
"formula":""
},
{
"id":"pi_m",
"name":"pi_m",
"compartment":"Mitochondria",
"formula":""
},
{
"id":"ppi_m",
"name":"ppi_m",
"compartment":"Mitochondria",
"formula":""
},
{
"id":"co2_m",
"name":"co2_m",
"compartment":"Mitochondria",
"formula":""
},
{
"id":"lpam_m",
"name":"lpam_m",
"compartment":"Mitochondria",
"formula":""
},
{
"id":"sdhlam_m",
"name":"sdhlam_m",
"compartment":"Mitochondria",
"formula":""
},
{
"id":"o2_m",
"name":"o2_m",
"compartment":"Mitochondria",
"formula":""
},
{
"id":"q6_m",
"name":"q6_m",
"compartment":"Mitochondria",
"formula":""
},
{
"id":"q6h2_m",
"name":"q6h2_m",
"compartment":"Mitochondria",
"formula":""
},
{
"id":"fdp_x",
"name":"fdp_x",
"compartment":"Glycosome",
"formula":""
},
{
"id":"h2o_x",
"name":"h2o_x",
"compartment":"Glycosome",
"formula":""
},
{
"id":"pi_x",
"name":"pi_x",
"compartment":"Glycosome",
"formula":""
},
{
"id":"ficytc_m",
"name":"ficytc_m",
"compartment":"Mitochondria",
"formula":""
},
{
"id":"focytc_m",
"name":"focytc_m",
"compartment":"Mitochondria",
"formula":""
},
{
"id":"adp_m",
"name":"adp_m",
"compartment":"Mitochondria",
"formula":""
},
{
"id":"atp_m",
"name":"atp_m",
"compartment":"Mitochondria",
"formula":""
},
{
"id":"glyc_c",
"name":"glyc_c",
"compartment":"Cytosol",
"formula":""
},
{
"id":"glyc_x",
"name":"glyc_x",
"compartment":"Glycosome",
"formula":""
},
{
"id":"b_D_glucose_c",
"name":"b_DASH_D_DASH_glucose_c",
"compartment":"Cytosol",
"formula":""
},
{
"id":"b_D_glucose_x",
"name":"b_DASH_D_DASH_glucose_x",
"compartment":"Glycosome",
"formula":""
},
{
"id":"13dpg_c",
"name":"13dpg_c",
"compartment":"Cytosol",
"formula":""
},
{
"id":"13dpg_x",
"name":"13dpg_x",
"compartment":"Glycosome",
"formula":""
},
{
"id":"6pgl_x",
"name":"6pgl_x",
"compartment":"Glycosome",
"formula":""
},
{
"id":"g6p_B_x",
"name":"g6p_DASH_B_x",
"compartment":"Glycosome",
"formula":""
},
{
"id":"h_x",
"name":"h_x",
"compartment":"Glycosome",
"formula":""
},
{
"id":"nadp_x",
"name":"nadp_x",
"compartment":"Glycosome",
"formula":""
},
{
"id":"nadph_x",
"name":"nadph_x",
"compartment":"Glycosome",
"formula":""
},
{
"id":"fad_m",
"name":"fad_m",
"compartment":"Mitochondria",
"formula":""
},
{
"id":"fadh2_m",
"name":"fadh2_m",
"compartment":"Mitochondria",
"formula":""
},
{
"id":"pro_L_m",
"name":"pro_DASH_L_m",
"compartment":"Mitochondria",
"formula":""
},
{
"id":"3pg_x",
"name":"3pg_x",
"compartment":"Glycosome",
"formula":""
},
{
"id":"adp_x",
"name":"adp_x",
"compartment":"Glycosome",
"formula":""
},
{
"id":"atp_x",
"name":"atp_x",
"compartment":"Glycosome",
"formula":""
},
{
"id":"mal_L_c",
"name":"mal_DASH_L_c",
"compartment":"Cytosol",
"formula":""
},
{
"id":"mal_L_x",
"name":"mal_DASH_L_x",
"compartment":"Glycosome",
"formula":""
},
{
"id":"a_D_glucose_c",
"name":"a_DASH_D_DASH_glucose_c",
"compartment":"Cytosol",
"formula":""
},
{
"id":"a_D_glucose_x",
"name":"a_DASH_D_DASH_glucose_x",
"compartment":"Glycosome",
"formula":""
},
{
"id":"gly_c",
"name":"gly_c",
"compartment":"Cytosol",
"formula":""
},
{
"id":"ru5p_D_c",
"name":"ru5p_DASH_D_c",
"compartment":"Cytosol",
"formula":""
},
{
"id":"akg_c",
"name":"akg_c",
"compartment":"Cytosol",
"formula":""
},
{
"id":"mal_L_m",
"name":"mal_DASH_L_m",
"compartment":"Mitochondria",
"formula":""
},
{
"id":"nh4_m",
"name":"nh4_m",
"compartment":"Mitochondria",
"formula":""
},
{
"id":"fum_x",
"name":"fum_x",
"compartment":"Glycosome",
"formula":""
},
{
"id":"nad_x",
"name":"nad_x",
"compartment":"Glycosome",
"formula":""
},
{
"id":"nadh_x",
"name":"nadh_x",
"compartment":"Glycosome",
"formula":""
},
{
"id":"succ_x",
"name":"succ_x",
"compartment":"Glycosome",
"formula":""
},
{
"id":"6pgc_x",
"name":"6pgc_x",
"compartment":"Glycosome",
"formula":""
},
{
"id":"glcn_D_x",
"name":"glcn_DASH_D_x",
"compartment":"Glycosome",
"formula":""
},
{
"id":"succ_c",
"name":"succ_c",
"compartment":"Cytosol",
"formula":""
},
{
"id":"succ_m",
"name":"succ_m",
"compartment":"Mitochondria",
"formula":""
},
{
"id":"cit_m",
"name":"cit_m",
"compartment":"Mitochondria",
"formula":""
},
{
"id":"oaa_m",
"name":"oaa_m",
"compartment":"Mitochondria",
"formula":""
},
{
"id":"2pg_c",
"name":"2pg_c",
"compartment":"Cytosol",
"formula":""
},
{
"id":"3pg_c",
"name":"3pg_c",
"compartment":"Cytosol",
"formula":""
},
{
"id":"6pgc_c",
"name":"6pgc_c",
"compartment":"Cytosol",
"formula":""
},
{
"id":"h2o_c",
"name":"h2o_c",
"compartment":"Cytosol",
"formula":""
},
{
"id":"adp_c",
"name":"adp_c",
"compartment":"Cytosol",
"formula":""
},
{
"id":"dhap_c",
"name":"dhap_c",
"compartment":"Cytosol",
"formula":""
},
{
"id":"glyc3p_c",
"name":"glyc3p_c",
"compartment":"Cytosol",
"formula":""
},
{
"id":"g6p_A_x",
"name":"g6p_DASH_A_x",
"compartment":"Glycosome",
"formula":""
},
{
"id":"h2o_e",
"name":"h2o_e",
"compartment":"Extraorganism",
"formula":""
},
{
"id":"amp_x",
"name":"amp_x",
"compartment":"Glycosome",
"formula":""
},
{
"id":"pi_c",
"name":"pi_c",
"compartment":"Cytosol",
"formula":""
},
{
"id":"ac_c",
"name":"ac_c",
"compartment":"Cytosol",
"formula":""
},
{
"id":"ac_m",
"name":"ac_m",
"compartment":"Mitochondria",
"formula":""
},
{
"id":"pi_e",
"name":"pi_e",
"compartment":"Extraorganism",
"formula":""
},
{
"id":"succ_e",
"name":"succ_e",
"compartment":"Extraorganism",
"formula":""
},
{
"id":"dhlam_m",
"name":"dhlam_m",
"compartment":"Mitochondria",
"formula":""
},
{
"id":"succoa_m",
"name":"succoa_m",
"compartment":"Mitochondria",
"formula":""
},
{
"id":"pep_x",
"name":"pep_x",
"compartment":"Glycosome",
"formula":""
},
{
"id":"ppi_x",
"name":"ppi_x",
"compartment":"Glycosome",
"formula":""
},
{
"id":"pyr_x",
"name":"pyr_x",
"compartment":"Glycosome",
"formula":""
},
{
"id":"glyc3p_x",
"name":"glyc3p_x",
"compartment":"Glycosome",
"formula":""
},
{
"id":"fdp_c",
"name":"fdp_c",
"compartment":"Cytosol",
"formula":""
},
{
"id":"2dr5p_x",
"name":"2dr5p_x",
"compartment":"Glycosome",
"formula":""
},
{
"id":"drib_x",
"name":"drib_x",
"compartment":"Glycosome",
"formula":""
},
{
"id":"co2_x",
"name":"co2_x",
"compartment":"Glycosome",
"formula":""
},
{
"id":"r5p_x",
"name":"r5p_x",
"compartment":"Glycosome",
"formula":""
},
{
"id":"rib_D_x",
"name":"rib_DASH_D_x",
"compartment":"Glycosome",
"formula":""
},
{
"id":"nad_c",
"name":"nad_c",
"compartment":"Cytosol",
"formula":""
},
{
"id":"nadh_c",
"name":"nadh_c",
"compartment":"Cytosol",
"formula":""
},
{
"id":"nh4_c",
"name":"nh4_c",
"compartment":"Cytosol",
"formula":""
},
{
"id":"fum_m",
"name":"fum_m",
"compartment":"Mitochondria",
"formula":""
},
{
"id":"ru5p_D_x",
"name":"ru5p_DASH_D_x",
"compartment":"Glycosome",
"formula":""
},
{
"id":"nadp_m",
"name":"nadp_m",
"compartment":"Mitochondria",
"formula":""
},
{
"id":"nadph_m",
"name":"nadph_m",
"compartment":"Mitochondria",
"formula":""
},
{
"id":"thr_L_c",
"name":"thr_DASH_L_c",
"compartment":"Cytosol",
"formula":""
},
{
"id":"b_D_glucose_e",
"name":"b_DASH_D_DASH_glucose_e",
"compartment":"Extraorganism",
"formula":""
},
{
"id":"pro_L_c",
"name":"pro_DASH_L_c",
"compartment":"Cytosol",
"formula":""
},
{
"id":"pro_L_e",
"name":"pro_DASH_L_e",
"compartment":"Extraorganism",
"formula":""
},
{
"id":"acald_x",
"name":"acald_x",
"compartment":"Glycosome",
"formula":""
},
{
"id":"pep_c",
"name":"pep_c",
"compartment":"Cytosol",
"formula":""
},
{
"id":"cit_c",
"name":"cit_c",
"compartment":"Cytosol",
"formula":""
},
{
"id":"2ahethmpp_m",
"name":"2ahethmpp_m",
"compartment":"Mitochondria",
"formula":""
},
{
"id":"adhlam_m",
"name":"adhlam_m",
"compartment":"Mitochondria",
"formula":""
},
{
"id":"thmpp_m",
"name":"thmpp_m",
"compartment":"Mitochondria",
"formula":""
},
{
"id":"glyc_e",
"name":"glyc_e",
"compartment":"Extraorganism",
"formula":""
},
{
"id":"s7p_x",
"name":"s7p_x",
"compartment":"Glycosome",
"formula":""
},
{
"id":"icit_m",
"name":"icit_m",
"compartment":"Mitochondria",
"formula":""
},
{
"id":"asp_L_c",
"name":"asp_DASH_L_c",
"compartment":"Cytosol",
"formula":""
},
{
"id":"oaa_c",
"name":"oaa_c",
"compartment":"Cytosol",
"formula":""
},
{
"id":"nh4_e",
"name":"nh4_e",
"compartment":"Extraorganism",
"formula":""
},
{
"id":"o2_c",
"name":"o2_c",
"compartment":"Cytosol",
"formula":""
},
{
"id":"o2_e",
"name":"o2_e",
"compartment":"Extraorganism",
"formula":""
},
{
"id":"pyr_c",
"name":"pyr_c",
"compartment":"Cytosol",
"formula":""
},
{
"id":"accoa_c",
"name":"accoa_c",
"compartment":"Cytosol",
"formula":""
},
{
"id":"coa_c",
"name":"coa_c",
"compartment":"Cytosol",
"formula":""
},
{
"id":"asp_L_m",
"name":"asp_DASH_L_m",
"compartment":"Mitochondria",
"formula":""
},
{
"id":"gly_e",
"name":"gly_e",
"compartment":"Extraorganism",
"formula":""
},
{
"id":"ac_e",
"name":"ac_e",
"compartment":"Extraorganism",
"formula":""
},
{
"id":"thr_L_e",
"name":"thr_DASH_L_e",
"compartment":"Extraorganism",
"formula":""
},
{
"id":"a_D_glucose_e",
"name":"a_DASH_D_DASH_glucose_e",
"compartment":"Extraorganism",
"formula":""
},
{
"id":"asp_L_e",
"name":"asp_DASH_L_e",
"compartment":"Extraorganism",
"formula":""
},
{
"id":"oaa_x",
"name":"oaa_x",
"compartment":"Glycosome",
"formula":""
},
{
"id":"fum_c",
"name":"fum_c",
"compartment":"Cytosol",
"formula":""
},
{
"id":"ppi_c",
"name":"ppi_c",
"compartment":"Cytosol",
"formula":""
},
{
"id":"r1p_c",
"name":"r1p_c",
"compartment":"Cytosol",
"formula":""
},
{
"id":"asn_L_c",
"name":"M_L_Asparagine_",
"compartment":"Cytosol",
"charge":0,
"formula":""
},
{
"id":"asntrna_c",
"name":"M_L_Asparaginyl_tRNA_Asn__C4H8N2O3X",
"compartment":"Cytosol",
"charge":1,
"formula":""
},
{
"id":"trnaasn_c",
"name":"M_tRNA_Asn__HOX",
"compartment":"Cytosol",
"charge":0,
"formula":""
},
{
"id":"nh3_c",
"name":"M_Ammonia_H3N",
"compartment":"Cytosol",
"charge":0,
"formula":""
},
{
"id":"asptrna_c",
"name":"M_L_Aspartyl_tRNA_Asp__C4H6NO4X",
"compartment":"Cytosol",
"charge":0,
"formula":""
},
{
"id":"trnaasp_c",
"name":"M_tRNA_Asp__HOX",
"compartment":"Cytosol",
"charge":0,
"formula":""
},
{
"id":"asn_L_x",
"name":"M_L_Asparagine_",
"compartment":"Glycosome",
"charge":0,
"formula":""
},
{
"id":"asp_L_x",
"name":"M_L_Aspartate_",
"compartment":"Glycosome",
"charge":0,
"formula":""
},
{
"id":"nh4_x",
"name":"M_Ammonium_H4N",
"compartment":"Glycosome",
"charge":1,
"formula":""
},
{
"id":"ala_D_c",
"name":"M_D_Alanine_",
"compartment":"Cytosol",
"charge":0,
"formula":""
},
{
"id":"alatrna_c",
"name":"M_L_Alanyl_tRNA_Ala__C3H7NO2X",
"compartment":"Cytosol",
"charge":1,
"formula":""
},
{
"id":"trnaala_c",
"name":"M_tRNA_Ala__HOX",
"compartment":"Cytosol",
"charge":0,
"formula":""
},
{
"id":"cys_L_c",
"name":"M_L_Cysteine_",
"compartment":"Cytosol",
"charge":0,
"formula":""
},
{
"id":"mercppyr_c",
"name":"M_Mercaptopyruvate_C3H3O3S",
"compartment":"Cytosol",
"charge":-1,
"formula":""
},
{
"id":"3sala_c",
"name":"M_3_Sulfino_L_alanine_C3H7NO4S",
"compartment":"Cytosol",
"charge":0,
"formula":""
},
{
"id":"spyr_c",
"name":"M_3_Sulfinylpyruvate_C3H3O5S",
"compartment":"Cytosol",
"charge":-1,
"formula":""
},
{
"id":"acgam1p_c",
"name":"M_N_Acetyl_D_glucosamine_1_phosphate_C8H14NO9P",
"compartment":"Cytosol",
"charge":-2,
"formula":""
},
{
"id":"uacgam_c",
"name":"M_UDP_N_acetyl_D_glucosamine_C17H25N3O17P2",
"compartment":"Cytosol",
"charge":-2,
"formula":""
},
{
"id":"utp_c",
"name":"M_UTP_C9H11N2O15P3",
"compartment":"Cytosol",
"charge":-4,
"formula":""
},
{
"id":"acgam6p_c",
"name":"M_N_Acetyl_D_glucosamine_6_phosphate_C8H14NO9P",
"compartment":"Cytosol",
"charge":-2,
"formula":""
},
{
"id":"gam6p_c",
"name":"M_D_Glucosamine_6_phosphate_C6H13NO8P",
"compartment":"Cytosol",
"charge":-1,
"formula":""
},
{
"id":"gln_L_c",
"name":"M_L_Glutamine_",
"compartment":"Cytosol",
"charge":0,
"formula":""
},
{
"id":"gam6p_x",
"name":"M_D_Glucosamine_6_phosphate_C6H13NO8P",
"compartment":"Glycosome",
"charge":-1,
"formula":""
},
{
"id":"arg_L_x",
"name":"M_L_Arginine_",
"compartment":"Glycosome",
"charge":0,
"formula":""
},
{
"id":"orn_L_x",
"name":"M_L_Ornithine_",
"compartment":"Glycosome",
"charge":0,
"formula":""
},
{
"id":"urea_x",
"name":"M_Urea_CH4N2O",
"compartment":"Glycosome",
"charge":0,
"formula":""
},
{
"id":"arg_L_c",
"name":"M_L_Arginine_",
"compartment":"Cytosol",
"charge":0,
"formula":""
},
{
"id":"argtrna_c",
"name":"M_L_Arginyl_tRNA_Arg__C6H15N4O2X",
"compartment":"Cytosol",
"charge":2,
"formula":""
},
{
"id":"trnaarg_c",
"name":"M_tRNA_Arg__HOX",
"compartment":"Cytosol",
"charge":0,
"formula":""
},
{
"id":"3hmp_m",
"name":"M_3_Hydroxy_2_methylpropanoate_C4H7O3",
"compartment":"Mitochondria",
"charge":-1,
"formula":""
},
{
"id":"mmalsa_m",
"name":"M__S__Methylmalonate_semialdehyde_C4H5O3",
"compartment":"Mitochondria",
"charge":-1,
"formula":""
},
{
"id":"gdp_m",
"name":"M_GDP_C10H12N5O11P2",
"compartment":"Mitochondria",
"charge":-3,
"formula":""
},
{
"id":"gtp_m",
"name":"M_GTP_C10H12N5O14P3",
"compartment":"Mitochondria",
"charge":-4,
"formula":""
},
{
"id":"acser_c",
"name":"M_O_Acetyl_L_serine_C5H9NO4",
"compartment":"Cytosol",
"charge":0,
"formula":""
},
{
"id":"slcys_c",
"name":"M_S_Sulfo_L_cysteine_C3H6NO5S2",
"compartment":"Cytosol",
"charge":-1,
"formula":""
},
{
"id":"tsul_c",
"name":"M_Thiosulfate_O3S2",
"compartment":"Cytosol",
"charge":-2,
"formula":""
},
{
"id":"h2s_c",
"name":"M_Hydrogen_sulfide_HS",
"compartment":"Cytosol",
"charge":-1,
"formula":""
},
{
"id":"so3_c",
"name":"M_Sulfite_O3S",
"compartment":"Cytosol",
"charge":-2,
"formula":""
},
{
"id":"trpdox_c",
"name":"M_Oxidized_tryparedoxin_X",
"compartment":"Cytosol",
"charge":0,
"formula":""
},
{
"id":"trpdrd_c",
"name":"M_Reduced_tryparedoxin_XH2",
"compartment":"Cytosol",
"charge":0,
"formula":""
},
{
"id":"cyan_c",
"name":"M_cyanide_HCN",
"compartment":"Cytosol",
"charge":0,
"formula":""
},
{
"id":"tcynt_c",
"name":"M_Thiocyanate_CNS",
"compartment":"Cytosol",
"charge":-1,
"formula":""
},
{
"id":"ser_L_c",
"name":"M_L_Serine_",
"compartment":"Cytosol",
"charge":0,
"formula":""
},
{
"id":"gln_L_e",
"name":"M_L_Glutamine_",
"compartment":"Extracellular_space",
"charge":0,
"formula":""
},
{
"id":"arg_L_e",
"name":"M_L_Arginine_",
"compartment":"Extracellular_space",
"charge":0,
"formula":""
},
{
"id":"urea_e",
"name":"M_Urea_CH4N2O",
"compartment":"Extracellular_space",
"charge":0,
"formula":""
},
{
"id":"phe_L_e",
"name":"M_L_Phenylalanine_",
"compartment":"Extracellular_space",
"charge":0,
"formula":""
},
{
"id":"ile_L_e",
"name":"M_L_Isoleucine_",
"compartment":"Extracellular_space",
"charge":0,
"formula":""
},
{
"id":"his_L_e",
"name":"M_L_Histidine_",
"compartment":"Extracellular_space",
"charge":0,
"formula":""
},
{
"id":"val_L_e",
"name":"M_L_Valine_",
"compartment":"Extracellular_space",
"charge":0,
"formula":""
},
{
"id":"leu_L_e",
"name":"M_L_Leucine_",
"compartment":"Extracellular_space",
"charge":0,
"formula":""
},
{
"id":"lys_L_e",
"name":"M_L_Lysine_",
"compartment":"Extracellular_space",
"charge":0,
"formula":""
},
{
"id":"ala_D_e",
"name":"M_D_Alanine_",
"compartment":"Extracellular_space",
"charge":0,
"formula":""
},
{
"id":"ergst_e",
"name":"M_Ergosterol_C28H44O",
"compartment":"Extracellular_space",
"charge":0,
"formula":""
},
{
"id":"ser_L_e",
"name":"M_L_Serine_",
"compartment":"Extracellular_space",
"charge":0,
"formula":""
},
{
"id":"ura_e",
"name":"M_Uracil_C4H4N2O2",
"compartment":"Extracellular_space",
"charge":0,
"formula":""
},
{
"id":"met_L_e",
"name":"M_L_Methionine_",
"compartment":"Extracellular_space",
"charge":0,
"formula":""
},
{
"id":"cys_L_e",
"name":"M_L_Cysteine_",
"compartment":"Extracellular_space",
"charge":0,
"formula":""
},
{
"id":"asn_L_e",
"name":"M_L_Asparagine_",
"compartment":"Extracellular_space",
"charge":0,
"formula":""
},
{
"id":"chol_e",
"name":"M_Choline_C5H14NO",
"compartment":"Extracellular_space",
"charge":1,
"formula":""
},
{
"id":"cit_e",
"name":"M_Citrate_C6H5O7",
"compartment":"Extracellular_space",
"charge":-3,
"formula":""
},
{
"id":"gthrd_e",
"name":"M_Reduced_glutathione_C10H16N3O6S",
"compartment":"Extracellular_space",
"charge":-1,
"formula":""
},
{
"id":"h2s_e",
"name":"M_Hydrogen_sulfide_HS",
"compartment":"Extracellular_space",
"charge":-1,
"formula":""
},
{
"id":"nac_e",
"name":"M_Nicotinate_C6H4NO2",
"compartment":"Extracellular_space",
"charge":-1,
"formula":""
},
{
"id":"ncam_e",
"name":"M_Nicotinamide_C6H6N2O",
"compartment":"Extracellular_space",
"charge":0,
"formula":""
},
{
"id":"inost_e",
"name":"M_myo_Inositol_C6H12O6",
"compartment":"Extracellular_space",
"charge":0,
"formula":""
},
{
"id":"nh3_e",
"name":"M_Ammonia_H3N",
"compartment":"Extracellular_space",
"charge":0,
"formula":""
},
{
"id":"gua_e",
"name":"M_Guanine_C5H5N5O",
"compartment":"Extracellular_space",
"charge":0,
"formula":""
},
{
"id":"drib_e",
"name":"M_Deoxyribose_C5H10O4",
"compartment":"Extracellular_space",
"charge":0,
"formula":""
},
{
"id":"thym_e",
"name":"M_Thymine_C5H6N2O2",
"compartment":"Extracellular_space",
"charge":0,
"formula":""
},
{
"id":"hxan_e",
"name":"M_Hypoxanthine_C5H4N4O",
"compartment":"Extracellular_space",
"charge":0,
"formula":""
},
{
"id":"2beACP_m",
"name":"M_But_2_enoyl_acyl_carrier_protein_C4H5OX",
"compartment":"Mitochondria",
"charge":0,
"formula":""
},
{
"id":"3hbACP_m",
"name":"M__3R__3_Hydroxybutanoyl_acyl_carrier_protein_C4H7O2X",
"compartment":"Mitochondria",
"charge":0,
"formula":""
},
{
"id":"2theACP_m",
"name":"M_trans_Hex_2_enoyl_acp_C6H9OX",
"compartment":"Mitochondria",
"charge":0,
"formula":""
},
{
"id":"3hhACP_m",
"name":"M__R__3_Hydroxyhexanoyl_acp_C6H11O2X",
"compartment":"Mitochondria",
"charge":0,
"formula":""
},
{
"id":"2toceACP_m",
"name":"M_trans_Oct_2_enoyl_acp_C8H13OX",
"compartment":"Mitochondria",
"charge":0,
"formula":""
},
{
"id":"3hocACP_m",
"name":"M__R__3_Hydroxyoctanoyl_acyl_carrier_protein_C8H15O2X",
"compartment":"Mitochondria",
"charge":0,
"formula":""
},
{
"id":"2tdeACP_m",
"name":"M_trans_Dec_2_enoyl_acyl_carrier_protein_C10H17OX",
"compartment":"Mitochondria",
"charge":0,
"formula":""
},
{
"id":"3hdeACP_m",
"name":"M__3R__3_Hydroxydecanoyl_acyl_carrier_protein_C10H19O2X",
"compartment":"Mitochondria",
"charge":0,
"formula":""
},
{
"id":"2tddACP_m",
"name":"M_trans_Dodec_2_enoyl_acyl_carrier_protein_C12H21OX",
"compartment":"Mitochondria",
"charge":0,
"formula":""
},
{
"id":"3hddACP_m",
"name":"M__R__3_Hydroxydodecanoyl_acyl_carrier_protein_C12H23O2X",
"compartment":"Mitochondria",
"charge":0,
"formula":""
},
{
"id":"3htdACP_m",
"name":"M__3R__3_Hydroxytetradecanoyl_acyl_carrier_protein_C14H27O2X",
"compartment":"Mitochondria",
"charge":0,
"formula":""
},
{
"id":"tdeACP_m",
"name":"M_Tetradecenoyl_ACP__n_C141ACP__C14H25OX",
"compartment":"Mitochondria",
"charge":0,
"formula":""
},
{
"id":"3hpaACP_m",
"name":"M__3R__3_Hydroxypalmitoyl_acyl_carrier_protein_C16H31O2X",
"compartment":"Mitochondria",
"charge":0,
"formula":""
},
{
"id":"hdeACP_m",
"name":"M_Hexadecenoyl_ACP__n_C161ACP__C16H29OX",
"compartment":"Mitochondria",
"charge":0,
"formula":""
},
{
"id":"2tocdACP_m",
"name":"M_trans_Octadec_2_enoyl_acyl_carrier_protein_C18H33OX",
"compartment":"Mitochondria",
"charge":0,
"formula":""
},
{
"id":"3hocdacp_m",
"name":"M__3R__3_Hydroxyoctadecanoyl_acyl_carrier_protein_C18H35O2X",
"compartment":"Mitochondria",
"charge":0,
"formula":""
},
{
"id":"3hbutcoa_m",
"name":"M__S__3_Hydroxybutyryl_CoA_C25H38N7O18P3S",
"compartment":"Mitochondria",
"charge":-4,
"formula":""
},
{
"id":"aacoa_m",
"name":"M_Acetoacetyl_CoA_C25H36N7O18P3S",
"compartment":"Mitochondria",
"charge":-4,
"formula":""
},
{
"id":"ACP_m",
"name":"M_acyl_carrier_protein_HX",
"compartment":"Mitochondria",
"charge":0,
"formula":""
},
{
"id":"acACP_m",
"name":"M_Acetyl_ACP_C2H3OX",
"compartment":"Mitochondria",
"charge":0,
"formula":""
},
{
"id":"actACP_m",
"name":"M_Acetoacetyl_ACP_C4H5O2X",
"compartment":"Mitochondria",
"charge":0,
"formula":""
},
{
"id":"malACP_m",
"name":"M_Malonyl_acyl_carrier_protein_C3H2O3X",
"compartment":"Mitochondria",
"charge":-1,
"formula":""
},
{
"id":"3oxhACP_m",
"name":"M_3_Oxohexanoyl_acyl_carrier_protein_C6H9O2X",
"compartment":"Mitochondria",
"charge":0,
"formula":""
},
{
"id":"butACP_m",
"name":"M_Butyryl_acyl_carrier_protein_C4H7OX",
"compartment":"Mitochondria",
"charge":0,
"formula":""
},
{
"id":"3oxocACP_m",
"name":"M_3_Oxooctanoyl_acyl_carrier_protein_C8H13O2X",
"compartment":"Mitochondria",
"charge":0,
"formula":""
},
{
"id":"hexACP_m",
"name":"M_Hexanoyl_acyl_carrier_protein_C6H11OX",
"compartment":"Mitochondria",
"charge":0,
"formula":""
},
{
"id":"3oxdeACP_m",
"name":"M_3_Oxodecanoyl_acyl_carrier_protein_C10H17O2X",
"compartment":"Mitochondria",
"charge":0,
"formula":""
},
{
"id":"octACP_m",
"name":"M_Octanoyl_acyl_carrier_protein_C8H15OX",
"compartment":"Mitochondria",
"charge":0,
"formula":""
},
{
"id":"3oxddACP_m",
"name":"M_3_Oxododecanoyl_acyl_carrier_protein_C12H21O2X",
"compartment":"Mitochondria",
"charge":0,
"formula":""
},
{
"id":"decACP_m",
"name":"M_Decanoyl_acyl_carrier_protein_C10H19OX",
"compartment":"Mitochondria",
"charge":0,
"formula":""
},
{
"id":"3oxtdACP_m",
"name":"M_3_Oxotetradecanoyl_acyl_carrier_protein_C14H25O2X",
"compartment":"Mitochondria",
"charge":0,
"formula":""
},
{
"id":"ddcaACP_m",
"name":"M_Dodecanoyl_ACP__n_C120ACP__C12H23OX",
"compartment":"Mitochondria",
"charge":0,
"formula":""
},
{
"id":"3oxhdACP_m",
"name":"M_3_Oxohexadecanoyl_acp_C16H29O2X",
"compartment":"Mitochondria",
"charge":0,
"formula":""
},
{
"id":"myrsACP_m",
"name":"M_Myristoyl_ACP__n_C140ACP__C14H27OX",
"compartment":"Mitochondria",
"charge":0,
"formula":""
},
{
"id":"3oxocdacp_m",
"name":"M_3_Oxooctadecanoyl_acp_C18H33O2X",
"compartment":"Mitochondria",
"charge":0,
"formula":""
},
{
"id":"palmACP_m",
"name":"M_Palmitoyl_ACP__n_C160ACP__C16H31OX",
"compartment":"Mitochondria",
"charge":0,
"formula":""
},
{
"id":"hdd2coa_m",
"name":"M_trans_Hexadec_2_enoyl_CoA_C37H60N7O17P3S",
"compartment":"Mitochondria",
"charge":-4,
"formula":""
},
{
"id":"pmtcoa_m",
"name":"M_Palmitoyl_CoA__n_C160CoA__C37H62N7O17P3S",
"compartment":"Mitochondria",
"charge":-4,
"formula":""
},
{
"id":"tdcoa_m",
"name":"M_Tetradecanoyl_CoA__n_C140CoA__C35H58N7O17P3S",
"compartment":"Mitochondria",
"charge":-4,
"formula":""
},
{
"id":"tdd2coa_m",
"name":"M_trans_Tetradec_2_enoyl_CoA_C35H56N7O17P3S",
"compartment":"Mitochondria",
"charge":-4,
"formula":""
},
{
"id":"ddcoa_m",
"name":"M_Dodecanoyl_CoA__n_C120CoA__C33H54N7O17P3S",
"compartment":"Mitochondria",
"charge":-4,
"formula":""
},
{
"id":"ddd2coa_m",
"name":"M_trans_Dodec_2_enoyl_CoA_C33H52N7O17P3S",
"compartment":"Mitochondria",
"charge":-4,
"formula":""
},
{
"id":"dccoa_m",
"name":"M_Decanoyl_CoA_C31H50N7O17P3S",
"compartment":"Mitochondria",
"charge":-4,
"formula":""
},
{
"id":"dcd2coa_m",
"name":"M_trans_Dec_2_enoyl_CoA_C31H48N7O17P3S",
"compartment":"Mitochondria",
"charge":-4,
"formula":""
},
{
"id":"occoa_m",
"name":"M_Octanoyl_CoA_C29H46N7O17P3S",
"compartment":"Mitochondria",
"charge":-4,
"formula":""
},
{
"id":"ocd2coa_m",
"name":"M_trans_Oct_2_enoyl_CoA_C29H44N7O17P3S",
"compartment":"Mitochondria",
"charge":-4,
"formula":""
},
{
"id":"hxcoa_m",
"name":"M_Hexanoyl_CoA_C27H42N7O17P3S",
"compartment":"Mitochondria",
"charge":-4,
"formula":""
},
{
"id":"hxd2coa_m",
"name":"M_trans_Hex_2_enoyl_CoA_C27H40N7O17P3S",
"compartment":"Mitochondria",
"charge":-4,
"formula":""
},
{
"id":"btcoa_m",
"name":"M_Butanoyl_CoA_C25H38N7O17P3S",
"compartment":"Mitochondria",
"charge":-4,
"formula":""
},
{
"id":"butd2coa_m",
"name":"M_trans_But_2_enoyl_CoA_C25H36N7O17P3S",
"compartment":"Mitochondria",
"charge":-4,
"formula":""
},
{
"id":"hdca_c",
"name":"M_hexadecanoate__n_C160__C16H31O2",
"compartment":"Cytosol",
"charge":-1,
"formula":""
},
{
"id":"pmtcoa_c",
"name":"M_Palmitoyl_CoA__n_C160CoA__C37H62N7O17P3S",
"compartment":"Cytosol",
"charge":-4,
"formula":""
},
{
"id":"gamla_c",
"name":"M_Gamma_linolenic_acid__183__C18H29O2",
"compartment":"Cytosol",
"charge":-1,
"formula":""
},
{
"id":"glincoa_c",
"name":"M_gamma_Linoyl_CoA__n_C1836_9_12CoA__C39H60N7O17P3S",
"compartment":"Cytosol",
"charge":-4,
"formula":""
},
{
"id":"alincoa_c",
"name":"M_alpha_Linoyl_CoA__n_C1839_12_15CoA__C39H60N7O17P3S",
"compartment":"Cytosol",
"charge":-4,
"formula":""
},
{
"id":"alpla_c",
"name":"M_Alpha_linolenic_acid__183__C18H29O2",
"compartment":"Cytosol",
"charge":-1,
"formula":""
},
{
"id":"tdcoa_c",
"name":"M_Tetradecanoyl_CoA__n_C140CoA__C35H58N7O17P3S",
"compartment":"Cytosol",
"charge":-4,
"formula":""
},
{
"id":"ttdca_c",
"name":"M_tetradecanoate__C140__C14H27O2",
"compartment":"Cytosol",
"charge":-1,
"formula":""
},
{
"id":"ocdca_c",
"name":"M_octadecanoate__n_C180__C18H35O2",
"compartment":"Cytosol",
"charge":-1,
"formula":""
},
{
"id":"strcoa_c",
"name":"M_Stearyl_CoA__n_C180CoA__C39H66N7O17P3S",
"compartment":"Cytosol",
"charge":-4,
"formula":""
},
{
"id":"ocdcea_c",
"name":"M_octadecenoate__n_C181__C18H33O2",
"compartment":"Cytosol",
"charge":-1,
"formula":""
},
{
"id":"olcoa_c",
"name":"M_Oleoyl_CoA__n_C1819CoA__C39H64N7O17P3S",
"compartment":"Cytosol",
"charge":-4,
"formula":""
},
{
"id":"lincoa_c",
"name":"M_Linoleoyl_CoA__n_C1829_12CoA__C39H62N7O17P3S",
"compartment":"Cytosol",
"charge":-4,
"formula":""
},
{
"id":"ocdcya_c",
"name":"M_octadecdienoate__n_C182__C18H31O2",
"compartment":"Cytosol",
"charge":-1,
"formula":""
},
{
"id":"hco3_m",
"name":"M_Bicarbonate_CHO3",
"compartment":"Mitochondria",
"charge":-1,
"formula":""
},
{
"id":"malcoa_m",
"name":"M_Malonyl_CoA_C24H33N7O19P3S",
"compartment":"Mitochondria",
"charge":-5,
"formula":""
},
{
"id":"man6p_c",
"name":"M_D_Mannose_6_phosphate_C6H11O9P",
"compartment":"Cytosol",
"charge":-2,
"formula":""
},
{
"id":"man1p_c",
"name":"M_D_Mannose_1_phosphate_C6H11O9P",
"compartment":"Cytosol",
"charge":-2,
"formula":""
},
{
"id":"gdpman_c",
"name":"M_GDP_D_mannose_C16H23N5O16P2",
"compartment":"Cytosol",
"charge":-2,
"formula":""
},
{
"id":"gtp_c",
"name":"M_GTP_C10H12N5O14P3",
"compartment":"Cytosol",
"charge":-4,
"formula":""
},
{
"id":"f26bp_c",
"name":"M_D_Fructose_2_6_bisphosphate_C6H10O12P2",
"compartment":"Cytosol",
"charge":-4,
"formula":""
},
{
"id":"g1p_c",
"name":"M_D_Glucose_1_phosphate_C6H11O9P",
"compartment":"Cytosol",
"charge":-2,
"formula":""
},
{
"id":"udpg_c",
"name":"M_UDPglucose_C15H22N2O17P2",
"compartment":"Cytosol",
"charge":-2,
"formula":""
},
{
"id":"gal1p_x",
"name":"M_alpha_D_Galactose_1_phosphate_C6H11O9P",
"compartment":"Glycosome",
"charge":-2,
"formula":""
},
{
"id":"gal_x",
"name":"M_D_Galactose_C6H12O6",
"compartment":"Glycosome",
"charge":0,
"formula":""
},
{
"id":"udpg_x",
"name":"M_UDPglucose_C15H22N2O17P2",
"compartment":"Glycosome",
"charge":-2,
"formula":""
},
{
"id":"udpgal_x",
"name":"M_UDPgalactose_C15H22N2O17P2",
"compartment":"Glycosome",
"charge":-2,
"formula":""
},
{
"id":"udpgal_c",
"name":"M_UDPgalactose_C15H22N2O17P2",
"compartment":"Cytosol",
"charge":-2,
"formula":""
},
{
"id":"udpgalfur_c",
"name":"M_UDP_D_galacto_1_4_furanose_C15H22N2O17P2",
"compartment":"Cytosol",
"charge":-2,
"formula":""
},
{
"id":"glucys_c",
"name":"M_gamma_L_Glutamyl_L_cysteine_C8H13N2O5S",
"compartment":"Cytosol",
"charge":-1,
"formula":""
},
{
"id":"glutrna_c",
"name":"M_L_Glutamyl_tRNA_Glu__C5H8NO4X",
"compartment":"Cytosol",
"charge":0,
"formula":""
},
{
"id":"trnaglu_c",
"name":"M_tRNA__Glu__HOX",
"compartment":"Cytosol",
"charge":0,
"formula":""
},
{
"id":"amp_m",
"name":"M_AMP_C10H12N5O7P",
"compartment":"Mitochondria",
"charge":-2,
"formula":""
},
{
"id":"glutrna_m",
"name":"M_L_Glutamyl_tRNA_Glu__C5H8NO4X",
"compartment":"Mitochondria",
"charge":0,
"formula":""
},
{
"id":"trnaglu_m",
"name":"M_tRNA__Glu__HOX",
"compartment":"Mitochondria",
"charge":0,
"formula":""
},
{
"id":"glntrna_c",
"name":"M_L_Glutaminyl_tRNA_Gln__C5H10N2O3X",
"compartment":"Cytosol",
"charge":1,
"formula":""
},
{
"id":"trnagln_c",
"name":"M_tRNA_Gln__HOX",
"compartment":"Cytosol",
"charge":0,
"formula":""
},
{
"id":"gthrd_c",
"name":"M_Reduced_glutathione_C10H16N3O6S",
"compartment":"Cytosol",
"charge":-1,
"formula":""
},
{
"id":"dnad_c",
"name":"M_Deamino_NAD_C21H24N6O15P2",
"compartment":"Cytosol",
"charge":-2,
"formula":""
},
{
"id":"gthox_c",
"name":"M_Oxidized_glutathione_C20H30N6O12S2",
"compartment":"Cytosol",
"charge":-2,
"formula":""
},
{
"id":"h2o2_c",
"name":"M_Hydrogen_peroxide_H2O2",
"compartment":"Cytosol",
"charge":0,
"formula":""
},
{
"id":"gthox_m",
"name":"M_Oxidized_glutathione_C20H30N6O12S2",
"compartment":"Mitochondria",
"charge":-2,
"formula":""
},
{
"id":"gthrd_m",
"name":"M_Reduced_glutathione_C10H16N3O6S",
"compartment":"Mitochondria",
"charge":-1,
"formula":""
},
{
"id":"h2o2_m",
"name":"M_Hydrogen_peroxide_H2O2",
"compartment":"Mitochondria",
"charge":0,
"formula":""
},
{
"id":"gthox_x",
"name":"M_Oxidized_glutathione_C20H30N6O12S2",
"compartment":"Glycosome",
"charge":-2,
"formula":""
},
{
"id":"gthrd_x",
"name":"M_Reduced_glutathione_C10H16N3O6S",
"compartment":"Glycosome",
"charge":-1,
"formula":""
},
{
"id":"h2o2_x",
"name":"M_Hydrogen_peroxide_H2O2",
"compartment":"Glycosome",
"charge":0,
"formula":""
},
{
"id":"5oxpro_c",
"name":"M_5_Oxoproline_C5H6NO3",
"compartment":"Cytosol",
"charge":-1,
"formula":""
},
{
"id":"glyald_c",
"name":"M_D_Glyceraldehyde_C3H6O3",
"compartment":"Cytosol",
"charge":0,
"formula":""
},
{
"id":"dha_c",
"name":"M_Dihydroxyacetone_C3H6O3",
"compartment":"Cytosol",
"charge":0,
"formula":""
},
{
"id":"12dgr_LM_c",
"name":"M_1_2_Diacylglycerol__L_major__C3840H6924O500",
"compartment":"Cytosol",
"charge":0,
"formula":""
},
{
"id":"triglyc_LM_c",
"name":"M_Triglyceride__L_major__C5610H9986O600",
"compartment":"Cytosol",
"charge":0,
"formula":""
},
{
"id":"mag_LM_c",
"name":"M_monoacylglycerol__L_major__C2070H3862O400",
"compartment":"Cytosol",
"charge":0,
"formula":""
},
{
"id":"glyc_R_c",
"name":"M__R__Glycerate_",
"compartment":"Cytosol",
"charge":0,
"formula":""
},
{
"id":"12dgr_LM_m",
"name":"M_1_2_Diacylglycerol__L_major__C3840H6924O500",
"compartment":"Mitochondria",
"charge":0,
"formula":""
},
{
"id":"pa_LM_m",
"name":"M_phosphatidate_C3840H6824O800P100",
"compartment":"Mitochondria",
"charge":-200,
"formula":""
},
{
"id":"cdpea_m",
"name":"M_CDPethanolamine_C11H19N4O11P2",
"compartment":"Mitochondria",
"charge":-1,
"formula":""
},
{
"id":"ctp_m",
"name":"M_CTP_C9H12N3O14P3",
"compartment":"Mitochondria",
"charge":-4,
"formula":""
},
{
"id":"ethap_m",
"name":"M_Ethanolamine_phosphate_C2H7NO4P",
"compartment":"Mitochondria",
"charge":-1,
"formula":""
},
{
"id":"1ag3p_LM_m",
"name":"M_1_Acyl_sn_glycerol_3_phosphate__L_major__C2070H3762O700P100",
"compartment":"Mitochondria",
"charge":-200,
"formula":""
},
{
"id":"alincoa_m",
"name":"M_alpha_Linoyl_CoA__n_C1839_12_15CoA__C39H60N7O17P3S",
"compartment":"Mitochondria",
"charge":-4,
"formula":""
},
{
"id":"glincoa_m",
"name":"M_gamma_Linoyl_CoA__n_C1836_9_12CoA__C39H60N7O17P3S",
"compartment":"Mitochondria",
"charge":-4,
"formula":""
},
{
"id":"glyc3p_m",
"name":"M_sn_Glycerol_3_phosphate_C3H7O6P",
"compartment":"Mitochondria",
"charge":-2,
"formula":""
},
{
"id":"lincoa_m",
"name":"M_Linoleoyl_CoA__n_C1829_12CoA__C39H62N7O17P3S",
"compartment":"Mitochondria",
"charge":-4,
"formula":""
},
{
"id":"olcoa_m",
"name":"M_Oleoyl_CoA__n_C1819CoA__C39H64N7O17P3S",
"compartment":"Mitochondria",
"charge":-4,
"formula":""
},
{
"id":"strcoa_m",
"name":"M_Stearyl_CoA__n_C180CoA__C39H66N7O17P3S",
"compartment":"Mitochondria",
"charge":-4,
"formula":""
},
{
"id":"1ag3p_LM_c",
"name":"M_1_Acyl_sn_glycerol_3_phosphate__L_major__C2070H3762O700P100",
"compartment":"Cytosol",
"charge":-200,
"formula":""
},
{
"id":"etha_c",
"name":"M_Ethanolamine_C2H8NO",
"compartment":"Cytosol",
"charge":1,
"formula":""
},
{
"id":"ethap_c",
"name":"M_Ethanolamine_phosphate_C2H7NO4P",
"compartment":"Cytosol",
"charge":-1,
"formula":""
},
{
"id":"pe_LM_m",
"name":"M_phosphatidylethanolamine_C4040H7524N100O800P100",
"compartment":"Mitochondria",
"charge":0,
"formula":""
},
{
"id":"ps_LM_m",
"name":"M_phosphatidylserine__L_major__C4140H7424N100O1000P100",
"compartment":"Mitochondria",
"charge":-100,
"formula":""
},
{
"id":"pa_LM_c",
"name":"M_phosphatidate_C3840H6824O800P100",
"compartment":"Cytosol",
"charge":-200,
"formula":""
},
{
"id":"1agly3p_LM_x",
"name":"M_Glycerone_phosphate__L_major__C2070H3562O700P100",
"compartment":"Glycosome",
"charge":-200,
"formula":""
},
{
"id":"alincoa_x",
"name":"M_alpha_Linoyl_CoA__n_C1839_12_15CoA__C39H60N7O17P3S",
"compartment":"Glycosome",
"charge":-4,
"formula":""
},
{
"id":"coa_x",
"name":"M_Coenzyme_A_C21H32N7O16P3S",
"compartment":"Glycosome",
"charge":-4,
"formula":""
},
{
"id":"glincoa_x",
"name":"M_gamma_Linoyl_CoA__n_C1836_9_12CoA__C39H60N7O17P3S",
"compartment":"Glycosome",
"charge":-4,
"formula":""
},
{
"id":"lincoa_x",
"name":"M_Linoleoyl_CoA__n_C1829_12CoA__C39H62N7O17P3S",
"compartment":"Glycosome",
"charge":-4,
"formula":""
},
{
"id":"olcoa_x",
"name":"M_Oleoyl_CoA__n_C1819CoA__C39H64N7O17P3S",
"compartment":"Glycosome",
"charge":-4,
"formula":""
},
{
"id":"pmtcoa_x",
"name":"M_Palmitoyl_CoA__n_C160CoA__C37H62N7O17P3S",
"compartment":"Glycosome",
"charge":-4,
"formula":""
},
{
"id":"strcoa_x",
"name":"M_Stearyl_CoA__n_C180CoA__C39H66N7O17P3S",
"compartment":"Glycosome",
"charge":-4,
"formula":""
},
{
"id":"tdcoa_x",
"name":"M_Tetradecanoyl_CoA__n_C140CoA__C35H58N7O17P3S",
"compartment":"Glycosome",
"charge":-4,
"formula":""
},
{
"id":"CDPdag_LM_c",
"name":"M_CDP_diacylglycerol__L_major__C4740H8024N300O1500P200",
"compartment":"Cytosol",
"charge":-200,
"formula":""
},
{
"id":"ctp_c",
"name":"M_CTP_C9H12N3O14P3",
"compartment":"Cytosol",
"charge":-4,
"formula":""
},
{
"id":"CDPdag_LM_m",
"name":"M_CDP_diacylglycerol__L_major__C4740H8024N300O1500P200",
"compartment":"Mitochondria",
"charge":-200,
"formula":""
},
{
"id":"chol_c",
"name":"M_Choline_C5H14NO",
"compartment":"Cytosol",
"charge":1,
"formula":""
},
{
"id":"cholp_c",
"name":"M_Choline_phosphate_C5H13NO4P",
"compartment":"Cytosol",
"charge":-1,
"formula":""
},
{
"id":"cmp_m",
"name":"M_CMP_C9H12N3O8P",
"compartment":"Mitochondria",
"charge":-2,
"formula":""
},
{
"id":"pglyp_LM_m",
"name":"M_Phosphatidylglycerophosphate__L_major__C4140H7424O1300P200",
"compartment":"Mitochondria",
"charge":-300,
"formula":""
},
{
"id":"pg_LM_m",
"name":"M_phosphatidylglycerol__L_major__C4140H7524O1000P100",
"compartment":"Mitochondria",
"charge":-100,
"formula":""
},
{
"id":"cdpea_c",
"name":"M_CDPethanolamine_C11H19N4O11P2",
"compartment":"Cytosol",
"charge":-1,
"formula":""
},
{
"id":"cmp_c",
"name":"M_CMP_C9H12N3O8P",
"compartment":"Cytosol",
"charge":-2,
"formula":""
},
{
"id":"pe_LM_c",
"name":"M_phosphatidylethanolamine_C4040H7524N100O800P100",
"compartment":"Cytosol",
"charge":0,
"formula":""
},
{
"id":"phom_c",
"name":"M_O_Phospho_L_homoserine_C4H8NO6P",
"compartment":"Cytosol",
"charge":-2,
"formula":""
},
{
"id":"hom_L_c",
"name":"M_L_Homoserine_",
"compartment":"Cytosol",
"charge":0,
"formula":""
},
{
"id":"sertrna_c",
"name":"M_L_Seryl_tRNA_Ser__C3H7NO3X",
"compartment":"Cytosol",
"charge":1,
"formula":""
},
{
"id":"trnaser_c",
"name":"M_tRNA_Ser__HOX",
"compartment":"Cytosol",
"charge":0,
"formula":""
},
{
"id":"alpro_c",
"name":"M_S_Aminomethyldihydrolipoylprotein_CH6NS2X",
"compartment":"Cytosol",
"charge":1,
"formula":""
},
{
"id":"lpro_c",
"name":"M_Lipoylprotein_S2X",
"compartment":"Cytosol",
"charge":0,
"formula":""
},
{
"id":"thrtrna_c",
"name":"M_L_Threonyl_tRNA_Thr__C4H9NO3X",
"compartment":"Cytosol",
"charge":1,
"formula":""
},
{
"id":"trnathr_c",
"name":"M_tRNA_Thr__HOX",
"compartment":"Cytosol",
"charge":0,
"formula":""
},
{
"id":"glytrna_c",
"name":"M_Glycyl_tRNA_Gly__C2H5NO2X",
"compartment":"Cytosol",
"charge":1,
"formula":""
},
{
"id":"trnagly_c",
"name":"M_tRNA_Gly__HOX",
"compartment":"Cytosol",
"charge":0,
"formula":""
},
{
"id":"his_L_c",
"name":"M_L_Histidine_",
"compartment":"Cytosol",
"charge":0,
"formula":""
},
{
"id":"histrna_c",
"name":"M_L_Histidyl_tRNA_His__C6H9N3O2X",
"compartment":"Cytosol",
"charge":1,
"formula":""
},
{
"id":"trnahis_c",
"name":"M_tRNA_His__HOX",
"compartment":"Cytosol",
"charge":0,
"formula":""
},
{
"id":"DMino14bp_c",
"name":"M_D_myo_Inositol_1_4_bisphosphate_C6H10O12P2",
"compartment":"Cytosol",
"charge":-4,
"formula":""
},
{
"id":"mi4p_D_c",
"name":"M_myo_Inositol_4_phosphate_",
"compartment":"Cytosol",
"charge":0,
"formula":""
},
{
"id":"ptd145bp_LM_c",
"name":"M_phosphatidylinositol_4_5_bisphosphate_C4440H7724O1900P300",
"compartment":"Cytosol",
"charge":-500,
"formula":""
},
{
"id":"ptd4ino_LM_c",
"name":"M_1_Phosphatidyl_1D_myo_inositol_4_phosphate_C4440H7824O1600P200",
"compartment":"Cytosol",
"charge":-300,
"formula":""
},
{
"id":"ptd1ino_LM_c",
"name":"M_phosphatidyl_1D_myo_inositol__L_major__C4440H7924O1300P100",
"compartment":"Cytosol",
"charge":-100,
"formula":""
},
{
"id":"ptd3ino_LM_c",
"name":"M_1_Phosphatidyl_1D_myo_inositol_3_phosphate_C4440H7824O1600P200",
"compartment":"Cytosol",
"charge":-300,
"formula":""
},
{
"id":"inost_c",
"name":"M_myo_Inositol_C6H12O6",
"compartment":"Cytosol",
"charge":0,
"formula":""
},
{
"id":"mi1p_D_c",
"name":"M_1D_myo_Inositol_1_phosphate_",
"compartment":"Cytosol",
"charge":0,
"formula":""
},
{
"id":"mi145tp_D_c",
"name":"M_1D_myo_Inositol_1_4_5_trisphosphate_",
"compartment":"Cytosol",
"charge":0,
"formula":""
},
{
"id":"mi3p_D_c",
"name":"M_1D_myo_Inositol_3_phosphate_",
"compartment":"Cytosol",
"charge":0,
"formula":""
},
{
"id":"lys_L_c",
"name":"M_L_Lysine_",
"compartment":"Cytosol",
"charge":0,
"formula":""
},
{
"id":"lystrna_c",
"name":"M_L_Lysine_tRNA__Lys__C6H15N2O2X",
"compartment":"Cytosol",
"charge":2,
"formula":""
},
{
"id":"trnalys_c",
"name":"M_tRNA_Lys__HOX",
"compartment":"Cytosol",
"charge":0,
"formula":""
},
{
"id":"12d3k5m_c",
"name":"M_1_2_dihydroxy_3_keto_5_methylthiopentene_C6H8O3S",
"compartment":"Cytosol",
"charge":-2,
"formula":""
},
{
"id":"2kmb_c",
"name":"M_2_keto_4_methylthiobutyrate_C5H7O3S",
"compartment":"Cytosol",
"charge":-1,
"formula":""
},
{
"id":"for_c",
"name":"M_Formate_CH1O2",
"compartment":"Cytosol",
"charge":-1,
"formula":""
},
{
"id":"adn_c",
"name":"M_Adenosine_C10H13N5O4",
"compartment":"Cytosol",
"charge":0,
"formula":""
},
{
"id":"ahcys_c",
"name":"M_S_Adenosyl_L_homocysteine_C14H20N6O5S",
"compartment":"Cytosol",
"charge":0,
"formula":""
},
{
"id":"hcys_L_c",
"name":"M_L_Homocysteine_",
"compartment":"Cytosol",
"charge":0,
"formula":""
},
{
"id":"amet_c",
"name":"M_S_Adenosyl_L_methionine_C15H23N6O5S",
"compartment":"Cytosol",
"charge":1,
"formula":""
},
{
"id":"met_L_c",
"name":"M_L_Methionine_",
"compartment":"Cytosol",
"charge":0,
"formula":""
},
{
"id":"ametam_c",
"name":"M_S_Adenosylmethioninamine_C14H24N6O3S",
"compartment":"Cytosol",
"charge":2,
"formula":""
},
{
"id":"nac_c",
"name":"M_Nicotinate_C6H4NO2",
"compartment":"Cytosol",
"charge":-1,
"formula":""
},
{
"id":"nicrnt_c",
"name":"M_Nicotinate_D_ribonucleotide_C11H12NO9P",
"compartment":"Cytosol",
"charge":-2,
"formula":""
},
{
"id":"ade_c",
"name":"M_Adenine_C5H5N5",
"compartment":"Cytosol",
"charge":0,
"formula":""
},
{
"id":"rib_D_c",
"name":"M_D_Ribose_",
"compartment":"Cytosol",
"charge":0,
"formula":""
},
{
"id":"gsn_c",
"name":"M_Guanosine_C10H13N5O5",
"compartment":"Cytosol",
"charge":0,
"formula":""
},
{
"id":"gua_c",
"name":"M_Guanine_C5H5N5O",
"compartment":"Cytosol",
"charge":0,
"formula":""
},
{
"id":"hxan_c",
"name":"M_Hypoxanthine_C5H4N4O",
"compartment":"Cytosol",
"charge":0,
"formula":""
},
{
"id":"ins_c",
"name":"M_Inosine_C10H12N4O5",
"compartment":"Cytosol",
"charge":0,
"formula":""
},
{
"id":"xan_c",
"name":"M_Xanthine_C5H4N4O2",
"compartment":"Cytosol",
"charge":0,
"formula":""
},
{
"id":"xtsn_c",
"name":"M_Xanthosine_C10H12N4O6",
"compartment":"Cytosol",
"charge":0,
"formula":""
},
{
"id":"no2_c",
"name":"M_Nitrite_NO2",
"compartment":"Cytosol",
"charge":-1,
"formula":""
},
{
"id":"no3_c",
"name":"M_Nitrate_NO3",
"compartment":"Cytosol",
"charge":-1,
"formula":""
},
{
"id":"nh3_x",
"name":"M_Ammonia_H3N",
"compartment":"Glycosome",
"charge":0,
"formula":""
},
{
"id":"trpox_c",
"name":"M_Oxidized_trypanothione_C27H45N9O10S2",
"compartment":"Cytosol",
"charge":-2,
"formula":""
},
{
"id":"trprd_c",
"name":"M_Reduced_trypanothione_C27H47N9O10S2",
"compartment":"Cytosol",
"charge":-2,
"formula":""
},
{
"id":"trpox_x",
"name":"M_Oxidized_trypanothione_C27H45N9O10S2",
"compartment":"Glycosome",
"charge":-2,
"formula":""
},
{
"id":"trprd_x",
"name":"M_Reduced_trypanothione_C27H47N9O10S2",
"compartment":"Glycosome",
"charge":-2,
"formula":""
},
{
"id":"trpox_m",
"name":"M_Oxidized_trypanothione_C27H45N9O10S2",
"compartment":"Mitochondria",
"charge":-2,
"formula":""
},
{
"id":"trprd_m",
"name":"M_Reduced_trypanothione_C27H47N9O10S2",
"compartment":"Mitochondria",
"charge":-2,
"formula":""
},
{
"id":"gtspmd_c",
"name":"M_Glutathionylspermidine_C17H36N6O5S",
"compartment":"Cytosol",
"charge":2,
"formula":""
},
{
"id":"spmd_c",
"name":"M_Spermidine_C7H22N3",
"compartment":"Cytosol",
"charge":3,
"formula":""
},
{
"id":"1ag3p_LM_x",
"name":"M_1_Acyl_sn_glycerol_3_phosphate__L_major__C2070H3762O700P100",
"compartment":"Glycosome",
"charge":-200,
"formula":""
},
{
"id":"gdp_c",
"name":"M_GDP_C10H12N5O11P2",
"compartment":"Cytosol",
"charge":-3,
"formula":""
},
{
"id":"mannan_c",
"name":"M_Mannan_C6H10O5",
"compartment":"Cytosol",
"charge":0,
"formula":""
},
{
"id":"ca2_c",
"name":"M_Calcium_Ca",
"compartment":"Cytosol",
"charge":2,
"formula":""
},
{
"id":"ca2_e",
"name":"M_Calcium_Ca",
"compartment":"Extracellular_space",
"charge":2,
"formula":""
},
{
"id":"rbl_L_x",
"name":"M_L_Ribulose_",
"compartment":"Glycosome",
"charge":0,
"formula":""
},
{
"id":"ru5p_L_x",
"name":"M_L_Ribulose_5_phosphate_",
"compartment":"Glycosome",
"charge":0,
"formula":""
},
{
"id":"2dr5p_c",
"name":"M_2_Deoxy_D_ribose_5_phosphate_C5H9O7P",
"compartment":"Cytosol",
"charge":-2,
"formula":""
},
{
"id":"drib_c",
"name":"M_Deoxyribose_C5H10O4",
"compartment":"Cytosol",
"charge":0,
"formula":""
},
{
"id":"phe_L_c",
"name":"M_L_Phenylalanine_",
"compartment":"Cytosol",
"charge":0,
"formula":""
},
{
"id":"phetrna_c",
"name":"M_L_Phenylalanyl_tRNA_Phe__C9H11NO2X",
"compartment":"Cytosol",
"charge":1,
"formula":""
},
{
"id":"trnaphe_c",
"name":"M_tRNA_Phe__HOX",
"compartment":"Cytosol",
"charge":0,
"formula":""
},
{
"id":"trnatyr_c",
"name":"M_tRNA_Tyr__HOX",
"compartment":"Cytosol",
"charge":0,
"formula":""
},
{
"id":"tyr_L_c",
"name":"M_L_Tyrosine_",
"compartment":"Cytosol",
"charge":0,
"formula":""
},
{
"id":"tyrtrna_c",
"name":"M_L_Tyrosyl_tRNA_Tyr__C9H11NO3X",
"compartment":"Cytosol",
"charge":1,
"formula":""
},
{
"id":"protrna_c",
"name":"M_L_Prolyl_tRNA_Pro__C5H9NO2X",
"compartment":"Cytosol",
"charge":1,
"formula":""
},
{
"id":"trnapro_c",
"name":"M_tRNA_Pro__HOX",
"compartment":"Cytosol",
"charge":0,
"formula":""
},
{
"id":"5a4icam_c",
"name":"M_5_Amino_4_imidazolecarboxyamide_C4H6N4O",
"compartment":"Cytosol",
"charge":0,
"formula":""
},
{
"id":"aicar_c",
"name":"M_5_Amino_1__5_Phospho_D_ribosyl_imidazole_4_carboxamide_C9H13N4O8P",
"compartment":"Cytosol",
"charge":-2,
"formula":""
},
{
"id":"gmp_c",
"name":"M_GMP_C10H12N5O8P",
"compartment":"Cytosol",
"charge":-2,
"formula":""
},
{
"id":"adp_n",
"name":"M_ADP_C10H12N5O10P2",
"compartment":"Nucleus",
"charge":-3,
"formula":""
},
{
"id":"dadp_n",
"name":"M_dADP_C10H12N5O9P2",
"compartment":"Nucleus",
"charge":-3,
"formula":""
},
{
"id":"h2o_n",
"name":"M_H2O_H2O",
"compartment":"Nucleus",
"charge":0,
"formula":""
},
{
"id":"trpdox_n",
"name":"M_Oxidized_tryparedoxin_X",
"compartment":"Nucleus",
"charge":0,
"formula":""
},
{
"id":"trpdrd_n",
"name":"M_Reduced_tryparedoxin_XH2",
"compartment":"Nucleus",
"charge":0,
"formula":""
},
{
"id":"dcamp_c",
"name":"M_N6__1_2_Dicarboxyethyl__AMP_C14H14N5O11P",
"compartment":"Cytosol",
"charge":-4,
"formula":""
},
{
"id":"imp_c",
"name":"M_IMP_C10H11N4O8P",
"compartment":"Cytosol",
"charge":-2,
"formula":""
},
{
"id":"adn_x",
"name":"M_Adenosine_C10H13N5O4",
"compartment":"Glycosome",
"charge":0,
"formula":""
},
{
"id":"adn_m",
"name":"M_Adenosine_C10H13N5O4",
"compartment":"Mitochondria",
"charge":0,
"formula":""
},
{
"id":"adn_r",
"name":"M_Adenosine_C10H13N5O4",
"compartment":"Endoplasmic_Reticulum",
"charge":0,
"formula":""
},
{
"id":"adp_r",
"name":"M_ADP_C10H12N5O10P2",
"compartment":"Endoplasmic_Reticulum",
"charge":-3,
"formula":""
},
{
"id":"amp_r",
"name":"M_AMP_C10H12N5O7P",
"compartment":"Endoplasmic_Reticulum",
"charge":-2,
"formula":""
},
{
"id":"atp_r",
"name":"M_ATP_C10H12N5O13P3",
"compartment":"Endoplasmic_Reticulum",
"charge":-4,
"formula":""
},
{
"id":"h_r",
"name":"M_H_H",
"compartment":"Endoplasmic_Reticulum",
"charge":1,
"formula":""
},
{
"id":"dad_2_c",
"name":"M_Deoxyadenosine_",
"compartment":"Cytosol",
"charge":0,
"formula":""
},
{
"id":"damp_c",
"name":"M_dAMP_C10H12N5O6P",
"compartment":"Cytosol",
"charge":-2,
"formula":""
},
{
"id":"hxan_x",
"name":"M_Hypoxanthine_C5H4N4O",
"compartment":"Glycosome",
"charge":0,
"formula":""
},
{
"id":"imp_x",
"name":"M_IMP_C10H11N4O8P",
"compartment":"Glycosome",
"charge":-2,
"formula":""
},
{
"id":"prpp_x",
"name":"M_5_Phospho_alpha_D_ribose_1_diphosphate_C5H8O14P3",
"compartment":"Glycosome",
"charge":-5,
"formula":""
},
{
"id":"25aics_c",
"name":"M__S__2_5_Amino_1__5_phospho_D_ribosyl_imidazole_4_carboxamidosuccinate_C13H15N4O12P",
"compartment":"Cytosol",
"charge":-4,
"formula":""
},
{
"id":"xmp_x",
"name":"M_Xanthosine_5__phosphate_C10H11N4O9P",
"compartment":"Glycosome",
"charge":-2,
"formula":""
},
{
"id":"udp_c",
"name":"M_UDP_C9H11N2O12P2",
"compartment":"Cytosol",
"charge":-3,
"formula":""
},
{
"id":"cdp_c",
"name":"M_CDP_C9H12N3O11P2",
"compartment":"Cytosol",
"charge":-3,
"formula":""
},
{
"id":"dtdp_c",
"name":"M_dTDP_C10H13N2O11P2",
"compartment":"Cytosol",
"charge":-3,
"formula":""
},
{
"id":"dttp_c",
"name":"M_dTTP_C10H13N2O14P3",
"compartment":"Cytosol",
"charge":-4,
"formula":""
},
{
"id":"dgdp_c",
"name":"M_dGDP_C10H12N5O10P2",
"compartment":"Cytosol",
"charge":-3,
"formula":""
},
{
"id":"dgtp_c",
"name":"M_dGTP_C10H12N5O13P3",
"compartment":"Cytosol",
"charge":-4,
"formula":""
},
{
"id":"dudp_c",
"name":"M_dUDP_C9H11N2O11P2",
"compartment":"Cytosol",
"charge":-3,
"formula":""
},
{
"id":"dutp_c",
"name":"M_dUTP_C9H11N2O14P3",
"compartment":"Cytosol",
"charge":-4,
"formula":""
},
{
"id":"dcdp_c",
"name":"M_dCDP_C9H12N3O10P2",
"compartment":"Cytosol",
"charge":-3,
"formula":""
},
{
"id":"dctp_c",
"name":"M_dCTP_C9H12N3O13P3",
"compartment":"Cytosol",
"charge":-4,
"formula":""
},
{
"id":"dadp_c",
"name":"M_dADP_C10H12N5O9P2",
"compartment":"Cytosol",
"charge":-3,
"formula":""
},
{
"id":"datp_c",
"name":"M_dATP_C10H12N5O12P3",
"compartment":"Cytosol",
"charge":-4,
"formula":""
},
{
"id":"idp_c",
"name":"M_IDP_C10H11N4O11P2",
"compartment":"Cytosol",
"charge":-3,
"formula":""
},
{
"id":"itp_c",
"name":"M_ITP_C10H11N4O14P3",
"compartment":"Cytosol",
"charge":-4,
"formula":""
},
{
"id":"didp_c",
"name":"M_dIDP_C10H14N4O10P2",
"compartment":"Cytosol",
"charge":0,
"formula":""
},
{
"id":"ditp_c",
"name":"M_dITP_C10H15N4O13P3",
"compartment":"Cytosol",
"charge":0,
"formula":""
},
{
"id":"camp_c",
"name":"M_cAMP_C10H11N5O6P",
"compartment":"Cytosol",
"charge":-1,
"formula":""
},
{
"id":"gdp_r",
"name":"M_GDP_C10H12N5O11P2",
"compartment":"Endoplasmic_Reticulum",
"charge":-3,
"formula":""
},
{
"id":"gmp_r",
"name":"M_GMP_C10H12N5O8P",
"compartment":"Endoplasmic_Reticulum",
"charge":-2,
"formula":""
},
{
"id":"dgmp_c",
"name":"M_dGMP_C10H12N5O7P",
"compartment":"Cytosol",
"charge":-2,
"formula":""
},
{
"id":"dgdp_r",
"name":"M_dGDP_C10H12N5O10P2",
"compartment":"Endoplasmic_Reticulum",
"charge":-3,
"formula":""
},
{
"id":"dgmp_r",
"name":"M_dGMP_C10H12N5O7P",
"compartment":"Endoplasmic_Reticulum",
"charge":-2,
"formula":""
},
{
"id":"xmp_c",
"name":"M_Xanthosine_5__phosphate_C10H11N4O9P",
"compartment":"Cytosol",
"charge":-2,
"formula":""
},
{
"id":"atp_n",
"name":"M_ATP_C10H12N5O13P3",
"compartment":"Nucleus",
"charge":-4,
"formula":""
},
{
"id":"gdp_n",
"name":"M_GDP_C10H12N5O11P2",
"compartment":"Nucleus",
"charge":-3,
"formula":""
},
{
"id":"gtp_n",
"name":"M_GTP_C10H12N5O14P3",
"compartment":"Nucleus",
"charge":-4,
"formula":""
},
{
"id":"udp_n",
"name":"M_UDP_C9H11N2O12P2",
"compartment":"Nucleus",
"charge":-3,
"formula":""
},
{
"id":"utp_n",
"name":"M_UTP_C9H11N2O15P3",
"compartment":"Nucleus",
"charge":-4,
"formula":""
},
{
"id":"cdp_n",
"name":"M_CDP_C9H12N3O11P2",
"compartment":"Nucleus",
"charge":-3,
"formula":""
},
{
"id":"ctp_n",
"name":"M_CTP_C9H12N3O14P3",
"compartment":"Nucleus",
"charge":-4,
"formula":""
},
{
"id":"dtdp_n",
"name":"M_dTDP_C10H13N2O11P2",
"compartment":"Nucleus",
"charge":-3,
"formula":""
},
{
"id":"dttp_n",
"name":"M_dTTP_C10H13N2O14P3",
"compartment":"Nucleus",
"charge":-4,
"formula":""
},
{
"id":"dgdp_n",
"name":"M_dGDP_C10H12N5O10P2",
"compartment":"Nucleus",
"charge":-3,
"formula":""
},
{
"id":"dgtp_n",
"name":"M_dGTP_C10H12N5O13P3",
"compartment":"Nucleus",
"charge":-4,
"formula":""
},
{
"id":"dudp_n",
"name":"M_dUDP_C9H11N2O11P2",
"compartment":"Nucleus",
"charge":-3,
"formula":""
},
{
"id":"dutp_n",
"name":"M_dUTP_C9H11N2O14P3",
"compartment":"Nucleus",
"charge":-4,
"formula":""
},
{
"id":"dcdp_n",
"name":"M_dCDP_C9H12N3O10P2",
"compartment":"Nucleus",
"charge":-3,
"formula":""
},
{
"id":"dctp_n",
"name":"M_dCTP_C9H12N3O13P3",
"compartment":"Nucleus",
"charge":-4,
"formula":""
},
{
"id":"datp_n",
"name":"M_dATP_C10H12N5O12P3",
"compartment":"Nucleus",
"charge":-4,
"formula":""
},
{
"id":"idp_n",
"name":"M_IDP_C10H11N4O11P2",
"compartment":"Nucleus",
"charge":-3,
"formula":""
},
{
"id":"itp_n",
"name":"M_ITP_C10H11N4O14P3",
"compartment":"Nucleus",
"charge":-4,
"formula":""
},
{
"id":"didp_n",
"name":"M_dIDP_C10H14N4O10P2",
"compartment":"Nucleus",
"charge":0,
"formula":""
},
{
"id":"ditp_n",
"name":"M_dITP_C10H15N4O13P3",
"compartment":"Nucleus",
"charge":0,
"formula":""
},
{
"id":"h_n",
"name":"M_H_H",
"compartment":"Nucleus",
"charge":1,
"formula":""
},
{
"id":"dump_m",
"name":"M_dUMP_C9H11N2O8P",
"compartment":"Mitochondria",
"charge":-2,
"formula":""
},
{
"id":"dutp_m",
"name":"M_dUTP_C9H11N2O14P3",
"compartment":"Mitochondria",
"charge":-4,
"formula":""
},
{
"id":"dump_n",
"name":"M_dUMP_C9H11N2O8P",
"compartment":"Nucleus",
"charge":-2,
"formula":""
},
{
"id":"ppi_n",
"name":"M_Diphosphate_HO7P2",
"compartment":"Nucleus",
"charge":-3,
"formula":""
},
{
"id":"dhf_c",
"name":"M_7_8_Dihydrofolate_C19H19N7O6",
"compartment":"Cytosol",
"charge":-2,
"formula":""
},
{
"id":"dtmp_c",
"name":"M_dTMP_C10H13N2O8P",
"compartment":"Cytosol",
"charge":-2,
"formula":""
},
{
"id":"dump_c",
"name":"M_dUMP_C9H11N2O8P",
"compartment":"Cytosol",
"charge":-2,
"formula":""
},
{
"id":"mlthf_c",
"name":"M_5_10_Methylenetetrahydrofolate_C20H21N7O6",
"compartment":"Cytosol",
"charge":-2,
"formula":""
},
{
"id":"thf_c",
"name":"M_5_6_7_8_Tetrahydrofolate_C19H21N7O6",
"compartment":"Cytosol",
"charge":-2,
"formula":""
},
{
"id":"duri_m",
"name":"M_Deoxyuridine_C9H12N2O5",
"compartment":"Mitochondria",
"charge":0,
"formula":""
},
{
"id":"dtmp_m",
"name":"M_dTMP_C10H13N2O8P",
"compartment":"Mitochondria",
"charge":-2,
"formula":""
},
{
"id":"thymd_m",
"name":"M_Thymidine_C10H14N2O5",
"compartment":"Mitochondria",
"charge":0,
"formula":""
},
{
"id":"ump_c",
"name":"M_UMP_C9H11N2O9P",
"compartment":"Cytosol",
"charge":-2,
"formula":""
},
{
"id":"ura_c",
"name":"M_Uracil_C4H4N2O2",
"compartment":"Cytosol",
"charge":0,
"formula":""
},
{
"id":"nh4_n",
"name":"M_Ammonium_H4N",
"compartment":"Nucleus",
"charge":1,
"formula":""
},
{
"id":"pi_n",
"name":"M_Phosphate_HO4P",
"compartment":"Nucleus",
"charge":-2,
"formula":""
},
{
"id":"gln_L_n",
"name":"M_L_Glutamine_",
"compartment":"Nucleus",
"charge":0,
"formula":""
},
{
"id":"glu_L_n",
"name":"M_L_Glutamate_",
"compartment":"Nucleus",
"charge":0,
"formula":""
},
{
"id":"psd5p_c",
"name":"M_Pseudouridine_5__phosphate_C9H11N2O9P",
"compartment":"Cytosol",
"charge":-2,
"formula":""
},
{
"id":"cmp_n",
"name":"M_CMP_C9H12N3O8P",
"compartment":"Nucleus",
"charge":-2,
"formula":""
},
{
"id":"dcmp_c",
"name":"M_dCMP_C9H12N3O7P",
"compartment":"Cytosol",
"charge":-2,
"formula":""
},
{
"id":"ppa_m",
"name":"M_Propionate_C3H5O2",
"compartment":"Mitochondria",
"charge":-1,
"formula":""
},
{
"id":"ppcoa_m",
"name":"M_Propanoyl_CoA_C24H36N7O17P3S",
"compartment":"Mitochondria",
"charge":-4,
"formula":""
},
{
"id":"3dsphgn_r",
"name":"M_3_Dehydrosphinganine_C18H38NO2",
"compartment":"Endoplasmic_Reticulum",
"charge":1,
"formula":""
},
{
"id":"co2_r",
"name":"M_CO2_CO2",
"compartment":"Endoplasmic_Reticulum",
"charge":0,
"formula":""
},
{
"id":"coa_r",
"name":"M_Coenzyme_A_C21H32N7O16P3S",
"compartment":"Endoplasmic_Reticulum",
"charge":-4,
"formula":""
},
{
"id":"pmtcoa_r",
"name":"M_Palmitoyl_CoA__n_C160CoA__C37H62N7O17P3S",
"compartment":"Endoplasmic_Reticulum",
"charge":-4,
"formula":""
},
{
"id":"ser_L_r",
"name":"M_L_Serine_",
"compartment":"Endoplasmic_Reticulum",
"charge":0,
"formula":""
},
{
"id":"nadp_r",
"name":"M_Nicotinamide_adenine_dinucleotide_phosphate_C21H25N7O17P3",
"compartment":"Endoplasmic_Reticulum",
"charge":-3,
"formula":""
},
{
"id":"nadph_r",
"name":"M_Nicotinamide_adenine_dinucleotide_phosphate___reduced_C21H26N7O17P3",
"compartment":"Endoplasmic_Reticulum",
"charge":-4,
"formula":""
},
{
"id":"sphgn_r",
"name":"M_Sphinganine_C18H40NO2",
"compartment":"Endoplasmic_Reticulum",
"charge":1,
"formula":""
},
{
"id":"ethap_r",
"name":"M_Ethanolamine_phosphate_C2H7NO4P",
"compartment":"Endoplasmic_Reticulum",
"charge":-1,
"formula":""
},
{
"id":"hxdcal_r",
"name":"M_Hexadecanal_C16H32O",
"compartment":"Endoplasmic_Reticulum",
"charge":0,
"formula":""
},
{
"id":"sph1p_r",
"name":"M_Sphinganine_1_phosphate_C18H39NO5P",
"compartment":"Endoplasmic_Reticulum",
"charge":-1,
"formula":""
},
{
"id":"sphings_c",
"name":"M_Sphingosine_C18H38NO2",
"compartment":"Cytosol",
"charge":1,
"formula":""
},
{
"id":"sphs1p_c",
"name":"M_Sphingosine_1_phosphate_C18H37NO5P",
"compartment":"Cytosol",
"charge":-1,
"formula":""
},
{
"id":"sphings_r",
"name":"M_Sphingosine_C18H38NO2",
"compartment":"Endoplasmic_Reticulum",
"charge":1,
"formula":""
},
{
"id":"sphs1p_r",
"name":"M_Sphingosine_1_phosphate_C18H37NO5P",
"compartment":"Endoplasmic_Reticulum",
"charge":-1,
"formula":""
},
{
"id":"44mctr_r",
"name":"M_4_4_dimethylcholesta_8_14_24_trienol_C29H46O",
"compartment":"Endoplasmic_Reticulum",
"charge":0,
"formula":""
},
{
"id":"44mzym_r",
"name":"M_4_4_dimethylzymosterol_C29H48O",
"compartment":"Endoplasmic_Reticulum",
"charge":0,
"formula":""
},
{
"id":"ergst_r",
"name":"M_Ergosterol_C28H44O",
"compartment":"Endoplasmic_Reticulum",
"charge":0,
"formula":""
},
{
"id":"ergtetrol_r",
"name":"M_Ergosta_5_7_22_24_28__tetraen_3beta_ol_C28H42O",
"compartment":"Endoplasmic_Reticulum",
"charge":0,
"formula":""
},
{
"id":"5dpmev_x",
"name":"M__R__5_Diphosphomevalonate_C6H10O10P2",
"compartment":"Glycosome",
"charge":-4,
"formula":""
},
{
"id":"ipdp_x",
"name":"M_Isopentenyl_diphosphate_C5H9O7P2",
"compartment":"Glycosome",
"charge":-3,
"formula":""
},
{
"id":"hmgcoa_x",
"name":"M_Hydroxymethylglutaryl_CoA_C27H39N7O20P3S",
"compartment":"Glycosome",
"charge":-5,
"formula":""
},
{
"id":"mev_R_x",
"name":"M__R__Mevalonate_",
"compartment":"Glycosome",
"charge":0,
"formula":""
},
{
"id":"dmpp_x",
"name":"M_Dimethylallyl_diphosphate_C5H9O7P2",
"compartment":"Glycosome",
"charge":-3,
"formula":""
},
{
"id":"Ssq23epx_r",
"name":"M__S__Squalene_2_3_epoxide_C30H50O",
"compartment":"Endoplasmic_Reticulum",
"charge":0,
"formula":""
},
{
"id":"lanost_r",
"name":"M_Lanosterol_C30H50O",
"compartment":"Endoplasmic_Reticulum",
"charge":0,
"formula":""
},
{
"id":"5pmev_x",
"name":"M__R__5_Phosphomevalonate_C6H10O7P",
"compartment":"Glycosome",
"charge":-3,
"formula":""
},
{
"id":"12dgr_LM_r",
"name":"M_1_2_Diacylglycerol__L_major__C3840H6924O500",
"compartment":"Endoplasmic_Reticulum",
"charge":0,
"formula":""
},
{
"id":"ptd1ino_LM_r",
"name":"M_phosphatidyl_1D_myo_inositol__L_major__C4440H7924O1300P100",
"compartment":"Endoplasmic_Reticulum",
"charge":-100,
"formula":""
},
{
"id":"ile_L_c",
"name":"M_L_Isoleucine_",
"compartment":"Cytosol",
"charge":0,
"formula":""
},
{
"id":"leu_L_c",
"name":"M_L_Leucine_",
"compartment":"Cytosol",
"charge":0,
"formula":""
},
{
"id":"ergst_c",
"name":"M_Ergosterol_C28H44O",
"compartment":"Cytosol",
"charge":0,
"formula":""
},
{
"id":"val_L_c",
"name":"M_L_Valine_",
"compartment":"Cytosol",
"charge":0,
"formula":""
},
{
"id":"ncam_c",
"name":"M_Nicotinamide_C6H6N2O",
"compartment":"Cytosol",
"charge":0,
"formula":""
},
{
"id":"thym_c",
"name":"M_Thymine_C5H6N2O2",
"compartment":"Cytosol",
"charge":0,
"formula":""
},
{
"id":"orn_L_c",
"name":"M_L_Ornithine_",
"compartment":"Cytosol",
"charge":0,
"formula":""
},
{
"id":"rbl_L_c",
"name":"M_L_Ribulose_",
"compartment":"Cytosol",
"charge":0,
"formula":""
},
{
"id":"ru5p_L_c",
"name":"M_L_Ribulose_5_phosphate_",
"compartment":"Cytosol",
"charge":0,
"formula":""
},
{
"id":"hmgcoa_c",
"name":"M_Hydroxymethylglutaryl_CoA_C27H39N7O20P3S",
"compartment":"Cytosol",
"charge":-5,
"formula":""
},
{
"id":"gln_L_m",
"name":"M_L_Glutamine_",
"compartment":"Mitochondria",
"charge":0,
"formula":""
},
{
"id":"acac_c",
"name":"M_Acetoacetate_C4H5O3",
"compartment":"Cytosol",
"charge":-1,
"formula":""
},
{
"id":"acac_m",
"name":"M_Acetoacetate_C4H5O3",
"compartment":"Mitochondria",
"charge":-1,
"formula":""
},
{
"id":"thymd_c",
"name":"M_Thymidine_C10H14N2O5",
"compartment":"Cytosol",
"charge":0,
"formula":""
},
{
"id":"ACP_c",
"name":"M_acyl_carrier_protein_HX",
"compartment":"Cytosol",
"charge":0,
"formula":""
},
{
"id":"3mgcoa_c",
"name":"M_3_Methylglutaconyl_CoA_C27H37N7O19P3S",
"compartment":"Cytosol",
"charge":-5,
"formula":""
},
{
"id":"3mgcoa_m",
"name":"M_3_Methylglutaconyl_CoA_C27H37N7O19P3S",
"compartment":"Mitochondria",
"charge":-5,
"formula":""
},
{
"id":"leu_L_m",
"name":"M_L_Leucine_",
"compartment":"Mitochondria",
"charge":0,
"formula":""
},
{
"id":"val_L_m",
"name":"M_L_Valine_",
"compartment":"Mitochondria",
"charge":0,
"formula":""
},
{
"id":"tyr_L_m",
"name":"M_L_Tyrosine_",
"compartment":"Mitochondria",
"charge":0,
"formula":""
},
{
"id":"glu5p_c",
"name":"M_L_Glutamate_5_phosphate_C5H8NO7P",
"compartment":"Cytosol",
"charge":-2,
"formula":""
},
{
"id":"glu5sa_c",
"name":"M_L_Glutamate_5_semialdehyde_C5H9NO3",
"compartment":"Cytosol",
"charge":0,
"formula":""
},
{
"id":"agm_c",
"name":"M_Agmatine_C5H16N4",
"compartment":"Cytosol",
"charge":2,
"formula":""
},
{
"id":"ptrc_c",
"name":"M_Putrescine_C4H14N2",
"compartment":"Cytosol",
"charge":2,
"formula":""
},
{
"id":"urea_c",
"name":"M_Urea_CH4N2O",
"compartment":"Cytosol",
"charge":0,
"formula":""
},
{
"id":"leutrna_c",
"name":"M_L_Leucyl_tRNA_Leu__C6H13NO2X",
"compartment":"Cytosol",
"charge":1,
"formula":""
},
{
"id":"trnaleu_c",
"name":"M_tRNA_Leu__HOX",
"compartment":"Cytosol",
"charge":0,
"formula":""
},
{
"id":"2maacoa_m",
"name":"M_2_Methyl_3_acetoacetyl_CoA_C26H38N7O18P3S",
"compartment":"Mitochondria",
"charge":-4,
"formula":""
},
{
"id":"3mbutdhla_m",
"name":"M_S__3_Methylbutanoyl__dihydrolipoamide_C13H25NO2S2",
"compartment":"Mitochondria",
"charge":0,
"formula":""
},
{
"id":"4mop_m",
"name":"M_4_Methyl_2_oxopentanoate_C6H9O3",
"compartment":"Mitochondria",
"charge":-1,
"formula":""
},
{
"id":"iletrna_c",
"name":"M_L_Isoleucyl_tRNA_Ile__C6H13NO2X",
"compartment":"Cytosol",
"charge":1,
"formula":""
},
{
"id":"trnaile_c",
"name":"M_tRNA_Ile__HOX",
"compartment":"Cytosol",
"charge":0,
"formula":""
},
{
"id":"3mb2coa_m",
"name":"M_3_Methylbut_2_enoyl_CoA_C26H38N7O17P3S",
"compartment":"Mitochondria",
"charge":-4,
"formula":""
},
{
"id":"ivcoa_m",
"name":"M_Isovaleryl_CoA_C26H40N7O17P3S",
"compartment":"Mitochondria",
"charge":-4,
"formula":""
},
{
"id":"trnaval_c",
"name":"M_tRNA_Val__HOX",
"compartment":"Cytosol",
"charge":0,
"formula":""
},
{
"id":"valtrna_c",
"name":"M_L_Valyl_tRNA_Val__C5H11NO2X",
"compartment":"Cytosol",
"charge":1,
"formula":""
},
{
"id":"hibcoa_m",
"name":"M__S__3_Hydroxyisobutyryl_CoA_C25H39N7O18P3S",
"compartment":"Mitochondria",
"charge":-3,
"formula":""
},
{
"id":"clpn_LM_m",
"name":"M_Cardiolipin__L_major__C7980H14248O1700P200",
"compartment":"Mitochondria",
"charge":-200,
"formula":""
},
{
"id":"1pyr5c_c",
"name":"M_1_Pyrroline_5_carboxylate_C5H6NO2",
"compartment":"Cytosol",
"charge":-1,
"formula":""
},
{
"id":"cystrna_c",
"name":"M_L_Cysteinyl_tRNA_Cys__C3H7NO2SX",
"compartment":"Cytosol",
"charge":1,
"formula":""
},
{
"id":"trnacys_c",
"name":"M_tRNA_Cys__HOX",
"compartment":"Cytosol",
"charge":0,
"formula":""
},
{
"id":"34hpp_m",
"name":"M_3__4_Hydroxyphenyl_pyruvate_C9H7O4",
"compartment":"Mitochondria",
"charge":-1,
"formula":""
}
],
"reactions":[
{
"id":"TKT2g",
"name":"transketolase,glycosomal",
"metabolites":{
"e4p_x":-1.0,
"f6p_x":1.0,
"g3p_x":1.0,
"xu5p_D_x":-1.0
},
"lower_bound":-1000.0,
"upper_bound":1000.0,
"gene_reaction_rule":"TCDM_07253",
"subsystem":"Pentose Phosphate Pathway"
},
{
"id":"PGI3c",
"name":"glucose-6-phosphateisomerase,glycosome",
"metabolites":{
"g6p_A_c":-1.0,
"g6p_B_c":1.0
},
"lower_bound":-1000.0,
"upper_bound":1000.0,
"gene_reaction_rule":"TCDM_05039",
"subsystem":"Glycolysis/Gluconeogenesis"
},
{
"id":"GLYATm",
"name":"glycineC-acetyltransferase",
"metabolites":{
"2aobut_m":1.0,
"accoa_m":-1.0,
"coa_m":1.0,
"gly_m":-1.0
},
"lower_bound":-1000.0,
"upper_bound":1000.0,
"gene_reaction_rule":"TCDM_09537",
"subsystem":"Glycine, Serine, and Threonine Metabolism"
},
{
"id":"G5SADsm",
"name":"L-glutamate5-semialdehydedehydratase,reversible,mitochondrial",
"metabolites":{
"1pyr5c_m":1.0,
"glu5sa_m":-1.0,
"h2o_m":1.0,
"h_m":1.0
},
"lower_bound":-1000.0,
"upper_bound":1000.0,
"gene_reaction_rule":"",
"subsystem":"Proline Metabolism"
},
{
"id":"ALATA_Lmirrev",
"name":"L-alaninetransaminase,mitochondrial",
"metabolites":{
"akg_m":1.0,
"ala_L_m":1.0,
"glu_L_m":-1.0,
"pyr_m":-1.0
},
"lower_bound":0.0,
"upper_bound":1000.0,
"gene_reaction_rule":"TCDM_05026",
"subsystem":"Pyruvate Metabolism"
},
{
"id":"THRDm",
"name":"L-threoninedehydrogenase,mitochondrion",
"metabolites":{
"2aobut_m":1.0,
"h_m":1.0,
"nad_m":-1.0,
"nadh_m":1.0,
"thr_L_m":-1.0
},
"lower_bound":0.0,
"upper_bound":1000.0,
"gene_reaction_rule":"TCDM_01461",
"subsystem":"Glycine, Serine, and Threonine Metabolism"
},
{
"id":"PRPPS",
"name":"phosphoribosylpyrophosphatesynthetase",
"metabolites":{
"amp_c":1.0,
"atp_c":-1.0,
"h_c":1.0,
"prpp_c":1.0,
"r5p_c":-1.0
},
"lower_bound":-1000.0,
"upper_bound":1000.0,
"gene_reaction_rule":"TCDM_01624 or TCDM_02935 or TCDM_04347 or TCDM_07491",
"subsystem":"Pentose Phosphate Pathway"
},
{
"id":"TKT1",
"name":"transketolase",
"metabolites":{
"g3p_c":1.0,
"r5p_c":-1.0,
"s7p_c":1.0,
"xu5p_D_c":-1.0
},
"lower_bound":-1000.0,
"upper_bound":1000.0,
"gene_reaction_rule":"TCDM_07253",
"subsystem":"Pentose Phosphate Pathway"
},
{
"id":"TKT2",
"name":"transketolase",
"metabolites":{
"e4p_c":-1.0,
"f6p_c":1.0,
"g3p_c":1.0,
"xu5p_D_c":-1.0
},
"lower_bound":-1000.0,
"upper_bound":1000.0,
"gene_reaction_rule":"TCDM_07253",
"subsystem":"Pentose Phosphate Pathway"
},
{
"id":"CO2t",
"name":"CO2transporterviadiffusion",
"metabolites":{
"co2_c":1.0,
"co2_e":-1.0
},
"lower_bound":-1000.0,
"upper_bound":1000.0,
"gene_reaction_rule":"",
"subsystem":"Transport, Extracellular"
},
{
"id":"ALAt2r",
"name":"L-alaninereversibletransport",
"metabolites":{
"ala_L_c":1.0,
"ala_L_e":-1.0
},
"lower_bound":-1000.0,
"upper_bound":1000.0,
"gene_reaction_rule":"",
"subsystem":"Transport, Extracellular"
},
{
"id":"G6PDH1",
"name":"glucose-6-phosphatedehydrogenase",
"metabolites":{
"6pgl_c":1.0,
"g6p_B_c":-1.0,
"h_c":1.0,
"nadp_c":-1.0,
"nadph_c":1.0
},
"lower_bound":0.0,
"upper_bound":1000.0,
"gene_reaction_rule":"TCDM_11676",
"subsystem":"Pentose Phosphate Pathway"
},
{
"id":"TPIg",
"name":"triose-phosphateisomerase,glycosome",
"metabolites":{
"dhap_x":-1.0,
"g3p_x":1.0
},
"lower_bound":-1000.0,
"upper_bound":1000.0,
"gene_reaction_rule":"TCDM_00802",
"subsystem":"Glycolysis/Gluconeogenesis"
},
{
"id":"GLUt2",
"name":"L-glutamatetransportinviaprotonsymport",
"metabolites":{
"glu_L_c":1.0,
"glu_L_e":-1.0,
"h_c":1.0,
"h_e":-1.0
},
"lower_bound":0.0,
"upper_bound":1000.0,
"gene_reaction_rule":"",
"subsystem":"Transport, Extracellular"
},
{
"id":"PPAm",
"name":"inorganicdiphosphatase",
"metabolites":{
"h2o_m":-1.0,
"h_m":1.0,
"pi_m":2.0,
"ppi_m":-1.0
},
"lower_bound":0.0,
"upper_bound":1000.0,
"gene_reaction_rule":"TCDM_13977",
"subsystem":"Other"
},
{
"id":"AKGDe1",
"name":"oxoglutaratedehydrogenase(lipoamide)",
"metabolites":{
"akg_m":-1.0,
"co2_m":1.0,
"h_m":-1.0,
"lpam_m":-1.0,
"sdhlam_m":1.0
},
"lower_bound":-1000.0,
"upper_bound":1000.0,
"gene_reaction_rule":"TCDM_02290 and TCDM_07647",
"subsystem":"Citric Acid Cycle"
},
{
"id":"ALTOXIDm2",
"name":"alternativeoxidase",
"metabolites":{
"h2o_m":2.0,
"o2_m":-1.0,
"q6_m":2.0,
"q6h2_m":-2.0
},
"lower_bound":0.0,
"upper_bound":1000.0,
"gene_reaction_rule":"TCDM_02901",
"subsystem":"Oxidative Phosphorylation"
},
{
"id":"FBPg",
"name":"fructosebisphosphatase,glycosomal",
"metabolites":{
"f6p_x":1.0,
"fdp_x":-1.0,
"h2o_x":-1.0,
"pi_x":1.0
},
"lower_bound":0.0,
"upper_bound":1000.0,
"gene_reaction_rule":"TCDM_05648",
"subsystem":"Glycolysis/Gluconeogenesis"
},
{
"id":"CYOO6m",
"name":"cytochromecoxidase,mitochondrial",
"metabolites":{
"ficytc_m":4.0,
"focytc_m":-4.0,
"h2o_m":2.0,
"h_c":6.0,
"h_m":-10.0,
"o2_m":-1.0
},
"lower_bound":0.0,
"upper_bound":1000.0,
"gene_reaction_rule":"(TCDM_00967 or TCDM_05651) and TCDM_05015",
"subsystem":"Oxidative Phosphorylation"
},
{
"id":"ATPSm",
"name":"ATPsynthase,mitochondrial",
"metabolites":{
"adp_m":-1.0,
"atp_m":1.0,
"h2o_m":1.0,
"h_c":-3.0,
"h_m":2.0,
"pi_m":-1.0
},
"lower_bound":0.0,
"upper_bound":1000.0,
"gene_reaction_rule":"(TCDM_02498 or TCDM_04173 or TCDM_08665) and TCDM_03646 and TCDM_04251 and (TCDM_06394 or TCDM_06395 or TCDM_08090) and TCDM_07023 and TCDM_11273 and TCDM_14522",
"subsystem":"Oxidative Phosphorylation"
},
{
"id":"GLYCtg",
"name":"cytoplasm2glycosome,glyc",
"metabolites":{
"glyc_c":-1.0,
"glyc_x":1.0
},
"lower_bound":-1000.0,
"upper_bound":1000.0,
"gene_reaction_rule":"",
"subsystem":"Transport, Glycosomal"
},
{
"id":"GLCBtg",
"name":"cytoplasm2glycosome,glucose",
"metabolites":{
"b_D_glucose_c":-1.0,
"b_D_glucose_x":1.0
},
"lower_bound":-1000.0,
"upper_bound":1000.0,
"gene_reaction_rule":"",
"subsystem":"Transport, Glycosomal"
},
{
"id":"13DPGtg",
"name":"cytoplasm2glycosome,13dpg",
"metabolites":{
"13dpg_c":1.0,
"13dpg_x":-1.0
},
"lower_bound":0.0,
"upper_bound":1000.0,
"gene_reaction_rule":"",
"subsystem":"Transport, Glycosomal"
},
{
"id":"G6PDHg",
"name":"glucose-6-phosphatedehydrogenase,glycosomal",
"metabolites":{
"6pgl_x":1.0,
"g6p_B_x":-1.0,
"h_x":1.0,
"nadp_x":-1.0,
"nadph_x":1.0
},
"lower_bound":0.0,
"upper_bound":1000.0,
"gene_reaction_rule":"TCDM_11676",
"subsystem":"Pentose Phosphate Pathway"
},
{
"id":"SUCD3_DASH_u6m",
"name":"succinatedehydrogenase(ubiquinone-6),mitochondrial",
"metabolites":{
"fad_m":1.0,
"fadh2_m":-1.0,
"q6_m":-1.0,
"q6h2_m":1.0
},
"lower_bound":-1000.0,
"upper_bound":1000.0,
"gene_reaction_rule":"TCDM_06962",
"subsystem":"Oxidative Phosphorylation"
},
{
"id":"PRO1xm",
"name":"prolineoxidase(NAD),mitochondrial",
"metabolites":{
"1pyr5c_m":1.0,
"h_m":2.0,
"nad_m":-1.0,
"nadh_m":1.0,
"pro_L_m":-1.0
},
"lower_bound":0.0,
"upper_bound":1000.0,
"gene_reaction_rule":"TCDM_02525",
"subsystem":"Proline Metabolism"
},
{
"id":"P5CDm_i",
"name":"_1-pyrroline-5-carboxylatedehydrogenase,mitochondrial",
"metabolites":{
"1pyr5c_m":-1.0,
"glu_L_m":1.0,
"h2o_m":-2.0,
"h_m":1.0,
"nad_m":-1.0,
"nadh_m":1.0
},
"lower_bound":0.0,
"upper_bound":1000.0,
"gene_reaction_rule":"TCDM_09940",
"subsystem":"Proline Metabolism"
},
{
"id":"PGKg",
"name":"phosphoglyceratekinase",
"metabolites":{
"13dpg_x":-1.0,
"3pg_x":1.0,
"adp_x":-1.0,
"atp_x":1.0
},
"lower_bound":-1000.0,
"upper_bound":1000.0,
"gene_reaction_rule":"TCDM_14526",
"subsystem":"Glycolysis/Gluconeogenesis"
},
{
"id":"MALtg",
"name":"cytoplasm2glycosome,mal_DASH_L",
"metabolites":{
"mal_L_c":1.0,
"mal_L_x":-1.0
},
"lower_bound":-1000.0,
"upper_bound":1000.0,
"gene_reaction_rule":"",
"subsystem":"Transport, Glycosomal"
},
{
"id":"GLCAtg",
"name":"cytoplasm2glycosome,glucose",
"metabolites":{
"a_D_glucose_c":-1.0,
"a_D_glucose_x":1.0
},
"lower_bound":-1000.0,
"upper_bound":1000.0,
"gene_reaction_rule":"",
"subsystem":"Transport, Glycosomal"
},
{
"id":"FBAg",
"name":"fructose-bisphosphatealdolase,glycosome",
"metabolites":{
"dhap_x":1.0,
"fdp_x":-1.0,
"g3p_x":1.0
},
"lower_bound":-1000.0,
"upper_bound":1000.0,
"gene_reaction_rule":"TCDM_01107",
"subsystem":"Glycolysis/Gluconeogenesis"
},
{
"id":"GLYTm",
"name":"L-glycinetransport,mitochondrion",
"metabolites":{
"gly_c":-1.0,
"gly_m":1.0
},
"lower_bound":-1000.0,
"upper_bound":1000.0,
"gene_reaction_rule":"",
"subsystem":"Transport, Mitochondrial"
},
{
"id":"RPE",
"name":"ribulose5-phosphate3-epimerase",
"metabolites":{
"ru5p_D_c":-1.0,
"xu5p_D_c":1.0
},
"lower_bound":-1000.0,
"upper_bound":1000.0,
"gene_reaction_rule":"TCDM_00120",
"subsystem":"Pentose Phosphate Pathway"
},
{
"id":"AKGMALtm",
"name":"alpha-ketoglutarate/malatetransporter",
"metabolites":{
"akg_c":1.0,
"akg_m":-1.0,
"mal_L_c":-1.0,
"mal_L_m":1.0
},
"lower_bound":-1000.0,
"upper_bound":1000.0,
"gene_reaction_rule":"",
"subsystem":"Transport, Mitochondrial"
},
{
"id":"GLUDxm",
"name":"glutamatedehydrogenase(NAD)(mitochondrial)",
"metabolites":{
"akg_m":1.0,
"glu_L_m":-1.0,
"h2o_m":-1.0,
"h_m":1.0,
"nad_m":-1.0,
"nadh_m":1.0,
"nh4_m":1.0
},
"lower_bound":-1000.0,
"upper_bound":1000.0,
"gene_reaction_rule":"TCDM_03103",
"subsystem":"Glutamate metabolism"
},
{
"id":"FRDgr",
"name":"fumaratereductase,nad,glycosome",
"metabolites":{
"fum_x":-1.0,
"h_x":-1.0,
"nad_x":1.0,
"nadh_x":-1.0,
"succ_x":1.0
},
"lower_bound":-1000.0,
"upper_bound":1000.0,
"gene_reaction_rule":"TCDM_07892",
"subsystem":"Glycolysis/Gluconeogenesis"
},
{
"id":"RPI",
"name":"ribose-5-phosphateisomerase",
"metabolites":{
"r5p_c":-1.0,
"ru5p_D_c":1.0
},
"lower_bound":-1000.0,
"upper_bound":1000.0,
"gene_reaction_rule":"TCDM_14453",
"subsystem":"Pentose Phosphate Pathway"
},
{
"id":"GNKg",
"name":"gluconatekinase,glycosomal",
"metabolites":{
"6pgc_x":1.0,
"adp_x":1.0,
"atp_x":-1.0,
"glcn_D_x":-1.0,
"h_x":1.0
},
"lower_bound":-1000.0,
"upper_bound":1000.0,
"gene_reaction_rule":"",
"subsystem":"Pentose Phosphate Pathway"
},
{
"id":"DICtm",
"name":"dicarboxylatetransport,mitochondrial",
"metabolites":{
"mal_L_c":-1.0,
"mal_L_m":1.0,
"succ_c":1.0,
"succ_m":-1.0
},
"lower_bound":-1000.0,
"upper_bound":1000.0,
"gene_reaction_rule":"",
"subsystem":"Transport, Mitochondrial"
},
{
"id":"GLUKg",
"name":"Glucokinase",
"metabolites":{
"adp_x":1.0,
"atp_x":-1.0,
"b_D_glucose_x":-1.0,
"g6p_B_x":1.0,
"h_x":1.0
},
"lower_bound":0.0,
"upper_bound":1000.0,
"gene_reaction_rule":"TCDM_06590",
"subsystem":"Glycolysis/Gluconeogenesis"
},
{
"id":"CSm",
"name":"citratesynthase",
"metabolites":{
"accoa_m":-1.0,
"cit_m":1.0,
"coa_m":1.0,
"h2o_m":-1.0,
"h_m":1.0,
"oaa_m":-1.0
},
"lower_bound":0.0,
"upper_bound":1000.0,
"gene_reaction_rule":"TCDM_02367",
"subsystem":"Citric Acid Cycle"
},
{
"id":"PGM",
"name":"phosphoglyceratemutase",
"metabolites":{
"2pg_c":1.0,
"3pg_c":-1.0
},
"lower_bound":-1000.0,
"upper_bound":1000.0,
"gene_reaction_rule":"TCDM_02244 or TCDM_09487 or TCDM_05955",
"subsystem":"Glycolysis/Gluconeogenesis"
},
{
"id":"PGL",
"name":"_6-phosphogluconolactonase",
"metabolites":{
"6pgc_c":1.0,
"6pgl_c":-1.0,
"h2o_c":-1.0,
"h_c":1.0
},
"lower_bound":0.0,
"upper_bound":1000.0,
"gene_reaction_rule":"TCDM_11574",
"subsystem":"Pentose Phosphate Pathway"
},
{
"id":"PGK",
"name":"phosphoglyceratekinase",
"metabolites":{
"13dpg_c":-1.0,
"3pg_c":1.0,
"adp_c":-1.0,
"atp_c":1.0
},
"lower_bound":-1000.0,
"upper_bound":1000.0,
"gene_reaction_rule":"TCDM_02085 or TCDM_04469",
"subsystem":"Glycolysis/Gluconeogenesis"
},
{
"id":"G3PDcm",
"name":"glycerol-3-phosphatedehydrogenase(FAD),mitochondrial",
"metabolites":{
"dhap_c":1.0,
"fad_m":-1.0,
"fadh2_m":1.0,
"glyc3p_c":-1.0
},
"lower_bound":0.0,
"upper_bound":0.0,
"gene_reaction_rule":"TCDM_01026",
"subsystem":"Glycolysis/Gluconeogenesis"
},
{
"id":"PGI3",
"name":"glucose-6-phosphateisomerase,glycosome",
"metabolites":{
"g6p_A_x":-1.0,
"g6p_B_x":1.0
},
"lower_bound":-1000.0,
"upper_bound":1000.0,
"gene_reaction_rule":"TCDM_05039",
"subsystem":"Glycolysis/Gluconeogenesis"
},
{
"id":"PGI2",
"name":"glucose-6-phosphateisomerase,glycosome",
"metabolites":{
"f6p_x":1.0,
"g6p_B_x":-1.0
},
"lower_bound":-1000.0,
"upper_bound":1000.0,
"gene_reaction_rule":"TCDM_05039",
"subsystem":"Glycolysis/Gluconeogenesis"
},
{
"id":"PGI1",
"name":"glucose-6-phosphateisomerase,glycosome",
"metabolites":{
"f6p_x":1.0,
"g6p_A_x":-1.0
},
"lower_bound":-1000.0,
"upper_bound":1000.0,
"gene_reaction_rule":"TCDM_05039",
"subsystem":"Glycolysis/Gluconeogenesis"
},
{
"id":"H2Ot5",
"name":"H2Otransportviadiffusion",
"metabolites":{
"h2o_c":1.0,
"h2o_e":-1.0
},
"lower_bound":-1000.0,
"upper_bound":1000.0,
"gene_reaction_rule":"",
"subsystem":"Transport, Extracellular"
},
{
"id":"A1Eg",
"name":"aldose1epimerase-likeprotein",
"metabolites":{
"a_D_glucose_x":-1.0,
"b_D_glucose_x":1.0
},
"lower_bound":-1000.0,
"upper_bound":1000.0,
"gene_reaction_rule":"TCDM_08335",
"subsystem":"Glycolysis/Gluconeogenesis"
},
{
"id":"ADK1g",
"name":"adenylatekinase,glycosome",
"metabolites":{
"adp_x":2.0,
"amp_x":-1.0,
"atp_x":-1.0
},
"lower_bound":-1000.0,
"upper_bound":1000.0,
"gene_reaction_rule":"TCDM_03235 or TCDM_04158 or TCDM_08877 or TCDM_13770 or TCDM_13973 or TCDM_14420",
"subsystem":"Other"
},
{
"id":"ATPS",
"name":"ATPase,cytosolic",
"metabolites":{
"adp_c":1.0,
"atp_c":-1.0,
"h2o_c":-1.0,
"h_e":1.0,
"pi_c":1.0
},
"lower_bound":0.0,
"upper_bound":1000.0,
"gene_reaction_rule":"TCDM_05654",
"subsystem":"Transport, Extracellular"
},
{
"id":"ACtm",
"name":"acetatetransport,mitochondrion",
"metabolites":{
"ac_c":-1.0,
"ac_m":1.0
},
"lower_bound":-1000.0,
"upper_bound":1000.0,
"gene_reaction_rule":"",
"subsystem":"Transport, Mitochondrial"
},
{
"id":"PIt6",
"name":"phosphatetransport",
"metabolites":{
"h_c":1.0,
"h_e":-1.0,
"pi_c":1.0,
"pi_e":-1.0
},
"lower_bound":-1000.0,
"upper_bound":1000.0,
"gene_reaction_rule":"",
"subsystem":"Transport, Extracellular"
},
{
"id":"SUCCt6",
"name":"Succinateefflux",
"metabolites":{
"h_c":1.0,
"h_e":-1.0,
"succ_c":1.0,
"succ_e":-1.0
},
"lower_bound":-1000.0,
"upper_bound":1000.0,
"gene_reaction_rule":"",
"subsystem":"Transport, Extracellular"
},
{
"id":"AKGDe2",
"name":"oxoglutaratedehydrogenase(dihydrolipoamideS-succinyltransferase)",
"metabolites":{
"coa_m":-1.0,
"dhlam_m":1.0,
"sdhlam_m":-1.0,
"succoa_m":1.0
},
"lower_bound":0.0,
"upper_bound":1000.0,
"gene_reaction_rule":"TCDM_06392",
"subsystem":"Citric Acid Cycle"
},
{
"id":"PPDKgr",
"name":"Pyruvate,phosphatedikinase.,glycosome",
"metabolites":{
"amp_x":1.0,
"atp_x":-1.0,
"h_x":1.0,
"pep_x":1.0,
"pi_x":-1.0,
"ppi_x":1.0,
"pyr_x":-1.0
},
"lower_bound":-1000.0,
"upper_bound":1000.0,
"gene_reaction_rule":"TCDM_00696",
"subsystem":"Glycolysis/Gluconeogenesis"
},
{
"id":"G3PDg",
"name":"glycerol-3-phosphatedehydrogenase(nad)",
"metabolites":{
"dhap_x":-1.0,
"glyc3p_x":1.0,
"h_x":-1.0,
"nad_x":1.0,
"nadh_x":-1.0
},
"lower_bound":0.0,
"upper_bound":1000.0,
"gene_reaction_rule":"TCDM_07435",
"subsystem":"Glycolysis/Gluconeogenesis"
},
{
"id":"SUCOASm",
"name":"Succinate--CoAligase(ADP-forming)",
"metabolites":{
"adp_m":1.0,
"atp_m":-1.0,
"coa_m":-1.0,
"pi_m":1.0,
"succ_m":-1.0,
"succoa_m":1.0
},
"lower_bound":-1000.0,
"upper_bound":1000.0,
"gene_reaction_rule":"TCDM_08325",
"subsystem":"Citric Acid Cycle"
},
{
"id":"HEX",
"name":"hexokinase(D-glucose:ATP)",
"metabolites":{
"a_D_glucose_c":-1.0,
"adp_c":1.0,
"atp_c":-1.0,
"g6p_A_c":1.0,
"h_c":1.0
},
"lower_bound":0.0,
"upper_bound":1000.0,
"gene_reaction_rule":"TCDM_04644",
"subsystem":"Glycolysis/Gluconeogenesis"
},
{
"id":"FBP",
"name":"fructosebisphosphatase",
"metabolites":{
"f6p_c":1.0,
"fdp_c":-1.0,
"h2o_c":-1.0,
"pi_c":1.0
},
"lower_bound":0.0,
"upper_bound":1000.0,
"gene_reaction_rule":"TCDM_05648",
"subsystem":"Glycolysis/Gluconeogenesis"
},
{
"id":"DRBKg",
"name":"deoxyribokinase,glycosomal",
"metabolites":{
"2dr5p_x":1.0,
"adp_x":1.0,
"atp_x":-1.0,
"drib_x":-1.0,
"h_x":1.0
},
"lower_bound":0.0,
"upper_bound":1000.0,
"gene_reaction_rule":"TCDM_01953",
"subsystem":"Pentose Phosphate Pathway"
},
{
"id":"CO2tp",
"name":"CO2glycosomaltransport",
"metabolites":{
"co2_c":-1.0,
"co2_x":1.0
},
"lower_bound":-1000.0,
"upper_bound":1000.0,
"gene_reaction_rule":"",
"subsystem":"Transport, Glycosomal"
},
{
"id":"RBKrg",
"name":"ribokinase,glycosomal",
"metabolites":{
"adp_x":1.0,
"atp_x":-1.0,
"h_x":1.0,
"r5p_x":1.0,
"rib_D_x":-1.0
},
"lower_bound":-1000.0,
"upper_bound":1000.0,
"gene_reaction_rule":"TCDM_01953",
"subsystem":"Pentose Phosphate Pathway"
},
{
"id":"CO2tm",
"name":"CO2transport(diffusion),mitochondrial",
"metabolites":{
"co2_c":-1.0,
"co2_m":1.0
},
"lower_bound":-1000.0,
"upper_bound":1000.0,
"gene_reaction_rule":"",
"subsystem":"Transport, Mitochondrial"
},
{
"id":"NADH2_DASH_u6am",
"name":"NADHdehydrogenase,mitochondrial",
"metabolites":{
"h_c":4.0,
"h_m":-5.0,
"nad_m":1.0,
"nadh_m":-1.0,
"q6_m":-1.0,
"q6h2_m":1.0
},
"lower_bound":0.0,
"upper_bound":1000.0,
"gene_reaction_rule":"TCDM_07055",
"subsystem":"Oxidative Phosphorylation"
},
{
"id":"ASCTmr",
"name":"acetatesuccinatecoatransferase",
"metabolites":{
"ac_m":1.0,
"accoa_m":-1.0,
"succ_m":-1.0,
"succoa_m":1.0
},
"lower_bound":-1000.0,
"upper_bound":1000.0,
"gene_reaction_rule":"TCDM_01578",
"subsystem":"Pyruvate Metabolism"
},
{
"id":"FUMg",
"name":"fumarase,glycosome",
"metabolites":{
"fum_x":-1.0,
"h2o_x":-1.0,
"mal_L_x":1.0
},
"lower_bound":-1000.0,
"upper_bound":1000.0,
"gene_reaction_rule":"TCDM_00874",
"subsystem":"Glycolysis/Gluconeogenesis"
},
{
"id":"GLUDx",
"name":"glutamatedehydrogenase(NAD)",
"metabolites":{
"akg_c":1.0,
"glu_L_c":-1.0,
"h2o_c":-1.0,
"h_c":1.0,
"nad_c":-1.0,
"nadh_c":1.0,
"nh4_c":1.0
},
"lower_bound":-1000.0,
"upper_bound":1000.0,
"gene_reaction_rule":"TCDM_03103",
"subsystem":"Glutamate metabolism"
},
{
"id":"GLUDy",
"name":"glutamatedehydrogenase(NADP)",
"metabolites":{
"akg_c":1.0,
"glu_L_c":-1.0,
"h2o_c":-1.0,
"h_c":1.0,
"nadp_c":-1.0,
"nadph_c":1.0,
"nh4_c":1.0
},
"lower_bound":-1000.0,
"upper_bound":1000.0,
"gene_reaction_rule":"TCDM_10134",
"subsystem":"Glutamate metabolism"
},
{
"id":"GLYKg",
"name":"glycerolkinase(reversible),glycosome",
"metabolites":{
"adp_x":1.0,
"atp_x":-1.0,
"glyc3p_x":1.0,
"glyc_x":-1.0,
"h_x":1.0
},
"lower_bound":-1000.0,
"upper_bound":1000.0,
"gene_reaction_rule":"TCDM_00189",
"subsystem":"Glycolysis/Gluconeogenesis"
},
{
"id":"ALAtm",
"name":"L-alaninetransport,mitochondrion",
"metabolites":{
"ala_L_c":-1.0,
"ala_L_m":1.0
},
"lower_bound":-1000.0,
"upper_bound":1000.0,
"gene_reaction_rule":"",
"subsystem":"Transport, Mitochondrial"
},
{
"id":"FUMm",
"name":"fumarase,mitochondrial",
"metabolites":{
"fum_m":-1.0,
"h2o_m":-1.0,
"mal_L_m":1.0
},
"lower_bound":-1000.0,
"upper_bound":1000.0,
"gene_reaction_rule":"TCDM_06503",
"subsystem":"Citric Acid Cycle"
},
{
"id":"RPEg",
"name":"ribulose5-phosphate3-epimerase,glycosomal",
"metabolites":{
"ru5p_D_x":-1.0,
"xu5p_D_x":1.0
},
"lower_bound":0.0,
"upper_bound":0.0,
"gene_reaction_rule":"TCDM_06074",
"subsystem":"Pentose Phosphate Pathway"
},
{
"id":"GLYC3P_DHAPtg",
"name":"cytoplasm2glycosome,dhap,glyc3p",
"metabolites":{
"dhap_c":1.0,
"dhap_x":-1.0,
"glyc3p_c":-1.0,
"glyc3p_x":1.0
},
"lower_bound":-1000.0,
"upper_bound":1000.0,
"gene_reaction_rule":"",
"subsystem":"Transport, Glycosomal"
},
{
"id":"H2Otm",
"name":"H2Otransport,mitochondrial",
"metabolites":{
"h2o_c":-1.0,
"h2o_m":1.0
},
"lower_bound":-1000.0,
"upper_bound":1000.0,
"gene_reaction_rule":"",
"subsystem":"Transport, Mitochondrial"
},
{
"id":"GLUDm",
"name":"glutamatedehydrogenase(NADP),mitochondrial",
"metabolites":{
"akg_m":1.0,
"glu_L_m":-1.0,
"h2o_m":-1.0,
"h_m":1.0,
"nadp_m":-1.0,
"nadph_m":1.0,
"nh4_m":1.0
},
"lower_bound":-1000.0,
"upper_bound":1000.0,
"gene_reaction_rule":"TCDM_10134",
"subsystem":"Glutamate metabolism"
},
{
"id":"THRt2m",
"name":"threoninetransport,mitochondrion",
"metabolites":{
"h_c":-1.0,
"h_m":1.0,
"thr_L_c":-1.0,
"thr_L_m":1.0
},
"lower_bound":-1000.0,
"upper_bound":1000.0,
"gene_reaction_rule":"",
"subsystem":"Transport, Mitochondrial"
},
{
"id":"GLCBt",
"name":"glucosetransport(uniport)",
"metabolites":{
"b_D_glucose_c":1.0,
"b_D_glucose_e":-1.0
},
"lower_bound":0.0,
"upper_bound":1000.0,
"gene_reaction_rule":"",
"subsystem":"Transport, Extracellular"
},
{
"id":"NADH2_DASH_u6m",
"name":"NADHdehydrogenase,mitochondrial",
"metabolites":{
"h_m":-1.0,
"nad_m":1.0,
"nadh_m":-1.0,
"q6_m":-1.0,
"q6h2_m":1.0
},
"lower_bound":0.0,
"upper_bound":1000.0,
"gene_reaction_rule":"TCDM_02932",
"subsystem":"Oxidative Phosphorylation"
},
{
"id":"PROabc",
"name":"L-prolinetransportinviaATPase",
"metabolites":{
"adp_c":1.0,
"atp_c":-1.0,
"h2o_c":-1.0,
"h_c":1.0,
"pi_c":1.0,
"pro_L_c":1.0,
"pro_L_e":-1.0
},
"lower_bound":0.0,
"upper_bound":1000.0,
"gene_reaction_rule":"",
"subsystem":"Transport, Extracellular"
},
{
"id":"DRPArg",
"name":"deoxyribose-phosphatealdolase,glycosomal",
"metabolites":{
"2dr5p_x":-1.0,
"acald_x":1.0,
"g3p_x":1.0
},
"lower_bound":-1000.0,
"upper_bound":1000.0,
"gene_reaction_rule":"",
"subsystem":"Pentose Phosphate Pathway"
},
{
"id":"ENO",
"name":"enolase",
"metabolites":{
"2pg_c":-1.0,
"h2o_c":1.0,
"pep_c":1.0
},
"lower_bound":-1000.0,
"upper_bound":1000.0,
"gene_reaction_rule":"TCDM_02738 or TCDM_04067",
"subsystem":"Glycolysis/Gluconeogenesis"
},
{
"id":"PGDH",
"name":"phosphogluconatedehydrogenase",
"metabolites":{
"6pgc_c":-1.0,
"co2_c":1.0,
"nadp_c":-1.0,
"nadph_c":1.0,
"ru5p_D_c":1.0
},
"lower_bound":0.0,
"upper_bound":1000.0,
"gene_reaction_rule":"TCDM_00158",
"subsystem":"Pentose Phosphate Pathway"
},
{
"id":"PYR5CDm",
"name":"D1-pyrroline-5-carboxylatedehydrogenase,mitochondrial",
"metabolites":{
"glu5sa_m":-1.0,
"glu_L_m":1.0,
"h2o_m":-1.0,
"h_m":2.0,
"nadp_m":-1.0,
"nadph_m":1.0
},
"lower_bound":0.0,
"upper_bound":1000.0,
"gene_reaction_rule":"TCDM_09940",
"subsystem":"Proline Metabolism"
},
{
"id":"CITtam",
"name":"citratetransport,mitochondrial",
"metabolites":{
"cit_c":-1.0,
"cit_m":1.0,
"mal_L_c":1.0,
"mal_L_m":-1.0
},
"lower_bound":-1000.0,
"upper_bound":1000.0,
"gene_reaction_rule":"",
"subsystem":"Transport, Mitochondrial"
},
{
"id":"PEPt",
"name":"cytoplasm2glycosome,pep",
"metabolites":{
"pep_c":-1.0,
"pep_x":1.0
},
"lower_bound":-1000.0,
"upper_bound":1000.0,
"gene_reaction_rule":"",
"subsystem":"Transport, Glycosomal"
},
{
"id":"CYOR_u6m",
"name":"ubiquinol-6cytochromecreductase",
"metabolites":{
"ficytc_m":-2.0,
"focytc_m":2.0,
"h_c":3.5,
"h_m":-1.5,
"q6_m":1.0,
"q6h2_m":-1.0
},
"lower_bound":0.0,
"upper_bound":1000.0,
"gene_reaction_rule":"TCDM_03402 and TCDM_07981",
"subsystem":"Oxidative Phosphorylation"
},
{
"id":"FRDm",
"name":"fumaratereductase,nad,mitochondrion",
"metabolites":{
"fum_m":-1.0,
"h_m":-1.0,
"nad_m":1.0,
"nadh_m":-1.0,
"succ_m":1.0
},
"lower_bound":0.0,
"upper_bound":1000.0,
"gene_reaction_rule":"TCDM_03631 or TCDM_07892",
"subsystem":"Citric Acid Cycle"
},
{
"id":"PDHam2m",
"name":"pyruvatedehydrogenase(lipoamide)",
"metabolites":{
"2ahethmpp_m":-1.0,
"adhlam_m":1.0,
"lpam_m":-1.0,
"thmpp_m":1.0
},
"lower_bound":-1000.0,
"upper_bound":1000.0,
"gene_reaction_rule":"TCDM_03948",
"subsystem":"Pyruvate Metabolism"
},
{
"id":"TAL",
"name":"transaldolase",
"metabolites":{
"e4p_c":1.0,
"f6p_c":1.0,
"g3p_c":-1.0,
"s7p_c":-1.0
},
"lower_bound":-1000.0,
"upper_bound":1000.0,
"gene_reaction_rule":"TCDM_08056",
"subsystem":"Pentose Phosphate Pathway"
},
{
"id":"GLYCt5",
"name":"glyceroltransportviachannel",
"metabolites":{
"glyc_c":-1.0,
"glyc_e":1.0
},
"lower_bound":-1000.0,
"upper_bound":1000.0,
"gene_reaction_rule":"",
"subsystem":"Transport, Extracellular"
},
{
"id":"3PGtirr",
"name":"cytoplasm2glycosome,3pg",
"metabolites":{
"3pg_c":1.0,
"3pg_x":-1.0
},
"lower_bound":0.0,
"upper_bound":1000.0,
"gene_reaction_rule":"",
"subsystem":"Transport, Glycosomal"
},
{
"id":"PGLg",
"name":"_6-phosphogluconolactonase,glycosomal",
"metabolites":{
"6pgc_x":1.0,
"6pgl_x":-1.0,
"h2o_x":-1.0,
"h_x":1.0
},
"lower_bound":0.0,
"upper_bound":1000.0,
"gene_reaction_rule":"TCDM_11574",
"subsystem":"Pentose Phosphate Pathway"
},
{
"id":"PDHam1m",
"name":"pyruvatedehydrogenase(lipoamide)",
"metabolites":{
"2ahethmpp_m":1.0,
"co2_m":1.0,
"pyr_m":-1.0,
"thmpp_m":-1.0
},
"lower_bound":-1000.0,
"upper_bound":1000.0,
"gene_reaction_rule":"TCDM_05264",
"subsystem":"Pyruvate Metabolism"
},
{
"id":"TKT1g",
"name":"transketolase,glycosomal",
"metabolites":{
"g3p_x":1.0,
"r5p_x":-1.0,
"s7p_x":1.0,
"xu5p_D_x":-1.0
},
"lower_bound":-1000.0,
"upper_bound":1000.0,
"gene_reaction_rule":"TCDM_07253",
"subsystem":"Pentose Phosphate Pathway"
},
{
"id":"PPAg",
"name":"inorganicdiphosphatase",
"metabolites":{
"h2o_x":-1.0,
"h_x":1.0,
"pi_x":2.0,
"ppi_x":-1.0
},
"lower_bound":0.0,
"upper_bound":1000.0,
"gene_reaction_rule":"TCDM_13977",
"subsystem":"Other"
},
{
"id":"ICDHym",
"name":"Isocitratedehydrogenase(NADP+)",
"metabolites":{
"akg_m":1.0,
"co2_m":1.0,
"icit_m":-1.0,
"nadp_m":-1.0,
"nadph_m":1.0
},
"lower_bound":0.0,
"upper_bound":1000.0,
"gene_reaction_rule":"TCDM_07659",
"subsystem":"Citric Acid Cycle"
},
{
"id":"NADH2_DASH_u6cm",
"name":"NADHdehydrogenase",
"metabolites":{
"h_c":-1.0,
"nad_c":1.0,
"nadh_c":-1.0,
"q6_m":-1.0,
"q6h2_m":1.0
},
"lower_bound":0.0,
"upper_bound":1000.0,
"gene_reaction_rule":"TCDM_02932",
"subsystem":"Oxidative Phosphorylation"
},
{
"id":"GAPDg",
"name":"glyceraldehyde-3-phosphatedehydrogenase,glycosome",
"metabolites":{
"13dpg_x":1.0,
"g3p_x":-1.0,
"h_x":1.0,
"nad_x":-1.0,
"nadh_x":1.0,
"pi_x":-1.0
},
"lower_bound":-1000.0,
"upper_bound":1000.0,
"gene_reaction_rule":"TCDM_02134 or TCDM_07514 or TCDM_12034 or TCDM_13011",
"subsystem":"Glycolysis/Gluconeogenesis"
},
{
"id":"ASPTA1",
"name":"aspartatetransaminase",
"metabolites":{
"akg_c":-1.0,
"asp_L_c":-1.0,
"glu_L_c":1.0,
"oaa_c":1.0
},
"lower_bound":-1000.0,
"upper_bound":1000.0,
"gene_reaction_rule":"TCDM_00869 or TCDM_03633",
"subsystem":"Alanine and Aspartate Metabolism"
},
{
"id":"NH4t",
"name":"ammoniareversibletransport",
"metabolites":{
"nh4_c":1.0,
"nh4_e":-1.0
},
"lower_bound":-1000.0,
"upper_bound":1000.0,
"gene_reaction_rule":"",
"subsystem":"Transport, Extracellular"
},
{
"id":"O2t",
"name":"O2transportinviadiffusion",
"metabolites":{
"o2_c":1.0,
"o2_e":-1.0
},
"lower_bound":-1000.0,
"upper_bound":1000.0,
"gene_reaction_rule":"",
"subsystem":"Transport, Extracellular"
},
{
"id":"PDHe3",
"name":"pyruvatedehydrogenase(dihydrolipoamidedehydrogenase)",
"metabolites":{
"dhlam_m":-1.0,
"h_m":1.0,
"lpam_m":1.0,
"nad_m":-1.0,
"nadh_m":1.0
},
"lower_bound":0.0,
"upper_bound":1000.0,
"gene_reaction_rule":"TCDM_10742",
"subsystem":"Pyruvate Metabolism"
},
{
"id":"PDHe2",
"name":"pyruvatedehydrogenase(dihydrolipoamideS-acetyltransferase)",
"metabolites":{
"accoa_m":1.0,
"adhlam_m":-1.0,
"coa_m":-1.0,
"dhlam_m":1.0,
"h_m":-1.0
},
"lower_bound":0.0,
"upper_bound":1000.0,
"gene_reaction_rule":"TCDM_04684 or TCDM_04768",
"subsystem":"Pyruvate Metabolism"
},
{
"id":"ME1m",
"name":"malicenzyme(NADP),mitochondrial",
"metabolites":{
"co2_m":1.0,
"mal_L_m":-1.0,
"nad_m":-1.0,
"nadh_m":1.0,
"pyr_m":1.0
},
"lower_bound":0.0,
"upper_bound":1000.0,
"gene_reaction_rule":"TCDM_00812",
"subsystem":"Pyruvate Metabolism"
},
{
"id":"PYRtm1",
"name":"cytoplasm2mitochondrion,pyr",
"metabolites":{
"h_c":-1.0,
"h_m":1.0,
"pyr_c":-1.0,
"pyr_m":1.0
},
"lower_bound":0.0,
"upper_bound":1000.0,
"gene_reaction_rule":"",
"subsystem":"Transport, Mitochondrial"
},
{
"id":"ME1x",
"name":"malicenzyme(NADP)",
"metabolites":{
"co2_c":1.0,
"mal_L_c":-1.0,
"nad_c":-1.0,
"nadh_c":1.0,
"pyr_c":1.0
},
"lower_bound":0.0,
"upper_bound":1000.0,
"gene_reaction_rule":"TCDM_00813",
"subsystem":"Pyruvate Metabolism"
},
{
"id":"PROtm1",
"name":"L-prolinetransport,mitochondrial",
"metabolites":{
"h_c":-1.0,
"h_m":1.0,
"pro_L_c":-1.0,
"pro_L_m":1.0
},
"lower_bound":-1000.0,
"upper_bound":1000.0,
"gene_reaction_rule":"",
"subsystem":"Transport, Mitochondrial"
},
{
"id":"PROt2",
"name":"L-prolinetransportinviaprotonsymport",
"metabolites":{
"h_c":1.0,
"h_e":-1.0,
"pro_L_c":1.0,
"pro_L_e":-1.0
},
"lower_bound":0.0,
"upper_bound":1000.0,
"gene_reaction_rule":"",
"subsystem":"Transport, Extracellular"
},
{
"id":"SUCD1rm",
"name":"succinatedehydrogenase",
"metabolites":{
"fad_m":-1.0,
"fadh2_m":1.0,
"fum_m":1.0,
"succ_m":-1.0
},
"lower_bound":-1000.0,
"upper_bound":1000.0,
"gene_reaction_rule":"TCDM_06962",
"subsystem":"Citric Acid Cycle"
},
{
"id":"accoatm",
"name":"acetylcoatransport,mitochondrial",
"metabolites":{
"accoa_c":-1.0,
"accoa_m":1.0
},
"lower_bound":-1000.0,
"upper_bound":1000.0,
"gene_reaction_rule":"",
"subsystem":"Transport, Mitochondrial"
},
{
"id":"PGI1c",
"name":"glucose-6-phosphateisomerase,glycosome",
"metabolites":{
"f6p_c":1.0,
"g6p_A_c":-1.0
},
"lower_bound":-1000.0,
"upper_bound":1000.0,
"gene_reaction_rule":"TCDM_05039",
"subsystem":"Glycolysis/Gluconeogenesis"
},
{
"id":"PYRtg",
"name":"pyruvateglycosomaltransport",
"metabolites":{
"pyr_c":1.0,
"pyr_x":-1.0
},
"lower_bound":0.0,
"upper_bound":1000.0,
"gene_reaction_rule":"",
"subsystem":"Transport, Glycosomal"
},
{
"id":"H2Otp",
"name":"H2Otransport,glycosomal",
"metabolites":{
"h2o_c":-1.0,
"h2o_x":1.0
},
"lower_bound":-1000.0,
"upper_bound":1000.0,
"gene_reaction_rule":"",
"subsystem":"Transport, Glycosomal"
},
{
"id":"COAtm",
"name":"CoAtransporter",
"metabolites":{
"coa_c":-1.0,
"coa_m":1.0
},
"lower_bound":-1000.0,
"upper_bound":1000.0,
"gene_reaction_rule":"",
"subsystem":"Transport, Mitochondrial"
},
{
"id":"TGLUASPm",
"name":"transport,glu,asp",
"metabolites":{
"asp_L_c":-1.0,
"asp_L_m":1.0,
"glu_L_c":1.0,
"glu_L_m":-1.0
},
"lower_bound":-1000.0,
"upper_bound":1000.0,
"gene_reaction_rule":"",
"subsystem":"Transport, Mitochondrial"
},
{
"id":"GLYT",
"name":"glycinereversibletransport",
"metabolites":{
"gly_c":1.0,
"gly_e":-1.0
},
"lower_bound":-1000.0,
"upper_bound":1000.0,
"gene_reaction_rule":"",
"subsystem":"Transport, Extracellular"
},
{
"id":"PItm",
"name":"phosphatetransport,mitochondrial",
"metabolites":{
"h_c":-1.0,
"h_m":1.0,
"pi_c":-1.0,
"pi_m":1.0
},
"lower_bound":-1000.0,
"upper_bound":1000.0,
"gene_reaction_rule":"",
"subsystem":"Transport, Mitochondrial"
},
{
"id":"NH4tm",
"name":"NH3mitochondrialtransport",
"metabolites":{
"nh4_c":-1.0,
"nh4_m":1.0
},
"lower_bound":-1000.0,
"upper_bound":1000.0,
"gene_reaction_rule":"",
"subsystem":"Transport, Mitochondrial"
},
{
"id":"ASPTA1m",
"name":"aspartatetransaminase",
"metabolites":{
"akg_m":-1.0,
"asp_L_m":-1.0,
"glu_L_m":1.0,
"oaa_m":1.0
},
"lower_bound":-1000.0,
"upper_bound":1000.0,
"gene_reaction_rule":"TCDM_00869 or TCDM_03633",
"subsystem":"Alanine and Aspartate Metabolism"
},
{
"id":"obj_ACt2",
"name":"acetatetransport",
"metabolites":{
"ac_c":-1.0,
"ac_e":1.0
},
"lower_bound":-1000.0,
"upper_bound":1000.0,
"gene_reaction_rule":"",
"subsystem":"Transport, Extracellular"
},
{
"id":"SUCCtgi",
"name":"cytoplasm2glycosome,succ",
"metabolites":{
"succ_c":1.0,
"succ_x":-1.0
},
"lower_bound":0.0,
"upper_bound":1000.0,
"gene_reaction_rule":"",
"subsystem":"Transport, Glycosomal"
},
{
"id":"THRt2",
"name":"L-threoninetransportinviaprotonsymport",
"metabolites":{
"h_c":1.0,
"h_e":-1.0,
"thr_L_c":1.0,
"thr_L_e":-1.0
},
"lower_bound":0.0,
"upper_bound":1000.0,
"gene_reaction_rule":"",
"subsystem":"Transport, Extracellular"
},
{
"id":"ATPtm1",
"name":"ADP/ATPtransporter,mitochondrial",
"metabolites":{
"adp_c":-1.0,
"adp_m":1.0,
"atp_c":1.0,
"atp_m":-1.0
},
"lower_bound":0.0,
"upper_bound":1000.0,
"gene_reaction_rule":"",
"subsystem":"Transport, Mitochondrial"
},
{
"id":"O2trm",
"name":"O2transport(diffusion)",
"metabolites":{
"o2_c":-1.0,
"o2_m":1.0
},
"lower_bound":-1000.0,
"upper_bound":1000.0,
"gene_reaction_rule":"",
"subsystem":"Transport, Mitochondrial"
},
{
"id":"GLCAt",
"name":"glucosetransport(uniport)",
"metabolites":{
"a_D_glucose_c":1.0,
"a_D_glucose_e":-1.0
},
"lower_bound":0.0,
"upper_bound":1000.0,
"gene_reaction_rule":"",
"subsystem":"Transport, Extracellular"
},
{
"id":"ASPt2",
"name":"L-aspartatetransportinviaprotonsymport",
"metabolites":{
"asp_L_c":1.0,
"asp_L_e":-1.0,
"h_c":1.0,
"h_e":-1.0
},
"lower_bound":0.0,
"upper_bound":1000.0,
"gene_reaction_rule":"",
"subsystem":"Transport, Extracellular"
},
{
"id":"G6PI2x",
"name":"glucose-6-phosphateisomerase,glycosome",
"metabolites":{
"f6p_c":1.0,
"g6p_B_c":-1.0
},
"lower_bound":-1000.0,
"upper_bound":1000.0,
"gene_reaction_rule":"TCDM_05039",
"subsystem":"Glycolysis/Gluconeogenesis"
},
{
"id":"OAtm1",
"name":"oxaloacetatetransporter,mitochondrion",
"metabolites":{
"oaa_c":-1.0,
"oaa_m":1.0
},
"lower_bound":-1000.0,
"upper_bound":1000.0,
"gene_reaction_rule":"",
"subsystem":"Transport, Mitochondrial"
},
{
"id":"MDHm",
"name":"malatedehydrogenase,mitochondrial",
"metabolites":{
"h_m":1.0,
"mal_L_m":-1.0,
"nad_m":-1.0,
"nadh_m":1.0,
"oaa_m":1.0
},
"lower_bound":-1000.0,
"upper_bound":1000.0,
"gene_reaction_rule":"TCDM_04024",
"subsystem":"Citric Acid Cycle"
},
{
"id":"PYK",
"name":"pyruvatekinase",
"metabolites":{
"adp_c":-1.0,
"atp_c":1.0,
"h_c":-1.0,
"pep_c":-1.0,
"pyr_c":1.0
},
"lower_bound":0.0,
"upper_bound":1000.0,
"gene_reaction_rule":"TCDM_00417",
"subsystem":"Glycolysis/Gluconeogenesis"
},
{
"id":"MDHg",
"name":"malatedehydrogenase,peroxisomal",
"metabolites":{
"h_x":1.0,
"mal_L_x":-1.0,
"nad_x":-1.0,
"nadh_x":1.0,
"oaa_x":1.0
},
"lower_bound":-1000.0,
"upper_bound":1000.0,
"gene_reaction_rule":"TCDM_04026 or TCDM_10378",
"subsystem":"Glycolysis/Gluconeogenesis"
},
{
"id":"ALATA_Li",
"name":"L-alaninetransaminase",
"metabolites":{
"akg_c":1.0,
"ala_L_c":1.0,
"glu_L_c":-1.0,
"pyr_c":-1.0
},
"lower_bound":0.0,
"upper_bound":1000.0,
"gene_reaction_rule":"TCDM_05026",
"subsystem":"Pyruvate Metabolism"
},
{
"id":"PItx",
"name":"Phosphatetransporter,peroxisome",
"metabolites":{
"pi_c":-1.0,
"pi_x":1.0
},
"lower_bound":-1000.0,
"upper_bound":1000.0,
"gene_reaction_rule":"",
"subsystem":"Transport, Glycosomal"
},
{
"id":"PFKg",
"name":"phosphofructokinase,glycosome",
"metabolites":{
"adp_x":1.0,
"atp_x":-1.0,
"f6p_x":-1.0,
"fdp_x":1.0,
"h_x":1.0
},
"lower_bound":0.0,
"upper_bound":1000.0,
"gene_reaction_rule":"TCDM_00278",
"subsystem":"Glycolysis/Gluconeogenesis"
},
{
"id":"Hx",
"name":"hydrogentransporter,peroxisome",
"metabolites":{
"h_c":1.0,
"h_x":-1.0
},
"lower_bound":-1000.0,
"upper_bound":1000.0,
"gene_reaction_rule":"",
"subsystem":"Transport, Glycosomal"
},
{
"id":"ACONTm",
"name":"Aconitatehydratase",
"metabolites":{
"cit_m":-1.0,
"icit_m":1.0
},
"lower_bound":-1000.0,
"upper_bound":1000.0,
"gene_reaction_rule":"TCDM_02343",
"subsystem":"Citric Acid Cycle"
},
{
"id":"ASPtm",
"name":"aspartatetransport,mitochondrion",
"metabolites":{
"asp_L_c":-1.0,
"asp_L_m":1.0
},
"lower_bound":-1000.0,
"upper_bound":1000.0,
"gene_reaction_rule":"",
"subsystem":"Transport, Mitochondrial"
},
{
"id":"FUM",
"name":"fumarase,cytosol",
"metabolites":{
"fum_c":-1.0,
"h2o_c":-1.0,
"mal_L_c":1.0
},
"lower_bound":-1000.0,
"upper_bound":1000.0,
"gene_reaction_rule":"TCDM_00874",
"subsystem":"Glycolysis/Gluconeogenesis"
},
{
"id":"PPCKg",
"name":"phosphoenolpyruvatecarboxykinase,atp",
"metabolites":{
"adp_x":1.0,
"atp_x":-1.0,
"co2_x":1.0,
"oaa_x":-1.0,
"pep_x":1.0
},
"lower_bound":-1000.0,
"upper_bound":1000.0,
"gene_reaction_rule":"TCDM_05454",
"subsystem":"Glycolysis/Gluconeogenesis"
},
{
"id":"PPA",
"name":"inorganicdiphosphatase",
"metabolites":{
"h2o_c":-1.0,
"h_c":1.0,
"pi_c":2.0,
"ppi_c":-1.0
},
"lower_bound":0.0,
"upper_bound":1000.0,
"gene_reaction_rule":"TCDM_13977",
"subsystem":"Other"
},
{
"id":"RPIg",
"name":"ribose-5-phosphateisomerase,glycosomal",
"metabolites":{
"r5p_x":-1.0,
"ru5p_D_x":1.0
},
"lower_bound":-1000.0,
"upper_bound":1000.0,
"gene_reaction_rule":"TCDM_14453",
"subsystem":"Pentose Phosphate Pathway"
},
{
"id":"PPM",
"name":"phosphopentomutase",
"metabolites":{
"r1p_c":-1.0,
"r5p_c":1.0
},
"lower_bound":-1000.0,
"upper_bound":1000.0,
"gene_reaction_rule":"TCDM_02490 or TCDM_14025",
"subsystem":"Pentose Phosphate Pathway"
},
{
"id":"EX_h2o_e",
"name":"EX_h2o_e",
"metabolites":{
"h2o_e":-1.0
},
"lower_bound":-1000,
"upper_bound":1000,
"gene_reaction_rule":"",
"subsystem":"Exchange"
},
{
"id":"EX_pro_DASH_L_e",
"name":"EX_pro_DASH_L_e",
"metabolites":{
"pro_L_e":-1.0
},
"lower_bound":-1000,
"upper_bound":0,
"gene_reaction_rule":"",
"subsystem":"Exchange"
},
{
"id":"EX_glu_DASH_L_e",
"name":"EX_glu_DASH_L_e",
"metabolites":{
"glu_L_e":-1.0
},
"lower_bound":-1000,
"upper_bound":0,
"gene_reaction_rule":"",
"subsystem":"Exchange"
},
{
"id":"EX_co2_e",
"name":"EX_co2_e",
"metabolites":{
"co2_e":-1.0
},
"lower_bound":-1000,
"upper_bound":1000,
"gene_reaction_rule":"",
"subsystem":"Exchange"
},
{
"id":"EX_nh4_e",
"name":"EX_nh4_e",
"metabolites":{
"nh4_e":-1.0
},
"lower_bound":-1000,
"upper_bound":1000,
"gene_reaction_rule":"",
"subsystem":"Exchange"
},
{
"id":"EX_glyc_e",
"name":"EX_glyc_e",
"metabolites":{
"glyc_e":-1.0
},
"lower_bound":0,
"upper_bound":1000,
"gene_reaction_rule":"",
"subsystem":"Exchange"
},
{
"id":"EX_gly_e",
"name":"EX_gly_e",
"metabolites":{
"gly_e":-1.0
},
"lower_bound":0,
"upper_bound":1000,
"gene_reaction_rule":"",
"subsystem":"Exchange"
},
{
"id":"EX_o2_e",
"name":"EX_o2_e",
"metabolites":{
"o2_e":-1.0
},
"lower_bound":-1000,
"upper_bound":1000,
"gene_reaction_rule":"",
"subsystem":"Exchange"
},
{
"id":"EX_h_e",
"name":"EX_h_e",
"metabolites":{
"h_e":-1.0
},
"lower_bound":0,
"upper_bound":1000,
"gene_reaction_rule":"",
"subsystem":"Exchange"
},
{
"id":"EX_thr_DASH_L_e",
"name":"EX_thr_DASH_L_e",
"metabolites":{
"thr_L_e":-1.0
},
"lower_bound":-1000,
"upper_bound":0,
"gene_reaction_rule":"",
"subsystem":"Exchange"
},
{
"id":"EX_ala_DASH_L_e",
"name":"EX_ala_DASH_L_e",
"metabolites":{
"ala_L_e":-1.0
},
"lower_bound":0,
"upper_bound":1000,
"gene_reaction_rule":"",
"subsystem":"Exchange"
},
{
"id":"EX_succ_e",
"name":"EX_succ_e",
"metabolites":{
"succ_e":-1.0
},
"lower_bound":0,
"upper_bound":1000,
"gene_reaction_rule":"",
"subsystem":"Exchange"
},
{
"id":"EX_b_DASH_D_DASH_glucose_e",
"name":"EX_b_DASH_D_DASH_glucose_e",
"metabolites":{
"b_D_glucose_e":-1.0
},
"lower_bound":-1000,
"upper_bound":0,
"gene_reaction_rule":"",
"subsystem":"Exchange"
},
{
"id":"EX_a_DASH_D_DASH_glucose_e",
"name":"EX_a_DASH_D_DASH_glucose_e",
"metabolites":{
"a_D_glucose_e":-1.0
},
"lower_bound":-1000,
"upper_bound":0,
"gene_reaction_rule":"",
"subsystem":"Exchange"
},
{
"id":"EX_ac_e",
"name":"EX_ac_e",
"metabolites":{
"ac_e":-1.0
},
"lower_bound":0,
"upper_bound":1000,
"gene_reaction_rule":"",
"subsystem":"Exchange"
},
{
"id":"EX_asp_DASH_L_e",
"name":"EX_asp_DASH_L_e",
"metabolites":{
"asp_L_e":-1.0
},
"lower_bound":-1000,
"upper_bound":0,
"gene_reaction_rule":"",
"subsystem":"Exchange"
},
{
"id":"EX_pi_e",
"name":"EX_pi_e",
"metabolites":{
"pi_e":-1.0
},
"lower_bound":-1000,
"upper_bound":0,
"gene_reaction_rule":"",
"subsystem":"Exchange"
},
{
"id":"ASNTRS",
"name":"R_Asparaginyl-tRNA synthetase",
"metabolites":{
"amp_c":1.0,
"asn_L_c":-1.0,
"asntrna_c":1.0,
"atp_c":-1.0,
"ppi_c":1.0,
"trnaasn_c":-1.0
},
"lower_bound":0,
"upper_bound":1000,
"gene_reaction_rule":"TCDM_04713",
"subsystem":"S_*Alanine and Aspartate Metabolism"
},
{
"id":"ASNS3",
"name":"R_asparagine synthetase",
"metabolites":{
"adp_c":1.0,
"asn_L_c":1.0,
"asp_L_c":-1.0,
"atp_c":-1.0,
"nh3_c":-1.0,
"pi_c":1.0
},
"lower_bound":0,
"upper_bound":1000,
"gene_reaction_rule":"TCDM_01307",
"subsystem":"S_*Alanine and Aspartate Metabolism"
},
{
"id":"ASPTRS",
"name":"R_Aspartyl-tRNA synthetase",
"metabolites":{
"amp_c":1.0,
"asp_L_c":-1.0,
"asptrna_c":1.0,
"atp_c":-1.0,
"ppi_c":1.0,
"trnaasp_c":-1.0
},
"lower_bound":0,
"upper_bound":1000,
"gene_reaction_rule":"TCDM_08491 or TCDM_09037",
"subsystem":"S_*Alanine and Aspartate Metabolism"
},
{
"id":"ASNNg",
"name":"R_L-asparaginase (glycosome)",
"metabolites":{
"asn_L_x":-1.0,
"asp_L_x":1.0,
"h2o_x":-1.0,
"nh4_x":1.0
},
"lower_bound":0.0,
"upper_bound":0.0,
"gene_reaction_rule":"TCDM_02896",
"subsystem":"S_*Alanine and Aspartate Metabolism"
},
{
"id":"ALAR",
"name":"R_alanine racemase",
"metabolites":{
"ala_D_c":1.0,
"ala_L_c":-1.0
},
"lower_bound":-1000,
"upper_bound":1000,
"gene_reaction_rule":"TCDM_08452 or TCDM_08914",
"subsystem":"S_*Alanine and Aspartate Metabolism"
},
{
"id":"ALATRSi",
"name":"R_Alanyl-tRNA synthetase",
"metabolites":{
"ala_L_c":-1.0,
"alatrna_c":1.0,
"amp_c":1.0,
"atp_c":-1.0,
"ppi_c":1.0,
"trnaala_c":-1.0
},
"lower_bound":0,
"upper_bound":1000,
"gene_reaction_rule":"TCDM_08637",
"subsystem":"S_*Alanine and Aspartate Metabolism"
},
{
"id":"ASPTA4",
"name":"R_aspartate transaminase",
"metabolites":{
"akg_c":1.0,
"cys_L_c":1.0,
"glu_L_c":-1.0,
"mercppyr_c":-1.0
},
"lower_bound":0,
"upper_bound":1000,
"gene_reaction_rule":"TCDM_00869 or TCDM_03633",
"subsystem":"S_*Glutamate Metabolism"
},
{
"id":"ASPTA3",
"name":"R_aspartate transaminase",
"metabolites":{
"3sala_c":-1.0,
"akg_c":-1.0,
"glu_L_c":1.0,
"spyr_c":1.0
},
"lower_bound":0,
"upper_bound":1000,
"gene_reaction_rule":"TCDM_00869 or TCDM_03633",
"subsystem":"S_*Glutamate Metabolism"
},
{
"id":"UAGDPr",
"name":"R_UDP-N-acetylglucosamine diphosphorylase",
"metabolites":{
"acgam1p_c":-1.0,
"h_c":-1.0,
"ppi_c":1.0,
"uacgam_c":1.0,
"utp_c":-1.0
},
"lower_bound":-1000,
"upper_bound":1000,
"gene_reaction_rule":"TCDM_01555",
"subsystem":"S_*Aminosugars metabolism"
},
{
"id":"ACGAMPM",
"name":"R_phosphoacetylglucosamine mutase",
"metabolites":{
"acgam1p_c":1.0,
"acgam6p_c":-1.0
},
"lower_bound":-1000,
"upper_bound":1000,
"gene_reaction_rule":"TCDM_01746",
"subsystem":"S_*Aminosugars metabolism"
},
{
"id":"GF6PTAr",
"name":"R_glutamine-fructose-6-phosphate transaminase",
"metabolites":{
"f6p_c":-1.0,
"gam6p_c":1.0,
"gln_L_c":-1.0,
"glu_L_c":1.0
},
"lower_bound":-1000,
"upper_bound":1000,
"gene_reaction_rule":"TCDM_01902",
"subsystem":"S_*Aminosugars metabolism"
},
{
"id":"G6PDAr",
"name":"R_glucosamine-6-phosphate deaminase; glycosomal",
"metabolites":{
"f6p_x":1.0,
"gam6p_x":-1.0,
"h2o_x":-1.0,
"nh4_x":1.0
},
"lower_bound":-1000,
"upper_bound":1000,
"gene_reaction_rule":"TCDM_02681",
"subsystem":"S_*Aminosugars metabolism"
},
{
"id":"ACGAM6PSi",
"name":"R_N-acetylglucosamine-6-phosphate synthase",
"metabolites":{
"accoa_c":-1.0,
"acgam6p_c":1.0,
"coa_c":1.0,
"gam6p_c":-1.0,
"h_c":1.0
},
"lower_bound":0,
"upper_bound":1000,
"gene_reaction_rule":"TCDM_14202",
"subsystem":"S_*Aminosugars metabolism"
},
{
"id":"ARGNg",
"name":"R_arginase",
"metabolites":{
"arg_L_x":-1.0,
"h2o_x":-1.0,
"orn_L_x":1.0,
"urea_x":1.0
},
"lower_bound":0,
"upper_bound":1000,
"gene_reaction_rule":"TCDM_00553",
"subsystem":"S_*Arginine and Proline Metabolism"
},
{
"id":"ARGTRS",
"name":"R_Arginyl-tRNA synthetase",
"metabolites":{
"amp_c":1.0,
"arg_L_c":-1.0,
"argtrna_c":1.0,
"atp_c":-1.0,
"ppi_c":1.0,
"trnaarg_c":-1.0
},
"lower_bound":0.0,
"upper_bound":0.0,
"gene_reaction_rule":"TCDM_04526",
"subsystem":"S_*Arginine and Proline Metabolism"
},
{
"id":"HACOADm",
"name":"R_3-hydroxyacyl-CoA dehydrogenase",
"metabolites":{
"3hmp_m":-1.0,
"h_m":1.0,
"mmalsa_m":1.0,
"nad_m":-1.0,
"nadh_m":1.0
},
"lower_bound":-1000,
"upper_bound":1000,
"gene_reaction_rule":"TCDM_04758",
"subsystem":"S_*Caprolactam Degradation"
},
{
"id":"SUCOGDPm",
"name":"R_Succinyl CoA synthetase (GDP-forming), mitochondrial",
"metabolites":{
"coa_m":-1.0,
"gdp_m":1.0,
"gtp_m":-1.0,
"pi_m":1.0,
"succ_m":-1.0,
"succoa_m":1.0
},
"lower_bound":-1000,
"upper_bound":1000,
"gene_reaction_rule":"TCDM_04788",
"subsystem":"S_*Citrate Cycle (TCA)"
},
{
"id":"SLCYSS",
"name":"R_O-acetyl-L-serine sulfhydrylase",
"metabolites":{
"ac_c":1.0,
"acser_c":-1.0,
"slcys_c":1.0,
"tsul_c":-1.0
},
"lower_bound":0,
"upper_bound":1000,
"gene_reaction_rule":"TCDM_02303",
"subsystem":"S_*Cysteine Metabolism"
},
{
"id":"CYSS",
"name":"R_cysteine synthase",
"metabolites":{
"ac_c":1.0,
"acser_c":-1.0,
"cys_L_c":1.0,
"h2s_c":-1.0
},
"lower_bound":0,
"upper_bound":1000,
"gene_reaction_rule":"TCDM_02303",
"subsystem":"S_*Cysteine Metabolism"
},
{
"id":"AHSERL5i",
"name":"R_cysteine synthase (Thiosulfate)",
"metabolites":{
"ac_c":1.0,
"acser_c":-1.0,
"cys_L_c":1.0,
"h_c":1.0,
"so3_c":1.0,
"trpdox_c":1.0,
"trpdrd_c":-1.0,
"tsul_c":-1.0
},
"lower_bound":0,
"upper_bound":1000,
"gene_reaction_rule":"TCDM_02303",
"subsystem":"S_*Cysteine Metabolism"
},
{
"id":"MSTa",
"name":"R_3-mercaptopyruvate sulfurtransferase",
"metabolites":{
"cyan_c":1.0,
"h_c":-1.0,
"mercppyr_c":1.0,
"pyr_c":-1.0,
"tcynt_c":-1.0
},
"lower_bound":0,
"upper_bound":1000,
"gene_reaction_rule":"TCDM_01945",
"subsystem":"S_*Cysteine Metabolism"
},
{
"id":"SERAT",
"name":"R_serine O-acetyltransferase",
"metabolites":{
"accoa_c":-1.0,
"acser_c":1.0,
"coa_c":1.0,
"ser_L_c":-1.0
},
"lower_bound":-1000,
"upper_bound":1000,
"gene_reaction_rule":"TCDM_02781",
"subsystem":"S_*Cysteine Metabolism"
},
{
"id":"EX_gln__L(e)",
"name":"R_L-Glutamine exchange",
"metabolites":{
"gln_L_e":-1.0
},
"lower_bound":-1000,
"upper_bound":1000,
"gene_reaction_rule":"",
"subsystem":"S_"
},
{
"id":"EX_arg__L(e)",
"name":"R_L-Arginine exchange",
"metabolites":{
"arg_L_e":-1.0
},
"lower_bound":-1000,
"upper_bound":1000,
"gene_reaction_rule":"",
"subsystem":"S_"
},
{
"id":"EX_urea(e)",
"name":"R_Urea exchange",
"metabolites":{
"urea_e":-1.0
},
"lower_bound":-1000,
"upper_bound":1000,
"gene_reaction_rule":"",
"subsystem":"S_"
},
{
"id":"EX_phe__L(e)",
"name":"R_L-Phenylalanine exchange",
"metabolites":{
"phe_L_e":-1.0
},
"lower_bound":-1000,
"upper_bound":1000,
"gene_reaction_rule":"",
"subsystem":"S_"
},
{
"id":"EX_ile__L(e)",
"name":"R_L-Isoleucine exchange",
"metabolites":{
"ile_L_e":-1.0
},
"lower_bound":-1000,
"upper_bound":1000,
"gene_reaction_rule":"",
"subsystem":"S_"
},
{
"id":"EX_his__L(e)",
"name":"R_L-Histidine exchange",
"metabolites":{
"his_L_e":-1.0
},
"lower_bound":-1000,
"upper_bound":1000,
"gene_reaction_rule":"",
"subsystem":"S_"
},
{
"id":"EX_val__L(e)",
"name":"R_L-Valine exchange",
"metabolites":{
"val_L_e":-1.0
},
"lower_bound":-1000,
"upper_bound":1000,
"gene_reaction_rule":"",
"subsystem":"S_"
},
{
"id":"EX_leu__L(e)",
"name":"R_L-Leucine exchange",
"metabolites":{
"leu_L_e":-1.0
},
"lower_bound":-1000,
"upper_bound":1000,
"gene_reaction_rule":"",
"subsystem":"S_"
},
{
"id":"EX_lys__L(e)",
"name":"R_L-Lysine exchange",
"metabolites":{
"lys_L_e":-1.0
},
"lower_bound":-1000,
"upper_bound":1000,
"gene_reaction_rule":"",
"subsystem":"S_"
},
{
"id":"EX_ala__D(e)",
"name":"R_D-Alanine exchange",
"metabolites":{
"ala_D_e":-1.0
},
"lower_bound":-1000,
"upper_bound":1000,
"gene_reaction_rule":"",
"subsystem":"S_"
},
{
"id":"EX_ergst(e)",
"name":"R_Ergosterol exchange",
"metabolites":{
"ergst_e":-1.0
},
"lower_bound":-1000,
"upper_bound":1000,
"gene_reaction_rule":"",
"subsystem":"S_"
},
{
"id":"EX_ser__L(e)",
"name":"R_Exchange for Serine",
"metabolites":{
"ser_L_e":-1.0
},
"lower_bound":-1000,
"upper_bound":1000,
"gene_reaction_rule":"",
"subsystem":"S_"
},
{
"id":"EX_ura(e)",
"name":"R_Uracil exchange",
"metabolites":{
"ura_e":-1.0
},
"lower_bound":-1000,
"upper_bound":1000,
"gene_reaction_rule":"",
"subsystem":"S_"
},
{
"id":"EX_met__L(e)",
"name":"R_L-Methionine exchange",
"metabolites":{
"met_L_e":-1.0
},
"lower_bound":-1000,
"upper_bound":1000,
"gene_reaction_rule":"",
"subsystem":"S_"
},
{
"id":"EX_cys__L(e)",
"name":"R_L-Cysteine exchange",
"metabolites":{
"cys_L_e":-1.0
},
"lower_bound":-1000,
"upper_bound":1000,
"gene_reaction_rule":"",
"subsystem":"S_"
},
{
"id":"EX_asn__L(e)",
"name":"R_L-Asparagine exchange",
"metabolites":{
"asn_L_e":-1.0
},
"lower_bound":-1000,
"upper_bound":1000,
"gene_reaction_rule":"",
"subsystem":"S_"
},
{
"id":"EX_chol(e)",
"name":"R_Choline exchange",
"metabolites":{
"chol_e":-1.0
},
"lower_bound":-1000,
"upper_bound":1000,
"gene_reaction_rule":"",
"subsystem":"S_"
},
{
"id":"EX_cit(e)",
"name":"R_Citrate exchange",
"metabolites":{
"cit_e":-1.0
},
"lower_bound":-1000,
"upper_bound":1000,
"gene_reaction_rule":"",
"subsystem":"S_"
},
{
"id":"EX_gthrd(e)",
"name":"R_Reduced glutathione exchange",
"metabolites":{
"gthrd_e":-1.0
},
"lower_bound":-1000,
"upper_bound":1000,
"gene_reaction_rule":"",
"subsystem":"S_"
},
{
"id":"EX_h2s(e)",
"name":"R_Hydrogen sulfide exchange",
"metabolites":{
"h2s_e":-1.0
},
"lower_bound":-1000,
"upper_bound":1000,
"gene_reaction_rule":"",
"subsystem":"S_"
},
{
"id":"EX_nac(e)",
"name":"R_Nicotinate exchange",
"metabolites":{
"nac_e":-1.0
},
"lower_bound":-1000,
"upper_bound":1000,
"gene_reaction_rule":"",
"subsystem":"S_"
},
{
"id":"EX_ncam(e)",
"name":"R_Nicotinamide exchange",
"metabolites":{
"ncam_e":-1.0
},
"lower_bound":-1000,
"upper_bound":1000,
"gene_reaction_rule":"",
"subsystem":"S_"
},
{
"id":"EX_inost(e)",
"name":"R_myo-Inositol exchange",
"metabolites":{
"inost_e":-1.0
},
"lower_bound":-1000,
"upper_bound":1000,
"gene_reaction_rule":"",
"subsystem":"S_"
},
{
"id":"EX_nh3(e)",
"name":"R_Ammonia exchange",
"metabolites":{
"nh3_e":-1.0
},
"lower_bound":-1000,
"upper_bound":1000,
"gene_reaction_rule":"",
"subsystem":"S_"
},
{
"id":"EX_gua(e)",
"name":"R_Guanine exchange",
"metabolites":{
"gua_e":-1.0
},
"lower_bound":-1000,
"upper_bound":1000,
"gene_reaction_rule":"",
"subsystem":"S_"
},
{
"id":"EX_drib(e)",
"name":"R_Deoxyribose exchange",
"metabolites":{
"drib_e":-1.0
},
"lower_bound":-1000,
"upper_bound":1000,
"gene_reaction_rule":"",
"subsystem":"S_"
},
{
"id":"EX_thym(e)",
"name":"R_Thymine exchange",
"metabolites":{
"thym_e":-1.0
},
"lower_bound":-1000,
"upper_bound":1000,
"gene_reaction_rule":"",
"subsystem":"S_"
},
{
"id":"EX_hxan(e)",
"name":"R_Hypoxanthine exchange",
"metabolites":{
"hxan_e":-1.0
},
"lower_bound":-1000,
"upper_bound":1000,
"gene_reaction_rule":"",
"subsystem":"S_"
},
{
"id":"HBUHL1m",
"name":"R_(3R)-3-Hydroxybutanoyl-[acyl-carrier-protein] hydro-lyase",
"metabolites":{
"2beACP_m":1.0,
"3hbACP_m":-1.0,
"h2o_m":1.0
},
"lower_bound":0,
"upper_bound":1000,
"gene_reaction_rule":"TCDM_06812",
"subsystem":"S_*Fatty Acid Biosynthesis"
},
{
"id":"HHYHL2m",
"name":"R_(3R)-3-Hydroxybutanoyl-[acyl-carrier-protein] hydro-lyase",
"metabolites":{
"2theACP_m":1.0,
"3hhACP_m":-1.0,
"h2o_m":1.0
},
"lower_bound":0,
"upper_bound":1000,
"gene_reaction_rule":"TCDM_06813",
"subsystem":"S_*Fatty Acid Biosynthesis"
},
{
"id":"HOCHL3m",
"name":"R_((3R)-3-Hydroxybutanoyl-[acyl-carrier-protein] hydro-lyase",
"metabolites":{
"2toceACP_m":1.0,
"3hocACP_m":-1.0,
"h2o_m":1.0
},
"lower_bound":0,
"upper_bound":1000,
"gene_reaction_rule":"TCDM_06814",
"subsystem":"S_*Fatty Acid Biosynthesis"
},
{
"id":"HDEHL4m",
"name":"R_(3R)-3-Hydroxybutanoyl-[acyl-carrier-protein] hydro-lyase",
"metabolites":{
"2tdeACP_m":1.0,
"3hdeACP_m":-1.0,
"h2o_m":1.0
},
"lower_bound":0,
"upper_bound":1000,
"gene_reaction_rule":"TCDM_06815",
"subsystem":"S_*Fatty Acid Biosynthesis"
},
{
"id":"HDDHL5m",
"name":"R_(3R)-3-Hydroxybutanoyl-[acyl-carrier-protein] hydro-lyase",
"metabolites":{
"2tddACP_m":1.0,
"3hddACP_m":-1.0,
"h2o_m":1.0
},
"lower_bound":0,
"upper_bound":1000,
"gene_reaction_rule":"TCDM_06816",
"subsystem":"S_*Fatty Acid Biosynthesis"
},
{
"id":"HTDHL6m",
"name":"R_(3R)-3-Hydroxypalmitoyl-[acyl-carrier-protein] hydro-lyase",
"metabolites":{
"3htdACP_m":-1.0,
"h2o_m":1.0,
"tdeACP_m":1.0
},
"lower_bound":0,
"upper_bound":1000,
"gene_reaction_rule":"TCDM_06817",
"subsystem":"S_*Fatty Acid Biosynthesis"
},
{
"id":"HHDHL7m",
"name":"R_(3R)-3-Hydroxypalmitoyl-[acyl-carrier-protein] hydro-lyase",
"metabolites":{
"3hpaACP_m":-1.0,
"h2o_m":1.0,
"hdeACP_m":1.0
},
"lower_bound":0,
"upper_bound":1000,
"gene_reaction_rule":"TCDM_06818",
"subsystem":"S_*Fatty Acid Biosynthesis"
},
{
"id":"HODHL8m",
"name":"R_(3R)-3-Hydroxyoctadecanoyl-[acyl-carrier-protein] hydro-lyase",
"metabolites":{
"2tocdACP_m":1.0,
"3hocdacp_m":-1.0,
"h2o_m":1.0
},
"lower_bound":0,
"upper_bound":1000,
"gene_reaction_rule":"TCDM_06819",
"subsystem":"S_*Fatty Acid Biosynthesis"
},
{
"id":"HACD1m",
"name":"R_3-hydroxyacyl-CoA dehydrogenase (acetoacetyl-CoA)",
"metabolites":{
"3hbutcoa_m":1.0,
"aacoa_m":-1.0,
"h_m":-1.0,
"nad_m":1.0,
"nadh_m":-1.0
},
"lower_bound":-1000,
"upper_bound":1000,
"gene_reaction_rule":"TCDM_04758",
"subsystem":"S_*Fatty Acid Degradation"
},
{
"id":"ACMAT1m",
"name":"R_Acyl-[acyl-carrier-protein]:malonyl-[acyl-carrier-protein] C-acyltransferase (decarboxylating)",
"metabolites":{
"ACP_m":1.0,
"acACP_m":-1.0,
"actACP_m":1.0,
"co2_m":1.0,
"h_m":-1.0,
"malACP_m":-1.0
},
"lower_bound":0,
"upper_bound":1000,
"gene_reaction_rule":"TCDM_07176",
"subsystem":"S_*Fatty Acid Biosynthesis"
},
{
"id":"MCMAT2m",
"name":"R_Butyryl-[acyl-carrier protein]:malonyl-[acyl-carrier-protein]C-acyltransferase (decarboxylating)",
"metabolites":{
"3oxhACP_m":1.0,
"ACP_m":1.0,
"butACP_m":-1.0,
"co2_m":1.0,
"h_m":-1.0,
"malACP_m":-1.0
},
"lower_bound":0,
"upper_bound":1000,
"gene_reaction_rule":"TCDM_07176",
"subsystem":"S_*Fatty Acid Biosynthesis"
},
{
"id":"MCMAT3m",
"name":"R_Hexanoyl-[acyl-carrier protein]:malonyl-[acyl-carrier-protein] C-acyltransferase",
"metabolites":{
"3oxocACP_m":1.0,
"ACP_m":1.0,
"co2_m":1.0,
"h_m":-1.0,
"hexACP_m":-1.0,
"malACP_m":-1.0
},
"lower_bound":0,
"upper_bound":1000,
"gene_reaction_rule":"TCDM_07176",
"subsystem":"S_*Fatty Acid Biosynthesis"
},
{
"id":"MCMAT4m",
"name":"R_Octanoyl-[acyl-carrier protein]:malonyl-[acyl-carrier-protein]   C-acyltransferase (decarboxylating)",
"metabolites":{
"3oxdeACP_m":1.0,
"ACP_m":1.0,
"co2_m":1.0,
"h_m":-1.0,
"malACP_m":-1.0,
"octACP_m":-1.0
},
"lower_bound":0,
"upper_bound":1000,
"gene_reaction_rule":"TCDM_07176",
"subsystem":"S_*Fatty Acid Biosynthesis"
},
{
"id":"MCMAT5m",
"name":"R_Decanoyl-[acyl-carrier protein]:malonyl-[acyl-carrier-protein] C-acyltransferase",
"metabolites":{
"3oxddACP_m":1.0,
"ACP_m":1.0,
"co2_m":1.0,
"decACP_m":-1.0,
"h_m":-1.0,
"malACP_m":-1.0
},
"lower_bound":0,
"upper_bound":1000,
"gene_reaction_rule":"TCDM_07176",
"subsystem":"S_*Fatty Acid Biosynthesis"
},
{
"id":"MCMAT6m",
"name":"R_Dodecanoyl-[acyl-carrier-protein]:malonyl-[acyl-carrier-protein]  C-acyltransferase",
"metabolites":{
"3oxtdACP_m":1.0,
"ACP_m":1.0,
"co2_m":1.0,
"ddcaACP_m":-1.0,
"h_m":-1.0,
"malACP_m":-1.0
},
"lower_bound":0,
"upper_bound":1000,
"gene_reaction_rule":"TCDM_07176",
"subsystem":"S_*Fatty Acid Biosynthesis"
},
{
"id":"MCMAT7m",
"name":"R_Tetradecanoyl-[acyl-carrier-protein]:malonyl-[acyl-carrier-protein]  C-acyltransferase",
"metabolites":{
"3oxhdACP_m":1.0,
"ACP_m":1.0,
"co2_m":1.0,
"h_m":-1.0,
"malACP_m":-1.0,
"myrsACP_m":-1.0
},
"lower_bound":0,
"upper_bound":1000,
"gene_reaction_rule":"TCDM_07176",
"subsystem":"S_*Fatty Acid Biosynthesis"
},
{
"id":"MCMAT8m",
"name":"R_Hexadecanoyl-[acyl-carrier-protein]:malonyl-[acyl-carrier-protein]  C-acyltransferase",
"metabolites":{
"3oxocdacp_m":1.0,
"ACP_m":1.0,
"co2_m":1.0,
"h_m":-1.0,
"malACP_m":-1.0,
"palmACP_m":-1.0
},
"lower_bound":0,
"upper_bound":1000,
"gene_reaction_rule":"TCDM_07176",
"subsystem":"S_*Fatty Acid Biosynthesis"
},
{
"id":"HBUR1m",
"name":"R_(3R)-3-Hydroxybutanoyl-[acyl-carrier protein]:NADP+ oxidoreductase",
"metabolites":{
"3hbACP_m":1.0,
"actACP_m":-1.0,
"h_m":-1.0,
"nadp_m":1.0,
"nadph_m":-1.0
},
"lower_bound":0,
"upper_bound":1000,
"gene_reaction_rule":"TCDM_08980",
"subsystem":"S_*Fatty Acid Biosynthesis"
},
{
"id":"HHYR2m",
"name":"R_(3R)-3-Hydroxyhexanoyl-[acyl-carrier-protein]:NADP+ oxidoreductase",
"metabolites":{
"3hhACP_m":1.0,
"3oxhACP_m":-1.0,
"h_m":-1.0,
"nadp_m":1.0,
"nadph_m":-1.0
},
"lower_bound":0,
"upper_bound":1000,
"gene_reaction_rule":"TCDM_08980",
"subsystem":"S_*Fatty Acid Biosynthesis"
},
{
"id":"HOCR3m",
"name":"R_(3R)-3-Hydroxyoctanoyl-[acyl-carrier-protein]:NADP+ oxidoreductase",
"metabolites":{
"3hocACP_m":1.0,
"3oxocACP_m":-1.0,
"h_m":-1.0,
"nadp_m":1.0,
"nadph_m":-1.0
},
"lower_bound":0,
"upper_bound":1000,
"gene_reaction_rule":"TCDM_08980",
"subsystem":"S_*Fatty Acid Biosynthesis"
},
{
"id":"HDER4m",
"name":"R_(3R)-3-Hydroxydecanoyl-[acyl-carrier-protein]:NADP+ oxidoreductase",
"metabolites":{
"3hdeACP_m":1.0,
"3oxdeACP_m":-1.0,
"h_m":-1.0,
"nadp_m":1.0,
"nadph_m":-1.0
},
"lower_bound":0,
"upper_bound":1000,
"gene_reaction_rule":"TCDM_08980",
"subsystem":"S_*Fatty Acid Biosynthesis"
},
{
"id":"HDDR5m",
"name":"R_3R)-3-Hydroxydodecanoyl-[acyl-carrier-protein]:NADP+ oxidoreductase",
"metabolites":{
"3hddACP_m":1.0,
"3oxddACP_m":-1.0,
"h_m":-1.0,
"nadp_m":1.0,
"nadph_m":-1.0
},
"lower_bound":0,
"upper_bound":1000,
"gene_reaction_rule":"TCDM_08980",
"subsystem":"S_*Fatty Acid Biosynthesis"
},
{
"id":"HTDR6m",
"name":"R_3R)-3-Hydroxytetradecanoyl-[acyl-carrier-protein]:NADP+ oxidoreductase",
"metabolites":{
"3htdACP_m":1.0,
"3oxtdACP_m":-1.0,
"h_m":-1.0,
"nadp_m":1.0,
"nadph_m":-1.0
},
"lower_bound":0,
"upper_bound":1000,
"gene_reaction_rule":"TCDM_08980",
"subsystem":"S_*Fatty Acid Biosynthesis"
},
{
"id":"HHDR7m",
"name":"R_(3R)-3-Hydroxypalmitoyl-[acyl-carrier-protein]:NADP+ oxidoreductase",
"metabolites":{
"3hpaACP_m":1.0,
"3oxhdACP_m":-1.0,
"h_m":-1.0,
"nadp_m":1.0,
"nadph_m":-1.0
},
"lower_bound":0,
"upper_bound":1000,
"gene_reaction_rule":"TCDM_08980",
"subsystem":"S_*Fatty Acid Biosynthesis"
},
{
"id":"HODR8m",
"name":"R_(3R)-3-Hydroxyoctadecanoyl-[acyl-carrier-protein]:NADP+ oxidoreductase",
"metabolites":{
"3hocdacp_m":1.0,
"3oxocdacp_m":-1.0,
"h_m":-1.0,
"nadp_m":1.0,
"nadph_m":-1.0
},
"lower_bound":0,
"upper_bound":1000,
"gene_reaction_rule":"TCDM_08980",
"subsystem":"S_*Fatty Acid Biosynthesis"
},
{
"id":"HDCOADm",
"name":"R_hexadecanoyl-CoA dehydrogenase",
"metabolites":{
"fad_m":-1.0,
"fadh2_m":1.0,
"hdd2coa_m":1.0,
"pmtcoa_m":-1.0
},
"lower_bound":0,
"upper_bound":1000,
"gene_reaction_rule":"TCDM_06407 or TCDM_14107",
"subsystem":"S_*Fatty Acid Degradation"
},
{
"id":"TDCOADm",
"name":"R_tetradecanoyl-CoA dehydrogenase",
"metabolites":{
"fad_m":-1.0,
"fadh2_m":1.0,
"tdcoa_m":-1.0,
"tdd2coa_m":1.0
},
"lower_bound":0,
"upper_bound":1000,
"gene_reaction_rule":"TCDM_06407 or TCDM_14107",
"subsystem":"S_*Fatty Acid Degradation"
},
{
"id":"DDCOADm",
"name":"R_dodecanoyl-CoA dehydrogenase",
"metabolites":{
"ddcoa_m":-1.0,
"ddd2coa_m":1.0,
"fad_m":-1.0,
"fadh2_m":1.0
},
"lower_bound":0,
"upper_bound":1000,
"gene_reaction_rule":"TCDM_06407 or TCDM_14107",
"subsystem":"S_*Fatty Acid Degradation"
},
{
"id":"DCCOADm",
"name":"R_decanoyl-CoA dehydrogenase",
"metabolites":{
"dccoa_m":-1.0,
"dcd2coa_m":1.0,
"fad_m":-1.0,
"fadh2_m":1.0
},
"lower_bound":0,
"upper_bound":1000,
"gene_reaction_rule":"TCDM_06407 or TCDM_14107",
"subsystem":"S_*Fatty Acid Degradation"
},
{
"id":"OCCOADm",
"name":"R_octanoyl-CoA dehydrogenase",
"metabolites":{
"fad_m":-1.0,
"fadh2_m":1.0,
"occoa_m":-1.0,
"ocd2coa_m":1.0
},
"lower_bound":0,
"upper_bound":1000,
"gene_reaction_rule":"TCDM_06407 or TCDM_14107",
"subsystem":"S_*Fatty Acid Degradation"
},
{
"id":"HXCOADm",
"name":"R_hexanoyl-CoA dehydrogenase",
"metabolites":{
"fad_m":-1.0,
"fadh2_m":1.0,
"hxcoa_m":-1.0,
"hxd2coa_m":1.0
},
"lower_bound":0,
"upper_bound":1000,
"gene_reaction_rule":"TCDM_06407 or TCDM_14107",
"subsystem":"S_*Fatty Acid Degradation"
},
{
"id":"BTCOADm",
"name":"R_butyryl-CoA dehydrogenase",
"metabolites":{
"btcoa_m":-1.0,
"butd2coa_m":1.0,
"fad_m":-1.0,
"fadh2_m":1.0
},
"lower_bound":0,
"upper_bound":1000,
"gene_reaction_rule":"TCDM_06407 or TCDM_14107",
"subsystem":"S_*Fatty Acid Degradation"
},
{
"id":"FACOAL160",
"name":"R_fatty-acid--CoA ligase (hexadecanoate)",
"metabolites":{
"amp_c":1.0,
"atp_c":-1.0,
"coa_c":-1.0,
"hdca_c":-1.0,
"pmtcoa_c":1.0,
"ppi_c":1.0
},
"lower_bound":-1000,
"upper_bound":1000,
"gene_reaction_rule":"TCDM_06202 or TCDM_06206 or TCDM_06208 or TCDM_06209 or TCDM_07463 or TCDM_07762 or TCDM_11993",
"subsystem":"S_*Fatty Acid Degradation"
},
{
"id":"FACOAL1",
"name":"R_fatty-acid--CoA ligase (gamla)",
"metabolites":{
"amp_c":1.0,
"atp_c":-1.0,
"coa_c":-1.0,
"gamla_c":-1.0,
"glincoa_c":1.0,
"ppi_c":1.0
},
"lower_bound":-1000,
"upper_bound":1000,
"gene_reaction_rule":"TCDM_06202 or TCDM_06206 or TCDM_06208 or TCDM_06209 or TCDM_07463 or TCDM_07762 or TCDM_11993",
"subsystem":"S_*Fatty Acid Degradation"
},
{
"id":"FACOAL2",
"name":"R_fatty-acid--CoA ligase (alpla)",
"metabolites":{
"alincoa_c":1.0,
"alpla_c":-1.0,
"amp_c":1.0,
"atp_c":-1.0,
"coa_c":-1.0,
"ppi_c":1.0
},
"lower_bound":-1000,
"upper_bound":1000,
"gene_reaction_rule":"TCDM_06202 or TCDM_06206 or TCDM_06208 or TCDM_06209 or TCDM_07463 or TCDM_07762 or TCDM_11993",
"subsystem":"S_*Fatty Acid Degradation"
},
{
"id":"FACOAL140",
"name":"R_fatty-acid--CoA ligase (tetradecanoate)",
"metabolites":{
"amp_c":1.0,
"atp_c":-1.0,
"coa_c":-1.0,
"ppi_c":1.0,
"tdcoa_c":1.0,
"ttdca_c":-1.0
},
"lower_bound":-1000,
"upper_bound":1000,
"gene_reaction_rule":"TCDM_06202 or TCDM_06206 or TCDM_06208 or TCDM_06209 or TCDM_07463 or TCDM_07762 or TCDM_11993",
"subsystem":"S_*Fatty Acid Degradation"
},
{
"id":"FACOAL180",
"name":"R_fatty-acid--CoA ligase (octadecanoate)",
"metabolites":{
"amp_c":1.0,
"atp_c":-1.0,
"coa_c":-1.0,
"ocdca_c":-1.0,
"ppi_c":1.0,
"strcoa_c":1.0
},
"lower_bound":-1000,
"upper_bound":1000,
"gene_reaction_rule":"TCDM_06202 or TCDM_06206 or TCDM_06208 or TCDM_06209 or TCDM_07463 or TCDM_07762 or TCDM_11993",
"subsystem":"S_*Fatty Acid Degradation"
},
{
"id":"FACOAL181",
"name":"R_fatty-acid--CoA ligase (octadecenoate)",
"metabolites":{
"amp_c":1.0,
"atp_c":-1.0,
"coa_c":-1.0,
"ocdcea_c":-1.0,
"olcoa_c":1.0,
"ppi_c":1.0
},
"lower_bound":-1000,
"upper_bound":1000,
"gene_reaction_rule":"TCDM_06202 or TCDM_06206 or TCDM_06208 or TCDM_06209 or TCDM_07463 or TCDM_07762 or TCDM_11993",
"subsystem":"S_*Fatty Acid Degradation"
},
{
"id":"FACOAL182",
"name":"R_fatty-acid--CoA ligase (octadecynoate)",
"metabolites":{
"amp_c":1.0,
"atp_c":-1.0,
"coa_c":-1.0,
"lincoa_c":1.0,
"ocdcya_c":-1.0,
"ppi_c":1.0
},
"lower_bound":-1000,
"upper_bound":1000,
"gene_reaction_rule":"TCDM_06202 or TCDM_06206 or TCDM_06208 or TCDM_06209 or TCDM_07463 or TCDM_07762 or TCDM_11993",
"subsystem":"S_*Fatty Acid Degradation"
},
{
"id":"DESAT180_9",
"name":"R_stearoyl-CoA desaturase (n-C18:0CoA -> n-C18:1CoA)",
"metabolites":{
"h2o_c":2.0,
"h_c":-1.0,
"nadp_c":1.0,
"nadph_c":-1.0,
"o2_c":-1.0,
"olcoa_c":1.0,
"strcoa_c":-1.0
},
"lower_bound":0,
"upper_bound":1000,
"gene_reaction_rule":"TCDM_09345 or TCDM_09541",
"subsystem":"S_*Fatty Acid Synthesis"
},
{
"id":"ACCOACrm",
"name":"R_acetyl-CoA carboxylase",
"metabolites":{
"accoa_m":-1.0,
"adp_m":1.0,
"atp_m":-1.0,
"h_m":1.0,
"hco3_m":-1.0,
"malcoa_m":1.0,
"pi_m":1.0
},
"lower_bound":-1000,
"upper_bound":1000,
"gene_reaction_rule":"TCDM_08578",
"subsystem":"S_*Fatty Acid Synthesis"
},
{
"id":"MAN6PI",
"name":"R_mannose-6-phosphate isomerase",
"metabolites":{
"f6p_c":1.0,
"man6p_c":-1.0
},
"lower_bound":-1000,
"upper_bound":1000,
"gene_reaction_rule":"TCDM_05062",
"subsystem":"S_*Fructose and mannose metabolism"
},
{
"id":"PMANM",
"name":"R_phosphomannomutase",
"metabolites":{
"man1p_c":-1.0,
"man6p_c":1.0
},
"lower_bound":-1000,
"upper_bound":1000,
"gene_reaction_rule":"TCDM_06540",
"subsystem":"S_*Fructose and mannose metabolism"
},
{
"id":"MAN1PT1",
"name":"R_mannose-1-phosphate guanylyltransferase",
"metabolites":{
"gdpman_c":1.0,
"gtp_c":-1.0,
"h_c":-1.0,
"man1p_c":-1.0,
"ppi_c":1.0
},
"lower_bound":0,
"upper_bound":1000,
"gene_reaction_rule":"TCDM_10698",
"subsystem":"S_*Fructose and mannose metabolism"
},
{
"id":"PFK26",
"name":"R_6-phosphofructo-2-kinase",
"metabolites":{
"adp_c":1.0,
"atp_c":-1.0,
"f26bp_c":1.0,
"f6p_c":-1.0,
"h_c":1.0
},
"lower_bound":0,
"upper_bound":1000,
"gene_reaction_rule":"TCDM_00348 or TCDM_01740",
"subsystem":"S_*Fructose and mannose metabolism"
},
{
"id":"FBP26",
"name":"R_Fructose-2,6-bisphosphate 2-phosphatase",
"metabolites":{
"f26bp_c":-1.0,
"f6p_c":1.0,
"h2o_c":-1.0,
"pi_c":1.0
},
"lower_bound":0,
"upper_bound":1000,
"gene_reaction_rule":"TCDM_01231",
"subsystem":"S_*Fructose and mannose metabolism"
},
{
"id":"GALU",
"name":"R_UTP-glucose-1-phosphate uridylyltransferase",
"metabolites":{
"g1p_c":-1.0,
"h_c":-1.0,
"ppi_c":1.0,
"udpg_c":1.0,
"utp_c":-1.0
},
"lower_bound":-1000,
"upper_bound":1000,
"gene_reaction_rule":"TCDM_02411",
"subsystem":"S_*Galactose metabolism"
},
{
"id":"GALKx",
"name":"R_galactokinase",
"metabolites":{
"adp_x":1.0,
"atp_x":-1.0,
"gal1p_x":1.0,
"gal_x":-1.0,
"h_x":1.0
},
"lower_bound":0,
"upper_bound":1000,
"gene_reaction_rule":"TCDM_00121 or TCDM_00228",
"subsystem":"S_*Galactose metabolism"
},
{
"id":"UDPG4Ex",
"name":"R_UDPglucose 4-epimerase",
"metabolites":{
"udpg_x":-1.0,
"udpgal_x":1.0
},
"lower_bound":-1000,
"upper_bound":1000,
"gene_reaction_rule":"TCDM_01584",
"subsystem":"S_*Galactose metabolism"
},
{
"id":"UDPGALM",
"name":"R_UDPgalactopyranose mutase",
"metabolites":{
"udpgal_c":-1.0,
"udpgalfur_c":1.0
},
"lower_bound":0,
"upper_bound":1000,
"gene_reaction_rule":"TCDM_02308",
"subsystem":"S_*Galactose metabolism"
},
{
"id":"GLUCYSL",
"name":"R_glutamate-cysteine ligase",
"metabolites":{
"adp_c":1.0,
"atp_c":-1.0,
"cys_L_c":-1.0,
"glu_L_c":-1.0,
"glucys_c":1.0,
"h_c":1.0,
"pi_c":1.0
},
"lower_bound":0,
"upper_bound":1000,
"gene_reaction_rule":"TCDM_09878",
"subsystem":"S_*Glutamate Metabolism"
},
{
"id":"GLUTRS",
"name":"R_Glutamyl-tRNA synthetase",
"metabolites":{
"amp_c":1.0,
"atp_c":-1.0,
"glu_L_c":-1.0,
"glutrna_c":1.0,
"ppi_c":1.0,
"trnaglu_c":-1.0
},
"lower_bound":0,
"upper_bound":1000,
"gene_reaction_rule":"TCDM_02101",
"subsystem":"S_*Glutamate Metabolism"
},
{
"id":"GLUTRSm",
"name":"R_glutamyl-tRNA synthetase, mitochondrial",
"metabolites":{
"amp_m":1.0,
"atp_m":-1.0,
"glu_L_m":-1.0,
"glutrna_m":1.0,
"ppi_m":1.0,
"trnaglu_m":-1.0
},
"lower_bound":0,
"upper_bound":1000,
"gene_reaction_rule":"TCDM_02101",
"subsystem":"S_*Glutamate Metabolism"
},
{
"id":"GLNTRS",
"name":"R_Glutaminyl-tRNA synthetase",
"metabolites":{
"amp_c":1.0,
"atp_c":-1.0,
"gln_L_c":-1.0,
"glntrna_c":1.0,
"ppi_c":1.0,
"trnagln_c":-1.0
},
"lower_bound":0,
"upper_bound":1000,
"gene_reaction_rule":"TCDM_03150",
"subsystem":"S_*Glutamate Metabolism"
},
{
"id":"GTHS",
"name":"R_glutathione synthase",
"metabolites":{
"adp_c":1.0,
"atp_c":-1.0,
"glucys_c":-1.0,
"gly_c":-1.0,
"gthrd_c":1.0,
"h_c":1.0,
"pi_c":1.0
},
"lower_bound":0,
"upper_bound":1000,
"gene_reaction_rule":"TCDM_05422",
"subsystem":"S_*Glutamate Metabolism"
},
{
"id":"GLNS_i",
"name":"R_glutamine synthetase",
"metabolites":{
"adp_c":1.0,
"atp_c":-1.0,
"gln_L_c":1.0,
"glu_L_c":-1.0,
"h_c":1.0,
"nh4_c":-1.0,
"pi_c":1.0
},
"lower_bound":0,
"upper_bound":1000,
"gene_reaction_rule":"TCDM_13663",
"subsystem":"S_*Glutamate Metabolism"
},
{
"id":"NADS2i",
"name":"R_NAD synthase",
"metabolites":{
"amp_c":1.0,
"atp_c":-1.0,
"dnad_c":-1.0,
"gln_L_c":-1.0,
"glu_L_c":1.0,
"h2o_c":-1.0,
"h_c":1.0,
"nad_c":1.0,
"ppi_c":1.0
},
"lower_bound":0,
"upper_bound":1000,
"gene_reaction_rule":"TCDM_05072",
"subsystem":"S_*Glutamate Metabolism"
},
{
"id":"GTHP",
"name":"R_glutathione peridoxase",
"metabolites":{
"gthox_c":1.0,
"gthrd_c":-2.0,
"h2o2_c":-1.0,
"h2o_c":2.0
},
"lower_bound":-1000,
"upper_bound":1000,
"gene_reaction_rule":"TCDM_13950 or TCDM_14122",
"subsystem":"S_*Glutathione Metabolism"
},
{
"id":"GTHPm",
"name":"R_glutathione peridoxase",
"metabolites":{
"gthox_m":1.0,
"gthrd_m":-2.0,
"h2o2_m":-1.0,
"h2o_m":2.0
},
"lower_bound":-1000,
"upper_bound":1000,
"gene_reaction_rule":"TCDM_13950 or TCDM_14122",
"subsystem":"S_*Glutathione Metabolism"
},
{
"id":"GTHPx",
"name":"R_glutathione peridoxase",
"metabolites":{
"gthox_x":1.0,
"gthrd_x":-2.0,
"h2o2_x":-1.0,
"h2o_x":2.0
},
"lower_bound":-1000,
"upper_bound":1000,
"gene_reaction_rule":"TCDM_13950 or TCDM_14122",
"subsystem":"S_*Glutathione Metabolism"
},
{
"id":"5OPROS",
"name":"R_5-Oxoproline amidohydrolase (ATP-hydrolysing)",
"metabolites":{
"5oxpro_c":-1.0,
"adp_c":1.0,
"atp_c":-1.0,
"glu_L_c":1.0,
"h2o_c":-2.0,
"h_c":1.0,
"pi_c":1.0
},
"lower_bound":0.0,
"upper_bound":0.0,
"gene_reaction_rule":"TCDM_02419",
"subsystem":"S_*Glutathione Metabolism"
},
{
"id":"ALCD19",
"name":"R_alcohol dehydrogenase (glycerol)",
"metabolites":{
"glyald_c":-1.0,
"glyc_c":1.0,
"h_c":-1.0,
"nad_c":1.0,
"nadh_c":-1.0
},
"lower_bound":-1000,
"upper_bound":1000,
"gene_reaction_rule":"TCDM_02375",
"subsystem":"S_*Glycerolipid Metabolism"
},
{
"id":"DHAK",
"name":"R_dihydroxyacetone kinase",
"metabolites":{
"adp_c":1.0,
"atp_c":-1.0,
"dha_c":-1.0,
"dhap_c":1.0,
"h_c":1.0
},
"lower_bound":0,
"upper_bound":1000,
"gene_reaction_rule":"TCDM_00153",
"subsystem":"S_*Glycerolipid Metabolism"
},
{
"id":"DAGAT_LM",
"name":"R_Phospholipid:1,2-diacyl-sn-glycerol O-acyltransferase",
"metabolites":{
"12dgr_LM_c":-0.01,
"alincoa_c":-0.08,
"coa_c":1.0,
"glincoa_c":-0.08,
"lincoa_c":-0.29,
"olcoa_c":-0.33,
"pmtcoa_c":-0.09,
"strcoa_c":-0.1,
"tdcoa_c":-0.03,
"triglyc_LM_c":0.01
},
"lower_bound":0,
"upper_bound":1000,
"gene_reaction_rule":"TCDM_05768",
"subsystem":"S_*Glycerophospholipid metabolism"
},
{
"id":"MGLYCL_LM",
"name":"R_Glycerol-ester acylhydrolase (monoacylglycerol lipase)",
"metabolites":{
"alpla_c":0.08,
"gamla_c":0.08,
"glyc_c":1.0,
"h2o_c":-1.0,
"h_c":1.0,
"hdca_c":0.09,
"mag_LM_c":-0.01,
"ocdca_c":0.1,
"ocdcea_c":0.33,
"ocdcya_c":0.29,
"ttdca_c":0.03
},
"lower_bound":0,
"upper_bound":1000,
"gene_reaction_rule":"TCDM_04835",
"subsystem":"S_*Glycerophospholipid metabolism"
},
{
"id":"LPS_LM",
"name":"R_Lipase",
"metabolites":{
"12dgr_LM_c":0.01,
"alpla_c":0.08,
"gamla_c":0.08,
"h2o_c":-1.0,
"h_c":1.0,
"hdca_c":0.09,
"ocdca_c":0.1,
"ocdcea_c":0.33,
"ocdcya_c":0.29,
"triglyc_LM_c":-0.01,
"ttdca_c":0.03
},
"lower_bound":0,
"upper_bound":1000,
"gene_reaction_rule":"TCDM_04300 or TCDM_10538",
"subsystem":"S_*Glycerophospholipid metabolism"
},
{
"id":"LPS2_LM",
"name":"R_Lipase",
"metabolites":{
"12dgr_LM_c":-0.01,
"alpla_c":0.08,
"gamla_c":0.08,
"h2o_c":-1.0,
"h_c":1.0,
"hdca_c":0.09,
"mag_LM_c":0.01,
"ocdca_c":0.1,
"ocdcea_c":0.33,
"ocdcya_c":0.29,
"ttdca_c":0.03
},
"lower_bound":0,
"upper_bound":1000,
"gene_reaction_rule":"TCDM_04300 or TCDM_10538",
"subsystem":"S_*Glycerophospholipid metabolism"
},
{
"id":"GLYCKr",
"name":"R_glycerate kinase",
"metabolites":{
"3pg_c":1.0,
"adp_c":1.0,
"atp_c":-1.0,
"glyc_R_c":-1.0,
"h_c":1.0
},
"lower_bound":-1000,
"upper_bound":1000,
"gene_reaction_rule":"TCDM_06036",
"subsystem":"S_*Glycerophospholipid metabolism"
},
{
"id":"DAGKm_LM",
"name":"R_diacylglycerol kinase (L. major)",
"metabolites":{
"12dgr_LM_m":-0.01,
"adp_m":1.0,
"atp_m":-1.0,
"h_m":1.0,
"pa_LM_m":0.01
},
"lower_bound":0,
"upper_bound":1000,
"gene_reaction_rule":"TCDM_03858 or TCDM_06500",
"subsystem":"S_*Glycerophospholipid metabolism"
},
{
"id":"ETAPCTm",
"name":"R_ethanolamine-phosphate cytidylyltransferase",
"metabolites":{
"cdpea_m":1.0,
"ctp_m":-1.0,
"ethap_m":-1.0,
"h_m":-1.0,
"ppi_m":1.0
},
"lower_bound":0,
"upper_bound":1000,
"gene_reaction_rule":"TCDM_04398",
"subsystem":"S_*Glycerophospholipid metabolism"
},
{
"id":"GPAMm_LM",
"name":"R_glycerol-3-phosphate acyltransferase (L. major)",
"metabolites":{
"1ag3p_LM_m":0.01,
"alincoa_m":-0.08,
"coa_m":1.0,
"glincoa_m":-0.08,
"glyc3p_m":-1.0,
"lincoa_m":-0.29,
"olcoa_m":-0.33,
"pmtcoa_m":-0.09,
"strcoa_m":-0.1,
"tdcoa_m":-0.03
},
"lower_bound":0,
"upper_bound":1000,
"gene_reaction_rule":"TCDM_09951",
"subsystem":"S_*Glycerophospholipid metabolism"
},
{
"id":"GPAM_LM",
"name":"R_glycerol-3-phosphate acyltransferase (L. major)",
"metabolites":{
"1ag3p_LM_c":0.01,
"alincoa_c":-0.08,
"coa_c":1.0,
"glincoa_c":-0.08,
"glyc3p_c":-1.0,
"lincoa_c":-0.29,
"olcoa_c":-0.33,
"pmtcoa_c":-0.09,
"strcoa_c":-0.1,
"tdcoa_c":-0.03
},
"lower_bound":0,
"upper_bound":1000,
"gene_reaction_rule":"TCDM_09951",
"subsystem":"S_*Glycerophospholipid metabolism"
},
{
"id":"ETHAMK",
"name":"R_ethanolamine kinase",
"metabolites":{
"adp_c":1.0,
"atp_c":-1.0,
"etha_c":-1.0,
"ethap_c":1.0,
"h_c":1.0
},
"lower_bound":0,
"upper_bound":1000,
"gene_reaction_rule":"TCDM_08425",
"subsystem":"S_*Glycerophospholipid metabolism"
},
{
"id":"PSDm_LM",
"name":"R_Phosphatidylserine decarboxylase (L. major)",
"metabolites":{
"co2_m":1.0,
"h_m":-1.0,
"pe_LM_m":0.01,
"ps_LM_m":-0.01
},
"lower_bound":0,
"upper_bound":1000,
"gene_reaction_rule":"TCDM_00004 or TCDM_00016",
"subsystem":"S_*Glycerophospholipid metabolism"
},
{
"id":"AGPATim_LM",
"name":"R_1-acylglycerol-3-phosphate O-acyltransferase (L. major)",
"metabolites":{
"1ag3p_LM_m":-0.01,
"alincoa_m":-0.08,
"coa_m":1.0,
"glincoa_m":-0.08,
"lincoa_m":-0.29,
"olcoa_m":-0.33,
"pa_LM_m":0.01,
"pmtcoa_m":-0.09,
"strcoa_m":-0.1,
"tdcoa_m":-0.03
},
"lower_bound":0,
"upper_bound":1000,
"gene_reaction_rule":"TCDM_10920",
"subsystem":"S_*Glycerophospholipid metabolism"
},
{
"id":"AGPATi_LM",
"name":"R_1-acylglycerol-3-phosphate O-acyltransferase (L. major)",
"metabolites":{
"1ag3p_LM_c":-0.01,
"alincoa_c":-0.08,
"coa_c":1.0,
"glincoa_c":-0.08,
"lincoa_c":-0.29,
"olcoa_c":-0.33,
"pa_LM_c":0.01,
"pmtcoa_c":-0.09,
"strcoa_c":-0.1,
"tdcoa_c":-0.03
},
"lower_bound":0,
"upper_bound":1000,
"gene_reaction_rule":"TCDM_10920",
"subsystem":"S_*Glycerophospholipid metabolism"
},
{
"id":"DHAPAx_LM",
"name":"R_Acyl-CoA:glycerone-phosphate O-acyltransferase",
"metabolites":{
"1agly3p_LM_x":0.01,
"alincoa_x":-0.08,
"coa_x":1.0,
"dhap_x":-1.0,
"glincoa_x":-0.08,
"lincoa_x":-0.29,
"olcoa_x":-0.33,
"pmtcoa_x":-0.09,
"strcoa_x":-0.1,
"tdcoa_x":-0.03
},
"lower_bound":0,
"upper_bound":1000,
"gene_reaction_rule":"TCDM_03538",
"subsystem":"S_*Glycerophospholipid metabolism"
},
{
"id":"PHCYT_LM",
"name":"R_phosphatidate cytidylyltransferase (L. major)",
"metabolites":{
"CDPdag_LM_c":0.01,
"ctp_c":-1.0,
"h_c":-1.0,
"pa_LM_c":-0.01,
"ppi_c":1.0
},
"lower_bound":0,
"upper_bound":1000,
"gene_reaction_rule":"TCDM_05799 or TCDM_11087",
"subsystem":"S_*Glycerophospholipid metabolism"
},
{
"id":"PHCYTm_LM",
"name":"R_phosphatidate cytidylyltransferase (L. major)",
"metabolites":{
"CDPdag_LM_m":0.01,
"ctp_m":-1.0,
"h_m":-1.0,
"pa_LM_m":-0.01,
"ppi_m":1.0
},
"lower_bound":0,
"upper_bound":1000,
"gene_reaction_rule":"TCDM_05799 or TCDM_11087",
"subsystem":"S_*Glycerophospholipid metabolism"
},
{
"id":"CHOLK",
"name":"R_Choline kinase",
"metabolites":{
"adp_c":1.0,
"atp_c":-1.0,
"chol_c":-1.0,
"cholp_c":1.0,
"h_c":1.0
},
"lower_bound":0,
"upper_bound":1000,
"gene_reaction_rule":"TCDM_04514",
"subsystem":"S_*Glycerophospholipid metabolism"
},
{
"id":"CDGPTm_LM",
"name":"R_CDPdiacylglycerol:sn-glycerol-3-phosphate 3-phosphatidyltransferase",
"metabolites":{
"CDPdag_LM_m":-0.01,
"cmp_m":1.0,
"glyc3p_m":-1.0,
"h_m":1.0,
"pglyp_LM_m":0.01
},
"lower_bound":0,
"upper_bound":1000,
"gene_reaction_rule":"TCDM_07999",
"subsystem":"S_*Glycerophospholipid metabolism"
},
{
"id":"PGPPAm_LM",
"name":"R_phosphatidylglycerol phosphate phosphatase A (L. major), mitochondrial",
"metabolites":{
"h2o_m":-1.0,
"pg_LM_m":0.01,
"pglyp_LM_m":-0.01,
"pi_m":1.0
},
"lower_bound":0,
"upper_bound":1000,
"gene_reaction_rule":"",
"subsystem":"S_*Glycerophospholipid metabolism"
},
{
"id":"ETAPCT",
"name":"R_ethanolamine-phosphate cytidylyltransferase",
"metabolites":{
"cdpea_c":1.0,
"ctp_c":-1.0,
"ethap_c":-1.0,
"h_c":-1.0,
"ppi_c":1.0
},
"lower_bound":0,
"upper_bound":1000,
"gene_reaction_rule":"TCDM_04398",
"subsystem":"S_*Glycerophospholipid metabolism"
},
{
"id":"ETHAPT_LM",
"name":"R_Ethanolaminephosphotransferase (L. major)",
"metabolites":{
"12dgr_LM_c":-0.01,
"cdpea_c":-1.0,
"cmp_c":1.0,
"h_c":1.0,
"pe_LM_c":0.01
},
"lower_bound":0,
"upper_bound":1000,
"gene_reaction_rule":"TCDM_03477",
"subsystem":"S_*Glycerophospholipid metabolism"
},
{
"id":"ETHAPTm_LM",
"name":"R_Ethanolaminephosphotransferase (L. major)",
"metabolites":{
"12dgr_LM_m":-0.01,
"cdpea_m":-1.0,
"cmp_m":1.0,
"h_m":1.0,
"pe_LM_m":0.01
},
"lower_bound":0,
"upper_bound":1000,
"gene_reaction_rule":"TCDM_03477",
"subsystem":"S_*Glycerophospholipid metabolism"
},
{
"id":"THRS",
"name":"R_threonine synthase",
"metabolites":{
"h2o_c":-1.0,
"phom_c":-1.0,
"pi_c":1.0,
"thr_L_c":1.0
},
"lower_bound":0,
"upper_bound":1000,
"gene_reaction_rule":"TCDM_05925",
"subsystem":"S_*Glycine, serine and threonine metabolism"
},
{
"id":"HSK",
"name":"R_homoserine kinase",
"metabolites":{
"adp_c":1.0,
"atp_c":-1.0,
"h_c":1.0,
"hom_L_c":-1.0,
"phom_c":1.0
},
"lower_bound":0,
"upper_bound":1000,
"gene_reaction_rule":"TCDM_02119",
"subsystem":"S_*Glycine, serine and threonine metabolism"
},
{
"id":"SERTRS",
"name":"R_Seryl-tRNA synthetase",
"metabolites":{
"amp_c":1.0,
"atp_c":-1.0,
"ppi_c":1.0,
"ser_L_c":-1.0,
"sertrna_c":1.0,
"trnaser_c":-1.0
},
"lower_bound":0,
"upper_bound":1000,
"gene_reaction_rule":"TCDM_00585",
"subsystem":"S_*Glycine, serine and threonine metabolism"
},
{
"id":"GCCa",
"name":"R_glycine-cleavage complex",
"metabolites":{
"alpro_c":1.0,
"co2_c":1.0,
"gly_c":-1.0,
"h_c":-1.0,
"lpro_c":-1.0
},
"lower_bound":0,
"upper_bound":1000,
"gene_reaction_rule":"TCDM_10005",
"subsystem":"S_*Glycine, serine and threonine metabolism"
},
{
"id":"THRTRS",
"name":"R_Threonyl-tRNA synthetase",
"metabolites":{
"amp_c":1.0,
"atp_c":-1.0,
"ppi_c":1.0,
"thr_L_c":-1.0,
"thrtrna_c":1.0,
"trnathr_c":-1.0
},
"lower_bound":0,
"upper_bound":1000,
"gene_reaction_rule":"TCDM_08438",
"subsystem":"S_*Glycine, serine and threonine metabolism"
},
{
"id":"GLYTRS",
"name":"R_Glycyl-tRNA synthetase",
"metabolites":{
"amp_c":1.0,
"atp_c":-1.0,
"gly_c":-1.0,
"glytrna_c":1.0,
"ppi_c":1.0,
"trnagly_c":-1.0
},
"lower_bound":0,
"upper_bound":1000,
"gene_reaction_rule":"TCDM_07596",
"subsystem":"S_*Glycine, serine and threonine metabolism"
},
{
"id":"MDH",
"name":"R_malate dehydrogenase",
"metabolites":{
"h_c":1.0,
"mal_L_c":-1.0,
"nad_c":-1.0,
"nadh_c":1.0,
"oaa_c":1.0
},
"lower_bound":-1000,
"upper_bound":1000,
"gene_reaction_rule":"TCDM_07857",
"subsystem":"S_*Citrate Cycle (TCA)"
},
{
"id":"HISTRS",
"name":"R_Histidyl-tRNA synthetase",
"metabolites":{
"amp_c":1.0,
"atp_c":-1.0,
"his_L_c":-1.0,
"histrna_c":1.0,
"ppi_c":1.0,
"trnahis_c":-1.0
},
"lower_bound":0,
"upper_bound":1000,
"gene_reaction_rule":"TCDM_08465",
"subsystem":"S_*Histidine Metabolism"
},
{
"id":"I14BP1P",
"name":"R_D-myo-Inositol-1,4-bisphosphate 1-phosphohydrolase",
"metabolites":{
"DMino14bp_c":-1.0,
"h2o_c":-1.0,
"h_c":-2.0,
"mi4p_D_c":1.0,
"pi_c":1.0
},
"lower_bound":0,
"upper_bound":1000,
"gene_reaction_rule":"TCDM_08573",
"subsystem":"S_*Inositol Phosphate metabolism"
},
{
"id":"PI4P5K_LM",
"name":"R_phosphatidylinositol 4-phosphate 5-kinase",
"metabolites":{
"adp_c":1.0,
"atp_c":-1.0,
"h_c":1.0,
"ptd145bp_LM_c":0.01,
"ptd4ino_LM_c":-0.01
},
"lower_bound":0.0,
"upper_bound":0.0,
"gene_reaction_rule":"TCDM_02803 or TCDM_03667",
"subsystem":"S_*Inositol Phosphate metabolism"
},
{
"id":"PIN3K_LM",
"name":"R_1-phosphatidylinositol 3-kinase",
"metabolites":{
"adp_c":1.0,
"atp_c":-1.0,
"h_c":1.0,
"ptd1ino_LM_c":-0.01,
"ptd3ino_LM_c":0.01
},
"lower_bound":0,
"upper_bound":1000,
"gene_reaction_rule":"TCDM_00926 or TCDM_02432 or TCDM_02474 or TCDM_06681 or TCDM_07251 or TCDM_08153 or TCDM_08154",
"subsystem":"S_*Inositol Phosphate metabolism"
},
{
"id":"MI1PP",
"name":"R_myo-inositol 1-phosphatase",
"metabolites":{
"h2o_c":-1.0,
"inost_c":1.0,
"mi1p_D_c":-1.0,
"pi_c":1.0
},
"lower_bound":0,
"upper_bound":1000,
"gene_reaction_rule":"TCDM_03084 or TCDM_05171",
"subsystem":"S_*Inositol Phosphate metabolism"
},
{
"id":"PIN4K_LM",
"name":"R_phosphatidylinositol 4-kinase",
"metabolites":{
"adp_c":1.0,
"atp_c":-1.0,
"h_c":1.0,
"ptd1ino_LM_c":-0.01,
"ptd4ino_LM_c":0.01
},
"lower_bound":0,
"upper_bound":1000,
"gene_reaction_rule":"TCDM_02509 or TCDM_04322 or TCDM_04323",
"subsystem":"S_*Inositol Phosphate metabolism"
},
{
"id":"PI45BPP_LM",
"name":"R_1-phosphatidylinositol-4,5-bisphosphate phosphodiesterase",
"metabolites":{
"12dgr_LM_c":0.01,
"h2o_c":-1.0,
"h_c":1.0,
"mi145tp_D_c":1.0,
"ptd145bp_LM_c":-0.01
},
"lower_bound":0,
"upper_bound":1000,
"gene_reaction_rule":"TCDM_00733 or TCDM_00734",
"subsystem":"S_*Inositol Phosphate metabolism"
},
{
"id":"IPP5P",
"name":"R_inositol-1,4,5-trisphosphate 5-phosphatase",
"metabolites":{
"DMino14bp_c":1.0,
"h2o_c":-1.0,
"mi145tp_D_c":-1.0,
"pi_c":1.0
},
"lower_bound":0,
"upper_bound":1000,
"gene_reaction_rule":"TCDM_00697",
"subsystem":"S_*Inositol Phosphate metabolism"
},
{
"id":"MI3PP",
"name":"R_myo-inositol 3-phosphatase",
"metabolites":{
"h2o_c":-1.0,
"h_c":2.0,
"inost_c":1.0,
"mi3p_D_c":-1.0,
"pi_c":1.0
},
"lower_bound":0,
"upper_bound":1000,
"gene_reaction_rule":"TCDM_03084 or TCDM_05171",
"subsystem":"S_*Inositol Phosphate metabolism"
},
{
"id":"MI4PP",
"name":"R_myo-inositol 4-phosphatase",
"metabolites":{
"h2o_c":-1.0,
"h_c":2.0,
"inost_c":1.0,
"mi4p_D_c":-1.0,
"pi_c":1.0
},
"lower_bound":0,
"upper_bound":1000,
"gene_reaction_rule":"TCDM_03084 or TCDM_05171",
"subsystem":"S_*Inositol Phosphate metabolism"
},
{
"id":"LYSTRS",
"name":"R_Lysyl-tRNA synthetase",
"metabolites":{
"amp_c":1.0,
"atp_c":-1.0,
"lys_L_c":-1.0,
"lystrna_c":1.0,
"ppi_c":1.0,
"trnalys_c":-1.0
},
"lower_bound":0,
"upper_bound":1000,
"gene_reaction_rule":"TCDM_06264 or TCDM_08178",
"subsystem":"S_*Lysine Biosynthesis"
},
{
"id":"DKMD2K",
"name":"R_1,2-dihydroxy-3-keto-5-methylthiopentene dioxygenase (2-keto-4-methylthiobutyrate)",
"metabolites":{
"12d3k5m_c":-1.0,
"2kmb_c":1.0,
"for_c":1.0,
"o2_c":-1.0
},
"lower_bound":0,
"upper_bound":1000,
"gene_reaction_rule":"TCDM_02425 or TCDM_08011",
"subsystem":"S_*Methionine Metabolism"
},
{
"id":"AHC",
"name":"R_adenosylhomocysteinase",
"metabolites":{
"adn_c":1.0,
"ahcys_c":-1.0,
"h2o_c":-1.0,
"hcys_L_c":1.0
},
"lower_bound":-1000,
"upper_bound":1000,
"gene_reaction_rule":"TCDM_07587",
"subsystem":"S_*Methionine Metabolism"
},
{
"id":"METAT",
"name":"R_methionine adenosyltransferase",
"metabolites":{
"amet_c":1.0,
"atp_c":-1.0,
"h2o_c":-1.0,
"met_L_c":-1.0,
"pi_c":1.0,
"ppi_c":1.0
},
"lower_bound":0,
"upper_bound":1000,
"gene_reaction_rule":"TCDM_02068",
"subsystem":"S_*Methionine Metabolism"
},
{
"id":"ADMDCi",
"name":"R_Adenosylmethionine decarboxylase",
"metabolites":{
"amet_c":-1.0,
"ametam_c":1.0,
"co2_c":1.0,
"h_c":-1.0
},
"lower_bound":0,
"upper_bound":1000,
"gene_reaction_rule":"TCDM_02113 or TCDM_02116",
"subsystem":"S_*Methionine Metabolism"
},
{
"id":"NADK",
"name":"R_NAD kinase",
"metabolites":{
"adp_c":1.0,
"atp_c":-1.0,
"h_c":1.0,
"nad_c":-1.0,
"nadp_c":1.0
},
"lower_bound":0,
"upper_bound":1000,
"gene_reaction_rule":"TCDM_01819",
"subsystem":"S_*Nicotinate and Nicotinamide Metabolism"
},
{
"id":"NCTPPRT",
"name":"R_nicotinate phosphoribosyltransferase",
"metabolites":{
"h_c":1.0,
"nac_c":1.0,
"nicrnt_c":-1.0,
"ppi_c":-1.0,
"prpp_c":1.0
},
"lower_bound":0.0,
"upper_bound":0.0,
"gene_reaction_rule":"TCDM_04910",
"subsystem":"S_*Nicotinate and Nicotinamide Metabolism"
},
{
"id":"PNS1",
"name":"R_purine nucleosidase (adenosine)",
"metabolites":{
"ade_c":1.0,
"adn_c":-1.0,
"h2o_c":-1.0,
"rib_D_c":1.0
},
"lower_bound":0,
"upper_bound":1000,
"gene_reaction_rule":"TCDM_00313",
"subsystem":"S_*Purine Metabolism"
},
{
"id":"PNS2",
"name":"R_purine nucleosidase (guanosine)",
"metabolites":{
"gsn_c":-1.0,
"gua_c":1.0,
"h2o_c":-1.0,
"rib_D_c":1.0
},
"lower_bound":0,
"upper_bound":1000,
"gene_reaction_rule":"TCDM_00313",
"subsystem":"S_*Purine Metabolism"
},
{
"id":"PNS3",
"name":"R_purine nucleosidase (inosine)",
"metabolites":{
"h2o_c":-1.0,
"hxan_c":1.0,
"ins_c":-1.0,
"rib_D_c":1.0
},
"lower_bound":0,
"upper_bound":1000,
"gene_reaction_rule":"TCDM_00313",
"subsystem":"S_*Purine Metabolism"
},
{
"id":"PNS4",
"name":"R_purine nucleosidase (xanthosine)",
"metabolites":{
"h2o_c":-1.0,
"rib_D_c":1.0,
"xan_c":1.0,
"xtsn_c":-1.0
},
"lower_bound":0,
"upper_bound":1000,
"gene_reaction_rule":"TCDM_00313",
"subsystem":"S_*Purine Metabolism"
},
{
"id":"NO3R",
"name":"R_Nitrate reductase",
"metabolites":{
"h2o_c":-1.0,
"h_c":1.0,
"nad_c":-1.0,
"nadh_c":1.0,
"no2_c":-1.0,
"no3_c":1.0
},
"lower_bound":0,
"upper_bound":1000,
"gene_reaction_rule":"TCDM_08466",
"subsystem":"S_*Nitrogen metabolism"
},
{
"id":"NH4DISg",
"name":"R_nh4 Dissociation",
"metabolites":{
"h_x":1.0,
"nh3_x":1.0,
"nh4_x":-1.0
},
"lower_bound":-1000,
"upper_bound":1000,
"gene_reaction_rule":"",
"subsystem":"S_*Other"
},
{
"id":"NH4DIS",
"name":"R_nh4 Dissociation",
"metabolites":{
"h_c":1.0,
"nh3_c":1.0,
"nh4_c":-1.0
},
"lower_bound":-1000,
"upper_bound":1000,
"gene_reaction_rule":"",
"subsystem":"S_*Other"
},
{
"id":"TRYP",
"name":"R_tryparedoxin peroxidase",
"metabolites":{
"h2o2_c":-1.0,
"h2o_c":2.0,
"trpox_c":1.0,
"trprd_c":-1.0
},
"lower_bound":-1000,
"upper_bound":1000,
"gene_reaction_rule":"TCDM_10705",
"subsystem":"S_*Other"
},
{
"id":"TRYPg",
"name":"R_tryparedoxin peroxidase",
"metabolites":{
"h2o2_x":-1.0,
"h2o_x":2.0,
"trpox_x":1.0,
"trprd_x":-1.0
},
"lower_bound":-1000,
"upper_bound":1000,
"gene_reaction_rule":"TCDM_10705",
"subsystem":"S_*Other"
},
{
"id":"TRYPm",
"name":"R_tryparedoxin peroxidase",
"metabolites":{
"h2o2_m":-1.0,
"h2o_m":2.0,
"trpox_m":1.0,
"trprd_m":-1.0
},
"lower_bound":-1000,
"upper_bound":1000,
"gene_reaction_rule":"TCDM_10705",
"subsystem":"S_*Other"
},
{
"id":"HCO3Em",
"name":"R_HCO3 equilibration reaction, mitochondrial",
"metabolites":{
"co2_m":-1.0,
"h2o_m":-1.0,
"h_m":1.0,
"hco3_m":1.0
},
"lower_bound":-1000,
"upper_bound":1000,
"gene_reaction_rule":"TCDM_04595",
"subsystem":"S_*Other"
},
{
"id":"TRYS",
"name":"R_trypanothione synthetase",
"metabolites":{
"adp_c":1.0,
"atp_c":-1.0,
"gthrd_c":-1.0,
"gtspmd_c":-1.0,
"pi_c":1.0,
"trprd_c":1.0
},
"lower_bound":-1000,
"upper_bound":1000,
"gene_reaction_rule":"TCDM_02914 or TCDM_08339",
"subsystem":"S_*Other"
},
{
"id":"GSS",
"name":"R_glutathionylspermidine synthase",
"metabolites":{
"adp_c":1.0,
"atp_c":-1.0,
"gthrd_c":-1.0,
"gtspmd_c":1.0,
"h_c":1.0,
"pi_c":1.0,
"spmd_c":-1.0
},
"lower_bound":-1000,
"upper_bound":1000,
"gene_reaction_rule":"TCDM_08300",
"subsystem":"S_*Other"
},
{
"id":"ADHAPRg_LM",
"name":"R_acyldihydroxyacetonephosphate reductase (L. major)",
"metabolites":{
"1ag3p_LM_x":0.01,
"1agly3p_LM_x":-0.01,
"h_x":-1.0,
"nadp_x":1.0,
"nadph_x":-1.0
},
"lower_bound":0,
"upper_bound":1000,
"gene_reaction_rule":"",
"subsystem":"S_*Other"
},
{
"id":"MannanSys",
"name":"R_Mannan synthesis",
"metabolites":{
"gdp_c":1.0,
"gdpman_c":-1.0,
"h_c":1.0,
"mannan_c":1.0
},
"lower_bound":0,
"upper_bound":1000,
"gene_reaction_rule":"",
"subsystem":"S_*Other"
},
{
"id":"CA2abc",
"name":"R_calcium transport via ABC system",
"metabolites":{
"adp_c":1.0,
"atp_c":-1.0,
"ca2_c":1.0,
"ca2_e":-1.0,
"h2o_c":-1.0,
"h_c":1.0,
"pi_c":1.0
},
"lower_bound":0,
"upper_bound":1000,
"gene_reaction_rule":"TCDM_01713 or TCDM_04904 or TCDM_06126",
"subsystem":"S_*Oxidative phosphorylation"
},
{
"id":"RBLKg",
"name":"R_L-ribulokinase (L-ribulose)",
"metabolites":{
"adp_x":1.0,
"atp_x":-1.0,
"h_x":1.0,
"rbl_L_x":-1.0,
"ru5p_L_x":1.0
},
"lower_bound":0,
"upper_bound":1000,
"gene_reaction_rule":"TCDM_01240",
"subsystem":"S_*Pentose and Glucuronate Interconversions"
},
{
"id":"DRBKr",
"name":"R_Deoxyribokinase",
"metabolites":{
"2dr5p_c":1.0,
"adp_c":1.0,
"atp_c":-1.0,
"drib_c":-1.0,
"h_c":1.0
},
"lower_bound":-1000,
"upper_bound":1000,
"gene_reaction_rule":"TCDM_01953",
"subsystem":"S_*Pentose Phosphate Pathway"
},
{
"id":"PHETRS",
"name":"R_Phenylalanyl-tRNA synthetase",
"metabolites":{
"amp_c":1.0,
"atp_c":-1.0,
"phe_L_c":-1.0,
"phetrna_c":1.0,
"ppi_c":1.0,
"trnaphe_c":-1.0
},
"lower_bound":0,
"upper_bound":1000,
"gene_reaction_rule":"TCDM_04396 or TCDM_04472",
"subsystem":"S_*Phenylalanine, Tyrosine, Tryptophan biosynthesis"
},
{
"id":"TYRTRS",
"name":"R_Tyrosyl-tRNA synthetase",
"metabolites":{
"amp_c":1.0,
"atp_c":-1.0,
"ppi_c":1.0,
"trnatyr_c":-1.0,
"tyr_L_c":-1.0,
"tyrtrna_c":1.0
},
"lower_bound":0,
"upper_bound":1000,
"gene_reaction_rule":"TCDM_06724",
"subsystem":"S_*Phenylalanine, Tyrosine, Tryptophan biosynthesis"
},
{
"id":"PROTRS",
"name":"R_Prolyl-tRNA synthetase",
"metabolites":{
"amp_c":1.0,
"atp_c":-1.0,
"ppi_c":1.0,
"pro_L_c":-1.0,
"protrna_c":1.0,
"trnapro_c":-1.0
},
"lower_bound":0,
"upper_bound":1000,
"gene_reaction_rule":"TCDM_05295",
"subsystem":"S_*Arginine and Proline Metabolism"
},
{
"id":"ADPTr",
"name":"R_adenine phosphoribosyltransferase",
"metabolites":{
"ade_c":-1.0,
"amp_c":1.0,
"ppi_c":1.0,
"prpp_c":-1.0
},
"lower_bound":-1000,
"upper_bound":1000,
"gene_reaction_rule":"TCDM_01381 or TCDM_01382",
"subsystem":"S_*Purine Metabolism"
},
{
"id":"ADPT2",
"name":"R_1-(5'-Phosphoribosyl)-5-amino-4-imidazolecarboxamide:pyrophosphate phosphoribosyltransferase",
"metabolites":{
"5a4icam_c":1.0,
"aicar_c":-1.0,
"ppi_c":-1.0,
"prpp_c":1.0
},
"lower_bound":-1000,
"upper_bound":1000,
"gene_reaction_rule":"TCDM_01381 or TCDM_01382",
"subsystem":"S_*Purine Metabolism"
},
{
"id":"GUAPRTr",
"name":"R_guanine phosphoribosyltransferase",
"metabolites":{
"gmp_c":1.0,
"gua_c":-1.0,
"ppi_c":1.0,
"prpp_c":-1.0
},
"lower_bound":-1000,
"upper_bound":1000,
"gene_reaction_rule":"TCDM_01381 or TCDM_01382",
"subsystem":"S_*Purine Metabolism"
},
{
"id":"RNDR1(n)",
"name":"R_ribonucleoside-diphosphate reductase, nuclear (tryparedoxin)",
"metabolites":{
"adp_n":-1.0,
"dadp_n":1.0,
"h2o_n":1.0,
"trpdox_n":1.0,
"trpdrd_n":-1.0
},
"lower_bound":0,
"upper_bound":1000,
"gene_reaction_rule":"TCDM_04552 or TCDM_08240",
"subsystem":"S_*Purine Metabolism"
},
{
"id":"ADSS_i",
"name":"R_adenylosuccinate synthetase",
"metabolites":{
"asp_L_c":-1.0,
"dcamp_c":1.0,
"gdp_c":1.0,
"gtp_c":-1.0,
"h_c":2.0,
"imp_c":-1.0,
"pi_c":1.0
},
"lower_bound":0,
"upper_bound":1000,
"gene_reaction_rule":"TCDM_08690",
"subsystem":"S_*Purine Metabolism"
},
{
"id":"ADNK1c",
"name":"R_adenosine kinase",
"metabolites":{
"adn_c":-1.0,
"adp_c":1.0,
"amp_c":1.0,
"atp_c":-1.0,
"h_c":1.0
},
"lower_bound":-1000,
"upper_bound":1000,
"gene_reaction_rule":"TCDM_01513 or TCDM_02507",
"subsystem":"S_*Purine Metabolism"
},
{
"id":"ADNK1g",
"name":"R_adenosine kinase",
"metabolites":{
"adn_x":-1.0,
"adp_x":1.0,
"amp_x":1.0,
"atp_x":-1.0,
"h_x":1.0
},
"lower_bound":-1000,
"upper_bound":1000,
"gene_reaction_rule":"TCDM_01513 or TCDM_02508",
"subsystem":"S_*Purine Metabolism"
},
{
"id":"ADNK1m",
"name":"R_adenosine kinase",
"metabolites":{
"adn_m":-1.0,
"adp_m":1.0,
"amp_m":1.0,
"atp_m":-1.0,
"h_m":1.0
},
"lower_bound":-1000,
"upper_bound":1000,
"gene_reaction_rule":"TCDM_01513 or TCDM_02509",
"subsystem":"S_*Purine Metabolism"
},
{
"id":"ADNK1er",
"name":"R_adenosine kinase",
"metabolites":{
"adn_r":-1.0,
"adp_r":1.0,
"amp_r":1.0,
"atp_r":-1.0,
"h_r":1.0
},
"lower_bound":-1000,
"upper_bound":1000,
"gene_reaction_rule":"TCDM_01513 or TCDM_02510",
"subsystem":"S_*Purine Metabolism"
},
{
"id":"DADNK",
"name":"R_deoxyadenosine kinase",
"metabolites":{
"adp_c":1.0,
"atp_c":-1.0,
"dad_2_c":-1.0,
"damp_c":1.0,
"h_c":1.0
},
"lower_bound":0,
"upper_bound":1000,
"gene_reaction_rule":"",
"subsystem":"S_*Purine Metabolism"
},
{
"id":"HXPRTg",
"name":"R_hypoxanthine phosphoribosyltransferase (Hypoxanthine)",
"metabolites":{
"hxan_x":-1.0,
"imp_x":1.0,
"ppi_x":1.0,
"prpp_x":-1.0
},
"lower_bound":0,
"upper_bound":1000,
"gene_reaction_rule":"TCDM_05590",
"subsystem":"S_*Purine Metabolism"
},
{
"id":"ADK1",
"name":"R_adenylate kinase",
"metabolites":{
"adp_c":2.0,
"amp_c":-1.0,
"atp_c":-1.0
},
"lower_bound":-1000,
"upper_bound":1000,
"gene_reaction_rule":"TCDM_03235 or TCDM_04158 or TCDM_08877 or TCDM_13770 or TCDM_13973 or TCDM_14420",
"subsystem":"S_*Purine Metabolism"
},
{
"id":"ADK1m",
"name":"R_adenylate kinase, mitochondrial",
"metabolites":{
"adp_m":2.0,
"amp_m":-1.0,
"atp_m":-1.0
},
"lower_bound":-1000,
"upper_bound":1000,
"gene_reaction_rule":"TCDM_03235 or TCDM_04158 or TCDM_08877 or TCDM_13770 or TCDM_13973 or TCDM_14420",
"subsystem":"S_*Purine Metabolism"
},
{
"id":"ADSL1r",
"name":"R_adenylsuccinate lyase",
"metabolites":{
"amp_c":1.0,
"dcamp_c":-1.0,
"fum_c":1.0
},
"lower_bound":-1000,
"upper_bound":1000,
"gene_reaction_rule":"TCDM_07701",
"subsystem":"S_*Purine Metabolism"
},
{
"id":"ADSL2r",
"name":"R_adenylosuccinate lyase",
"metabolites":{
"25aics_c":-1.0,
"aicar_c":1.0,
"fum_c":1.0
},
"lower_bound":-1000,
"upper_bound":1000,
"gene_reaction_rule":"TCDM_07701",
"subsystem":"S_*Purine Metabolism"
},
{
"id":"IMPDg",
"name":"R_IMP dehydrogenase, glycosome",
"metabolites":{
"h2o_x":-1.0,
"h_x":1.0,
"imp_x":-1.0,
"nad_x":-1.0,
"nadh_x":1.0,
"xmp_x":1.0
},
"lower_bound":0,
"upper_bound":1000,
"gene_reaction_rule":"TCDM_09871",
"subsystem":"S_*Purine Metabolism"
},
{
"id":"AMPDg",
"name":"R_Adenosine monophosphate deaminase",
"metabolites":{
"amp_x":-1.0,
"h2o_x":-1.0,
"imp_x":1.0,
"nh3_x":1.0
},
"lower_bound":-1000,
"upper_bound":1000,
"gene_reaction_rule":"TCDM_06911 or TCDM_06912 or TCDM_07353 or TCDM_07809 or TCDM_07810 or TCDM_08771",
"subsystem":"S_*Purine Metabolism"
},
{
"id":"PRPPSi",
"name":"R_phosphoribosylpyrophosphate synthetase",
"metabolites":{
"amp_c":1.0,
"atp_c":-1.0,
"h_c":1.0,
"prpp_c":1.0,
"r5p_c":-1.0
},
"lower_bound":0,
"upper_bound":1000,
"gene_reaction_rule":"TCDM_01624 or TCDM_02935 or TCDM_04347 or TCDM_07491",
"subsystem":"S_*Purine Metabolism"
},
{
"id":"PRPPSig",
"name":"R_phosphoribosylpyrophosphate synthetase",
"metabolites":{
"amp_x":1.0,
"atp_x":-1.0,
"h_x":1.0,
"prpp_x":1.0,
"r5p_x":-1.0
},
"lower_bound":0,
"upper_bound":1000,
"gene_reaction_rule":"TCDM_01624 or TCDM_02935 or TCDM_04347 or TCDM_07491",
"subsystem":"S_*Purine Metabolism"
},
{
"id":"NDPK1",
"name":"R_nucleoside-diphosphate kinase (ATP:GDP)",
"metabolites":{
"adp_c":1.0,
"atp_c":-1.0,
"gdp_c":-1.0,
"gtp_c":1.0
},
"lower_bound":-1000,
"upper_bound":1000,
"gene_reaction_rule":"TCDM_00105 or TCDM_02792",
"subsystem":"S_*Purine Metabolism"
},
{
"id":"NDPK2",
"name":"R_nucleoside-diphosphate kinase (ATP:UDP)",
"metabolites":{
"adp_c":1.0,
"atp_c":-1.0,
"udp_c":-1.0,
"utp_c":1.0
},
"lower_bound":-1000,
"upper_bound":1000,
"gene_reaction_rule":"TCDM_00105 or TCDM_02792",
"subsystem":"S_*Purine Metabolism"
},
{
"id":"NDPK3",
"name":"R_nucleoside-diphosphate kinase (ATP:CDP)",
"metabolites":{
"adp_c":1.0,
"atp_c":-1.0,
"cdp_c":-1.0,
"ctp_c":1.0
},
"lower_bound":-1000,
"upper_bound":1000,
"gene_reaction_rule":"TCDM_00105 or TCDM_02792",
"subsystem":"S_*Purine Metabolism"
},
{
"id":"NDPK4",
"name":"R_nucleoside-diphosphate kinase (ATP:dTDP)",
"metabolites":{
"adp_c":1.0,
"atp_c":-1.0,
"dtdp_c":-1.0,
"dttp_c":1.0
},
"lower_bound":-1000,
"upper_bound":1000,
"gene_reaction_rule":"TCDM_00105 or TCDM_02792",
"subsystem":"S_*Purine Metabolism"
},
{
"id":"NDPK5",
"name":"R_nucleoside-diphosphate kinase (ATP:dGDP)",
"metabolites":{
"adp_c":1.0,
"atp_c":-1.0,
"dgdp_c":-1.0,
"dgtp_c":1.0
},
"lower_bound":-1000,
"upper_bound":1000,
"gene_reaction_rule":"TCDM_00105 or TCDM_02792",
"subsystem":"S_*Purine Metabolism"
},
{
"id":"NDPK6",
"name":"R_nucleoside-diphosphate kinase (ATP:dUDP)",
"metabolites":{
"adp_c":1.0,
"atp_c":-1.0,
"dudp_c":-1.0,
"dutp_c":1.0
},
"lower_bound":-1000,
"upper_bound":1000,
"gene_reaction_rule":"TCDM_00105 or TCDM_02792",
"subsystem":"S_*Purine Metabolism"
},
{
"id":"NDPK7",
"name":"R_nucleoside-diphosphate kinase (ATP:dCDP)",
"metabolites":{
"adp_c":1.0,
"atp_c":-1.0,
"dcdp_c":-1.0,
"dctp_c":1.0
},
"lower_bound":-1000,
"upper_bound":1000,
"gene_reaction_rule":"TCDM_00105 or TCDM_02792",
"subsystem":"S_*Purine Metabolism"
},
{
"id":"NDPK8",
"name":"R_nucleoside-diphosphate kinase (ATP:dADP)",
"metabolites":{
"adp_c":1.0,
"atp_c":-1.0,
"dadp_c":-1.0,
"datp_c":1.0
},
"lower_bound":-1000,
"upper_bound":1000,
"gene_reaction_rule":"TCDM_00105 or TCDM_02792",
"subsystem":"S_*Purine Metabolism"
},
{
"id":"NDPK9",
"name":"R_nucleoside-diphophate kinase (ATP:IDP)",
"metabolites":{
"adp_c":1.0,
"atp_c":-1.0,
"idp_c":-1.0,
"itp_c":1.0
},
"lower_bound":-1000,
"upper_bound":1000,
"gene_reaction_rule":"TCDM_00105 or TCDM_02792",
"subsystem":"S_*Purine Metabolism"
},
{
"id":"NDPK10",
"name":"R_nucleoside-diphophate kinase (ATP:IDP)",
"metabolites":{
"adp_c":1.0,
"atp_c":-1.0,
"didp_c":-1.0,
"ditp_c":1.0,
"h_c":-1.0
},
"lower_bound":-1000,
"upper_bound":1000,
"gene_reaction_rule":"TCDM_00105 or TCDM_02792",
"subsystem":"S_*Purine Metabolism"
},
{
"id":"ADNCYC",
"name":"R_adenylate cyclase",
"metabolites":{
"atp_c":-1.0,
"camp_c":1.0,
"ppi_c":1.0
},
"lower_bound":0,
"upper_bound":1000,
"gene_reaction_rule":"TCDM_04492 or TCDM_05518 or TCDM_06651 or TCDM_06652 or TCDM_06674 or TCDM_11064 or TCDM_13070",
"subsystem":"S_*Purine Metabolism"
},
{
"id":"GK1",
"name":"R_guanylate kinase (GMP:ATP)",
"metabolites":{
"adp_c":1.0,
"atp_c":-1.0,
"gdp_c":1.0,
"gmp_c":-1.0
},
"lower_bound":-1000,
"upper_bound":1000,
"gene_reaction_rule":"TCDM_04894 or TCDM_06585",
"subsystem":"S_*Purine Metabolism"
},
{
"id":"GK1er",
"name":"R_guanylate kinase (GMP:ATP)",
"metabolites":{
"adp_r":1.0,
"atp_r":-1.0,
"gdp_r":1.0,
"gmp_r":-1.0
},
"lower_bound":-1000,
"upper_bound":1000,
"gene_reaction_rule":"TCDM_04894 or TCDM_06585",
"subsystem":"S_*Purine Metabolism"
},
{
"id":"DGK1",
"name":"R_deoxyguanylate kinase (dGMP:ATP)",
"metabolites":{
"adp_c":1.0,
"atp_c":-1.0,
"dgdp_c":1.0,
"dgmp_c":-1.0
},
"lower_bound":-1000,
"upper_bound":1000,
"gene_reaction_rule":"TCDM_04894 or TCDM_06585",
"subsystem":"S_*Purine Metabolism"
},
{
"id":"DGK1er",
"name":"R_deoxyguanylate kinase (dGMP:ATP)",
"metabolites":{
"adp_r":1.0,
"atp_r":-1.0,
"dgdp_r":1.0,
"dgmp_r":-1.0
},
"lower_bound":-1000,
"upper_bound":1000,
"gene_reaction_rule":"TCDM_04894 or TCDM_06585",
"subsystem":"S_*Purine Metabolism"
},
{
"id":"GMPS2",
"name":"R_GMP synthase (glutamine-hydrolysing)",
"metabolites":{
"amp_c":1.0,
"atp_c":-1.0,
"gln_L_c":-1.0,
"glu_L_c":1.0,
"gmp_c":1.0,
"h2o_c":-1.0,
"h_c":2.0,
"ppi_c":1.0,
"xmp_c":-1.0
},
"lower_bound":0,
"upper_bound":1000,
"gene_reaction_rule":"TCDM_06857",
"subsystem":"S_*Purine Metabolism"
},
{
"id":"GUAD",
"name":"R_guanine deaminase",
"metabolites":{
"gua_c":-1.0,
"h2o_c":-1.0,
"h_c":-1.0,
"nh4_c":1.0,
"xan_c":1.0
},
"lower_bound":0,
"upper_bound":1000,
"gene_reaction_rule":"TCDM_04261",
"subsystem":"S_*Purine Metabolism"
},
{
"id":"NDPKn1",
"name":"R_nucleoside-diphosphate kinase (ATP:GDP)",
"metabolites":{
"adp_n":1.0,
"atp_n":-1.0,
"gdp_n":-1.0,
"gtp_n":1.0
},
"lower_bound":-1000,
"upper_bound":1000,
"gene_reaction_rule":"TCDM_00105 or TCDM_02792",
"subsystem":"S_*Purine Metabolism"
},
{
"id":"NDPKn2",
"name":"R_nucleoside-diphosphate kinase (ATP:UDP)",
"metabolites":{
"adp_n":1.0,
"atp_n":-1.0,
"udp_n":-1.0,
"utp_n":1.0
},
"lower_bound":-1000,
"upper_bound":1000,
"gene_reaction_rule":"TCDM_00105 or TCDM_02792",
"subsystem":"S_*Purine Metabolism"
},
{
"id":"NDPKn3",
"name":"R_nucleoside-diphosphate kinase (ATP:CDP)",
"metabolites":{
"adp_n":1.0,
"atp_n":-1.0,
"cdp_n":-1.0,
"ctp_n":1.0
},
"lower_bound":-1000,
"upper_bound":1000,
"gene_reaction_rule":"TCDM_00105 or TCDM_02792",
"subsystem":"S_*Purine Metabolism"
},
{
"id":"NDPKn4",
"name":"R_nucleoside-diphosphate kinase (ATP:dTDP)",
"metabolites":{
"adp_n":1.0,
"atp_n":-1.0,
"dtdp_n":-1.0,
"dttp_n":1.0
},
"lower_bound":-1000,
"upper_bound":1000,
"gene_reaction_rule":"TCDM_00105 or TCDM_02792",
"subsystem":"S_*Purine Metabolism"
},
{
"id":"NDPKn5",
"name":"R_nucleoside-diphosphate kinase (ATP:dGDP)",
"metabolites":{
"adp_n":1.0,
"atp_n":-1.0,
"dgdp_n":-1.0,
"dgtp_n":1.0
},
"lower_bound":-1000,
"upper_bound":1000,
"gene_reaction_rule":"TCDM_00105 or TCDM_02792",
"subsystem":"S_*Purine Metabolism"
},
{
"id":"NDPKn6",
"name":"R_nucleoside-diphosphate kinase (ATP:dUDP)",
"metabolites":{
"adp_n":1.0,
"atp_n":-1.0,
"dudp_n":-1.0,
"dutp_n":1.0
},
"lower_bound":-1000,
"upper_bound":1000,
"gene_reaction_rule":"TCDM_00105 or TCDM_02792",
"subsystem":"S_*Purine Metabolism"
},
{
"id":"NDPKn7",
"name":"R_nucleoside-diphosphate kinase (ATP:dCDP)",
"metabolites":{
"adp_n":1.0,
"atp_n":-1.0,
"dcdp_n":-1.0,
"dctp_n":1.0
},
"lower_bound":-1000,
"upper_bound":1000,
"gene_reaction_rule":"TCDM_00105 or TCDM_02792",
"subsystem":"S_*Purine Metabolism"
},
{
"id":"NDPKn8",
"name":"R_nucleoside-diphosphate kinase (ATP:dADP)",
"metabolites":{
"adp_n":1.0,
"atp_n":-1.0,
"dadp_n":-1.0,
"datp_n":1.0
},
"lower_bound":-1000,
"upper_bound":1000,
"gene_reaction_rule":"TCDM_00105 or TCDM_02792",
"subsystem":"S_*Purine Metabolism"
},
{
"id":"NDPKn9",
"name":"R_nucleoside-diphophate kinase (ATP:IDP)",
"metabolites":{
"adp_n":1.0,
"atp_n":-1.0,
"idp_n":-1.0,
"itp_n":1.0
},
"lower_bound":-1000,
"upper_bound":1000,
"gene_reaction_rule":"TCDM_00105 or TCDM_02792",
"subsystem":"S_*Purine Metabolism"
},
{
"id":"NDPKn10",
"name":"R_nucleoside-diphophate kinase (ATP:IDP)",
"metabolites":{
"adp_n":1.0,
"atp_n":-1.0,
"didp_n":-1.0,
"ditp_n":1.0,
"h_n":-1.0
},
"lower_bound":-1000,
"upper_bound":1000,
"gene_reaction_rule":"TCDM_00105 or TCDM_02792",
"subsystem":"S_*Purine Metabolism"
},
{
"id":"RNDR2(n)",
"name":"R_ribonucleoside-diphosphate reductase (GDP), nuclear (tryparedoxin)",
"metabolites":{
"dgdp_n":1.0,
"gdp_n":-1.0,
"h2o_n":1.0,
"trpdox_n":1.0,
"trpdrd_n":-1.0
},
"lower_bound":0,
"upper_bound":1000,
"gene_reaction_rule":"TCDM_04552 or TCDM_08240",
"subsystem":"S_*Purine Metabolism"
},
{
"id":"RNDR3(n)",
"name":"R_ribonucleoside-diphosphate reductase (CDP), nuclear (tryparedoxin)",
"metabolites":{
"cdp_n":-1.0,
"dcdp_n":1.0,
"h2o_n":1.0,
"trpdox_n":1.0,
"trpdrd_n":-1.0
},
"lower_bound":0,
"upper_bound":1000,
"gene_reaction_rule":"TCDM_04552 or TCDM_08241",
"subsystem":"S_*Purine Metabolism"
},
{
"id":"RNDR4(n)",
"name":"R_ribonucleoside-diphosphate reductase (UDP), nuclear (tryparedoxin)",
"metabolites":{
"dudp_n":1.0,
"h2o_n":1.0,
"trpdox_n":1.0,
"trpdrd_n":-1.0,
"udp_n":-1.0
},
"lower_bound":0,
"upper_bound":1000,
"gene_reaction_rule":"TCDM_04552 or TCDM_08242",
"subsystem":"S_*Purine Metabolism"
},
{
"id":"DUTPDPm",
"name":"R_dUTP diphosphatase",
"metabolites":{
"dump_m":1.0,
"dutp_m":-1.0,
"h2o_m":-1.0,
"h_m":1.0,
"ppi_m":1.0
},
"lower_bound":0,
"upper_bound":1000,
"gene_reaction_rule":"TCDM_01832",
"subsystem":"S_*Pyrimidine Metabolism"
},
{
"id":"DUTPDPn",
"name":"R_dUTP diphosphatase",
"metabolites":{
"dump_n":1.0,
"dutp_n":-1.0,
"h2o_n":-1.0,
"h_n":1.0,
"ppi_n":1.0
},
"lower_bound":0,
"upper_bound":1000,
"gene_reaction_rule":"TCDM_01832",
"subsystem":"S_*Pyrimidine Metabolism"
},
{
"id":"TMDS",
"name":"R_thymidylate synthase",
"metabolites":{
"dhf_c":1.0,
"dtmp_c":1.0,
"dump_c":-1.0,
"mlthf_c":-1.0
},
"lower_bound":0,
"upper_bound":1000,
"gene_reaction_rule":"TCDM_01885",
"subsystem":"S_*Pyrimidine Metabolism"
},
{
"id":"DHFR",
"name":"R_dihydrofolate reductase",
"metabolites":{
"dhf_c":-1.0,
"h_c":-1.0,
"nadp_c":1.0,
"nadph_c":-1.0,
"thf_c":1.0
},
"lower_bound":-1000,
"upper_bound":1000,
"gene_reaction_rule":"TCDM_01885",
"subsystem":"S_*Pyrimidine Metabolism"
},
{
"id":"DURIK1m",
"name":"R_deoxyuridine kinase (ATP:Deoxyuridine)",
"metabolites":{
"adp_m":1.0,
"atp_m":-1.0,
"dump_m":1.0,
"duri_m":-1.0,
"h_m":1.0
},
"lower_bound":-1000,
"upper_bound":1000,
"gene_reaction_rule":"TCDM_09578",
"subsystem":"S_*Pyrimidine Metabolism"
},
{
"id":"TMDK1m",
"name":"R_thymidine kinase (ATP:thymidine)",
"metabolites":{
"adp_m":1.0,
"atp_m":-1.0,
"dtmp_m":1.0,
"h_m":1.0,
"thymd_m":-1.0
},
"lower_bound":0,
"upper_bound":1000,
"gene_reaction_rule":"TCDM_09578",
"subsystem":"S_*Pyrimidine Metabolism"
},
{
"id":"DTMPK",
"name":"R_dTMP kinase",
"metabolites":{
"adp_c":1.0,
"atp_c":-1.0,
"dtdp_c":1.0,
"dtmp_c":-1.0
},
"lower_bound":-1000,
"upper_bound":1000,
"gene_reaction_rule":"TCDM_07688",
"subsystem":"S_*Pyrimidine Metabolism"
},
{
"id":"UPPRTr",
"name":"R_uracil phosphoribosyltransferase",
"metabolites":{
"ppi_c":1.0,
"prpp_c":-1.0,
"ump_c":1.0,
"ura_c":-1.0
},
"lower_bound":-1000,
"upper_bound":1000,
"gene_reaction_rule":"TCDM_07304",
"subsystem":"S_*Pyrimidine Metabolism"
},
{
"id":"CTPS1n",
"name":"R_CTP synthase (NH3)",
"metabolites":{
"adp_n":1.0,
"atp_n":-1.0,
"ctp_n":1.0,
"h_n":2.0,
"nh4_n":-1.0,
"pi_n":1.0,
"utp_n":-1.0
},
"lower_bound":0,
"upper_bound":1000,
"gene_reaction_rule":"TCDM_01016",
"subsystem":"S_*Pyrimidine Metabolism"
},
{
"id":"CTPS2n",
"name":"R_CTP synthase (glutamine)",
"metabolites":{
"adp_n":1.0,
"atp_n":-1.0,
"ctp_n":1.0,
"gln_L_n":-1.0,
"glu_L_n":1.0,
"h2o_n":-1.0,
"h_n":2.0,
"pi_n":1.0,
"utp_n":-1.0
},
"lower_bound":0,
"upper_bound":1000,
"gene_reaction_rule":"TCDM_01016",
"subsystem":"S_*Pyrimidine Metabolism"
},
{
"id":"PSUDS",
"name":"R_pseudouridylate synthase",
"metabolites":{
"h2o_c":1.0,
"psd5p_c":1.0,
"r5p_c":-1.0,
"ura_c":-1.0
},
"lower_bound":0,
"upper_bound":1000,
"gene_reaction_rule":"TCDM_03187 or TCDM_05356 or TCDM_07113 or TCDM_07812",
"subsystem":"S_*Pyrimidine Metabolism"
},
{
"id":"CYTK1",
"name":"R_cytidylate kinase (CMP)",
"metabolites":{
"adp_c":1.0,
"atp_c":-1.0,
"cdp_c":1.0,
"cmp_c":-1.0
},
"lower_bound":-1000,
"upper_bound":1000,
"gene_reaction_rule":"",
"subsystem":"S_*Pyrimidine Metabolism"
},
{
"id":"CYTK1n",
"name":"R_cytidylate kinase (CMP)",
"metabolites":{
"adp_n":1.0,
"atp_n":-1.0,
"cdp_n":1.0,
"cmp_n":-1.0
},
"lower_bound":-1000,
"upper_bound":1000,
"gene_reaction_rule":"",
"subsystem":"S_*Pyrimidine Metabolism"
},
{
"id":"CYTK2",
"name":"R_cytidylate kinase (dCMP)",
"metabolites":{
"adp_c":1.0,
"atp_c":-1.0,
"dcdp_c":1.0,
"dcmp_c":-1.0
},
"lower_bound":-1000,
"upper_bound":1000,
"gene_reaction_rule":"",
"subsystem":"S_*Pyrimidine Metabolism"
},
{
"id":"DCMPDA2",
"name":"R_dCMP deaminase",
"metabolites":{
"dcmp_c":-1.0,
"dump_c":1.0,
"h2o_c":-1.0,
"h_c":-1.0,
"nh4_c":1.0
},
"lower_bound":-1000,
"upper_bound":1000,
"gene_reaction_rule":"",
"subsystem":"S_*Pyrimidine Metabolism"
},
{
"id":"ACSm",
"name":"R_acetyl-CoA synthetase",
"metabolites":{
"ac_m":-1.0,
"accoa_m":1.0,
"amp_m":1.0,
"atp_m":-1.0,
"coa_m":-1.0,
"ppi_m":1.0
},
"lower_bound":0,
"upper_bound":1000,
"gene_reaction_rule":"TCDM_08350",
"subsystem":"S_*Pyruvate metabolism"
},
{
"id":"ACS2m",
"name":"R_acetyl-CoA synthase (propionate)",
"metabolites":{
"amp_m":1.0,
"atp_m":-1.0,
"coa_m":-1.0,
"ppa_m":-1.0,
"ppcoa_m":1.0,
"ppi_m":1.0
},
"lower_bound":0,
"upper_bound":1000,
"gene_reaction_rule":"TCDM_08350",
"subsystem":"S_*Pyruvate metabolism"
},
{
"id":"SERPTr",
"name":"R_serine C-palmitoyltransferase",
"metabolites":{
"3dsphgn_r":1.0,
"co2_r":1.0,
"coa_r":1.0,
"h_r":-1.0,
"pmtcoa_r":-1.0,
"ser_L_r":-1.0
},
"lower_bound":0,
"upper_bound":1000,
"gene_reaction_rule":"TCDM_02494 or TCDM_03696",
"subsystem":"S_*Sphingolipid Metabolism"
},
{
"id":"3DSPHRr",
"name":"R_3-Dehydrosphinganine reductase",
"metabolites":{
"3dsphgn_r":-1.0,
"h_r":-1.0,
"nadp_r":1.0,
"nadph_r":-1.0,
"sphgn_r":1.0
},
"lower_bound":0,
"upper_bound":1000,
"gene_reaction_rule":"TCDM_03694",
"subsystem":"S_*Sphingolipid Metabolism"
},
{
"id":"SPHPLr",
"name":"R_sphinganine phosphate lyase",
"metabolites":{
"ethap_r":1.0,
"hxdcal_r":1.0,
"sph1p_r":-1.0
},
"lower_bound":0,
"upper_bound":1000,
"gene_reaction_rule":"TCDM_06359",
"subsystem":"S_*Sphingolipid Metabolism"
},
{
"id":"SBPP3",
"name":"R_sphingoid base-phosphate phosphatase (sphingosine 1-phosphate)",
"metabolites":{
"h2o_c":-1.0,
"h_c":1.0,
"pi_c":1.0,
"sphings_c":1.0,
"sphs1p_c":-1.0
},
"lower_bound":0,
"upper_bound":1000,
"gene_reaction_rule":"TCDM_01880 or TCDM_02336 or TCDM_02337 or TCDM_11157",
"subsystem":"S_*Sphingolipid Metabolism"
},
{
"id":"SPHK21r",
"name":"R_Sphingosine kinase 2",
"metabolites":{
"adp_r":1.0,
"atp_r":-1.0,
"sphings_r":-1.0,
"sphs1p_r":1.0
},
"lower_bound":0,
"upper_bound":1000,
"gene_reaction_rule":"TCDM_01320 or TCDM_01321",
"subsystem":"S_*Sphingolipid Metabolism"
},
{
"id":"C14STRr",
"name":"R_C-14 sterol reductase",
"metabolites":{
"44mctr_r":-1.0,
"44mzym_r":1.0,
"h_r":-1.0,
"nadp_r":1.0,
"nadph_r":-1.0
},
"lower_bound":0,
"upper_bound":1000,
"gene_reaction_rule":"TCDM_06655",
"subsystem":"S_*Steroid Biosynthesis"
},
{
"id":"C24STRer",
"name":"R_C-s24 sterol reductase, endoplamic reticular",
"metabolites":{
"ergst_r":1.0,
"ergtetrol_r":-1.0,
"h_r":-1.0,
"nadp_r":1.0,
"nadph_r":-1.0
},
"lower_bound":0,
"upper_bound":1000,
"gene_reaction_rule":"TCDM_04950",
"subsystem":"S_*Steroid Biosynthesis"
},
{
"id":"DPMVDx",
"name":"R_diphosphomevalonate decarboxylase",
"metabolites":{
"5dpmev_x":-1.0,
"adp_x":1.0,
"atp_x":-1.0,
"co2_x":1.0,
"ipdp_x":1.0,
"pi_x":1.0
},
"lower_bound":0,
"upper_bound":1000,
"gene_reaction_rule":"TCDM_09463",
"subsystem":"S_*Steroid Biosynthesis"
},
{
"id":"HMGCOARi_x",
"name":"R_Hydroxymethylglutaryl CoA reductase",
"metabolites":{
"coa_x":1.0,
"h_x":-2.0,
"hmgcoa_x":-1.0,
"mev_R_x":1.0,
"nadp_x":2.0,
"nadph_x":-2.0
},
"lower_bound":0,
"upper_bound":1000,
"gene_reaction_rule":"TCDM_02105",
"subsystem":"S_*Steroid Biosynthesis"
},
{
"id":"IPDDIg",
"name":"R_isopentenyl-diphosphate D-isomerase",
"metabolites":{
"dmpp_x":1.0,
"ipdp_x":-1.0
},
"lower_bound":-1000,
"upper_bound":1000,
"gene_reaction_rule":"TCDM_01649",
"subsystem":"S_*Steroid Biosynthesis"
},
{
"id":"LNSTLSr",
"name":"R_lanosterol synthase",
"metabolites":{
"Ssq23epx_r":-1.0,
"lanost_r":1.0
},
"lower_bound":0,
"upper_bound":1000,
"gene_reaction_rule":"TCDM_01843",
"subsystem":"S_*Steroid Biosynthesis"
},
{
"id":"MEVKx",
"name":"R_mevalonate kinase",
"metabolites":{
"5pmev_x":1.0,
"adp_x":1.0,
"atp_x":-1.0,
"h_x":1.0,
"mev_R_x":-1.0
},
"lower_bound":0,
"upper_bound":1000,
"gene_reaction_rule":"TCDM_05528",
"subsystem":"S_*Steroid Biosynthesis"
},
{
"id":"PMEVKx",
"name":"R_phosphomevalonate kinase",
"metabolites":{
"5dpmev_x":1.0,
"5pmev_x":-1.0,
"adp_x":1.0,
"atp_x":-1.0
},
"lower_bound":0,
"upper_bound":1000,
"gene_reaction_rule":"TCDM_03152",
"subsystem":"S_*Steroid Biosynthesis"
},
{
"id":"MI1PSB",
"name":"R_myo-Inositol-1-phosphate synthase",
"metabolites":{
"g6p_B_c":-1.0,
"mi1p_D_c":1.0
},
"lower_bound":0,
"upper_bound":1000,
"gene_reaction_rule":"TCDM_08270",
"subsystem":"S_*Streptomycin Biosynthesis"
},
{
"id":"12DGRter",
"name":"R_12dgr_LM transport",
"metabolites":{
"12dgr_LM_c":-1.0,
"12dgr_LM_r":1.0
},
"lower_bound":-1000,
"upper_bound":1000,
"gene_reaction_rule":"",
"subsystem":"S_*Transport, Endoplasmic Reticular"
},
{
"id":"DGMPter",
"name":"R_dgmp transport",
"metabolites":{
"dgmp_c":-1.0,
"dgmp_r":1.0
},
"lower_bound":-1000,
"upper_bound":1000,
"gene_reaction_rule":"",
"subsystem":"S_*Transport, Endoplasmic Reticular"
},
{
"id":"GMPter",
"name":"R_gmp transport",
"metabolites":{
"gmp_c":-1.0,
"gmp_r":1.0
},
"lower_bound":-1000,
"upper_bound":1000,
"gene_reaction_rule":"",
"subsystem":"S_*Transport, Endoplasmic Reticular"
},
{
"id":"AMPter",
"name":"R_amp tranpsort",
"metabolites":{
"amp_c":-1.0,
"amp_r":1.0
},
"lower_bound":-1000,
"upper_bound":1000,
"gene_reaction_rule":"",
"subsystem":"S_*Transport, Endoplasmic Reticular"
},
{
"id":"PTD1INOter",
"name":"R_phosphatidyl-1D-myo-insoitol transport",
"metabolites":{
"ptd1ino_LM_c":-1.0,
"ptd1ino_LM_r":1.0
},
"lower_bound":-1000,
"upper_bound":1000,
"gene_reaction_rule":"",
"subsystem":"S_*Transport, Endoplasmic Reticular"
},
{
"id":"DGDPter",
"name":"R_dgdp transport",
"metabolites":{
"dgdp_c":-1.0,
"dgdp_r":1.0
},
"lower_bound":-1000,
"upper_bound":1000,
"gene_reaction_rule":"",
"subsystem":"S_*Transport, Endoplasmic Reticular"
},
{
"id":"CHLt6",
"name":"R_choline transport in/out via proton symport",
"metabolites":{
"chol_c":1.0,
"chol_e":-1.0,
"h_c":1.0,
"h_e":-1.0
},
"lower_bound":-1000,
"upper_bound":1000,
"gene_reaction_rule":"",
"subsystem":"S_*Transport, Extracellular"
},
{
"id":"ARGt",
"name":"R_L-arginine transport in via proton symport",
"metabolites":{
"arg_L_c":1.0,
"arg_L_e":-1.0,
"h_c":1.0,
"h_e":-1.0
},
"lower_bound":-1000,
"upper_bound":1000,
"gene_reaction_rule":"",
"subsystem":"S_*Transport, Extracellular"
},
{
"id":"HISt6",
"name":"R_L-histidine transport in via proton symport",
"metabolites":{
"h_c":1.0,
"h_e":-1.0,
"his_L_c":1.0,
"his_L_e":-1.0
},
"lower_bound":-1000,
"upper_bound":1000,
"gene_reaction_rule":"",
"subsystem":"S_*Transport, Extracellular"
},
{
"id":"ILEt6",
"name":"R_L-isoeucine transport in/out via proton symport",
"metabolites":{
"h_c":1.0,
"h_e":-1.0,
"ile_L_c":1.0,
"ile_L_e":-1.0
},
"lower_bound":-1000,
"upper_bound":1000,
"gene_reaction_rule":"",
"subsystem":"S_*Transport, Extracellular"
},
{
"id":"LEUt6",
"name":"R_L-leucine transport in/out via proton symport",
"metabolites":{
"h_c":1.0,
"h_e":-1.0,
"leu_L_c":1.0,
"leu_L_e":-1.0
},
"lower_bound":-1000,
"upper_bound":1000,
"gene_reaction_rule":"",
"subsystem":"S_*Transport, Extracellular"
},
{
"id":"LYSt6",
"name":"R_L-lysine transport in/out via proton symport",
"metabolites":{
"h_c":1.0,
"h_e":-1.0,
"lys_L_c":1.0,
"lys_L_e":-1.0
},
"lower_bound":-1000,
"upper_bound":1000,
"gene_reaction_rule":"",
"subsystem":"S_*Transport, Extracellular"
},
{
"id":"PHEt6",
"name":"R_L-phenylalanine transport in/out via proton symport",
"metabolites":{
"h_c":1.0,
"h_e":-1.0,
"phe_L_c":1.0,
"phe_L_e":-1.0
},
"lower_bound":-1000,
"upper_bound":1000,
"gene_reaction_rule":"",
"subsystem":"S_*Transport, Extracellular"
},
{
"id":"ALA_Dt6",
"name":"R_D-alanine transport in/out via proton symport",
"metabolites":{
"ala_D_c":1.0,
"ala_D_e":-1.0,
"h_c":1.0,
"h_e":-1.0
},
"lower_bound":-1000,
"upper_bound":1000,
"gene_reaction_rule":"",
"subsystem":"S_*Transport, Extracellular"
},
{
"id":"ALA_Lt6",
"name":"R_L-alanine transport in/out via proton symport",
"metabolites":{
"ala_L_c":1.0,
"ala_L_e":-1.0,
"h_c":1.0,
"h_e":-1.0
},
"lower_bound":-1000,
"upper_bound":1000,
"gene_reaction_rule":"",
"subsystem":"S_*Transport, Extracellular"
},
{
"id":"ERGSTt",
"name":"R_ergosterol reversible transport",
"metabolites":{
"ergst_c":1.0,
"ergst_e":-1.0
},
"lower_bound":-1000,
"upper_bound":1000,
"gene_reaction_rule":"",
"subsystem":"S_*Transport, Extracellular"
},
{
"id":"GUAt2",
"name":"R_guanine transport in via proton symport",
"metabolites":{
"gua_c":1.0,
"gua_e":-1.0,
"h_c":1.0,
"h_e":-1.0
},
"lower_bound":0,
"upper_bound":1000,
"gene_reaction_rule":"",
"subsystem":"S_*Transport, Extracellular"
},
{
"id":"SERt6",
"name":"R_L-serine transport in/out via proton symport",
"metabolites":{
"h_c":1.0,
"h_e":-1.0,
"ser_L_c":1.0,
"ser_L_e":-1.0
},
"lower_bound":-1000,
"upper_bound":1000,
"gene_reaction_rule":"",
"subsystem":"S_*Transport, Extracellular"
},
{
"id":"URAt2",
"name":"R_uracil transport in via proton symport",
"metabolites":{
"h_c":1.0,
"h_e":-1.0,
"ura_c":1.0,
"ura_e":-1.0
},
"lower_bound":0,
"upper_bound":1000,
"gene_reaction_rule":"",
"subsystem":"S_*Transport, Extracellular"
},
{
"id":"METt6",
"name":"R_L-methionine transport in/out via proton symport",
"metabolites":{
"h_c":1.0,
"h_e":-1.0,
"met_L_c":1.0,
"met_L_e":-1.0
},
"lower_bound":-1000,
"upper_bound":1000,
"gene_reaction_rule":"",
"subsystem":"S_*Transport, Extracellular"
},
{
"id":"PROt6",
"name":"R_L-proline transport in/out via proton symport",
"metabolites":{
"h_c":1.0,
"h_e":-1.0,
"pro_L_c":1.0,
"pro_L_e":-1.0
},
"lower_bound":-1000,
"upper_bound":1000,
"gene_reaction_rule":"",
"subsystem":"S_*Transport, Extracellular"
},
{
"id":"THRt6",
"name":"R_L-threonine transport in/out via proton symporter",
"metabolites":{
"h_c":1.0,
"h_e":-1.0,
"thr_L_c":1.0,
"thr_L_e":-1.0
},
"lower_bound":-1000,
"upper_bound":1000,
"gene_reaction_rule":"",
"subsystem":"S_*Transport, Extracellular"
},
{
"id":"GLNt",
"name":"R_L-glutamine transport in via proton symport",
"metabolites":{
"gln_L_c":1.0,
"gln_L_e":-1.0,
"h_c":1.0,
"h_e":-1.0
},
"lower_bound":-1000,
"upper_bound":1000,
"gene_reaction_rule":"",
"subsystem":"S_*Transport, Extracellular"
},
{
"id":"GLUt6",
"name":"R_L-glutamate transport in/out via proton symporter",
"metabolites":{
"glu_L_c":1.0,
"glu_L_e":-1.0,
"h_c":1.0,
"h_e":-1.0
},
"lower_bound":-1000,
"upper_bound":1000,
"gene_reaction_rule":"",
"subsystem":"S_*Transport, Extracellular"
},
{
"id":"GLYt6",
"name":"R_glycine transport in/out via proton symport",
"metabolites":{
"gly_c":1.0,
"gly_e":-1.0,
"h_c":1.0,
"h_e":-1.0
},
"lower_bound":-1000,
"upper_bound":1000,
"gene_reaction_rule":"",
"subsystem":"S_*Transport, Extracellular"
},
{
"id":"VALt6",
"name":"R_L-valine transport in/out via proton symport",
"metabolites":{
"h_c":1.0,
"h_e":-1.0,
"val_L_c":1.0,
"val_L_e":-1.0
},
"lower_bound":-1000,
"upper_bound":1000,
"gene_reaction_rule":"",
"subsystem":"S_*Transport, Extracellular"
},
{
"id":"ASNt6",
"name":"R_L-asparagine transport in/out via proton symport",
"metabolites":{
"asn_L_c":1.0,
"asn_L_e":-1.0,
"h_c":1.0,
"h_e":-1.0
},
"lower_bound":-1000,
"upper_bound":1000,
"gene_reaction_rule":"",
"subsystem":"S_*Transport, Extracellular"
},
{
"id":"ASPt6",
"name":"R_L-aspartate transport in via proton symport",
"metabolites":{
"asp_L_c":1.0,
"asp_L_e":-1.0,
"h_c":1.0,
"h_e":-1.0
},
"lower_bound":-1000,
"upper_bound":1000,
"gene_reaction_rule":"",
"subsystem":"S_*Transport, Extracellular"
},
{
"id":"CYSt6",
"name":"R_L-cysteine transport in via proton symport",
"metabolites":{
"cys_L_c":1.0,
"cys_L_e":-1.0,
"h_c":1.0,
"h_e":-1.0
},
"lower_bound":-1000,
"upper_bound":1000,
"gene_reaction_rule":"",
"subsystem":"S_*Transport, Extracellular"
},
{
"id":"CITt6",
"name":"R_citrate transport in/out via proton symport",
"metabolites":{
"cit_c":1.0,
"cit_e":-1.0,
"h_c":1.0,
"h_e":-1.0
},
"lower_bound":-1000,
"upper_bound":1000,
"gene_reaction_rule":"",
"subsystem":"S_*Transport, Extracellular"
},
{
"id":"ACt6",
"name":"R_acetate transport in/out via proton symport",
"metabolites":{
"ac_c":1.0,
"ac_e":-1.0,
"h_c":1.0,
"h_e":-1.0
},
"lower_bound":-1000,
"upper_bound":1000,
"gene_reaction_rule":"",
"subsystem":"S_*Transport, Extracellular"
},
{
"id":"GTHRDt",
"name":"R_gthrd transport",
"metabolites":{
"gthrd_c":1.0,
"gthrd_e":-1.0
},
"lower_bound":-1000,
"upper_bound":1000,
"gene_reaction_rule":"",
"subsystem":"S_*Transport, Extracellular"
},
{
"id":"H2St",
"name":"R_Hydrogen sulfide transport",
"metabolites":{
"h2s_c":1.0,
"h2s_e":-1.0
},
"lower_bound":-1000,
"upper_bound":1000,
"gene_reaction_rule":"",
"subsystem":"S_*Transport, Extracellular"
},
{
"id":"NACt",
"name":"R_Nicotinic acid uptake",
"metabolites":{
"nac_c":1.0,
"nac_e":-1.0
},
"lower_bound":-1000,
"upper_bound":1000,
"gene_reaction_rule":"",
"subsystem":"S_*Transport, Extracellular"
},
{
"id":"INSTt",
"name":"R_inositol transport in via proton symport",
"metabolites":{
"h_c":1.0,
"h_e":-1.0,
"inost_c":1.0,
"inost_e":-1.0
},
"lower_bound":-1000,
"upper_bound":1000,
"gene_reaction_rule":"",
"subsystem":"S_*Transport, Extracellular"
},
{
"id":"NCAMt",
"name":"R_ncam transport",
"metabolites":{
"ncam_c":1.0,
"ncam_e":-1.0
},
"lower_bound":-1000,
"upper_bound":1000,
"gene_reaction_rule":"",
"subsystem":"S_*Transport, Extracellular"
},
{
"id":"NH3te",
"name":"R_nh3 transport, extracellular",
"metabolites":{
"nh3_c":-1.0,
"nh3_e":1.0
},
"lower_bound":-1000,
"upper_bound":1000,
"gene_reaction_rule":"",
"subsystem":"S_*Transport, Extracellular"
},
{
"id":"DRIBabc",
"name":"R_Deoxyribose transport via ABC system",
"metabolites":{
"adp_c":1.0,
"atp_c":-1.0,
"drib_c":1.0,
"drib_e":-1.0,
"h2o_c":-1.0,
"h_c":1.0,
"pi_c":1.0
},
"lower_bound":0,
"upper_bound":1000,
"gene_reaction_rule":"",
"subsystem":"S_*Transport, Extracellular"
},
{
"id":"THYMt3r",
"name":"R_thymine reversible transport via proton antiport",
"metabolites":{
"h_c":1.0,
"h_e":-1.0,
"thym_c":-1.0,
"thym_e":1.0
},
"lower_bound":-1000,
"upper_bound":1000,
"gene_reaction_rule":"",
"subsystem":"S_*Transport, Extracellular"
},
{
"id":"HXANt2",
"name":"R_hypoxanthine transport in via proton symport",
"metabolites":{
"h_c":1.0,
"h_e":-1.0,
"hxan_c":1.0,
"hxan_e":-1.0
},
"lower_bound":0,
"upper_bound":1000,
"gene_reaction_rule":"",
"subsystem":"S_*Transport, Extracellular"
},
{
"id":"ORNtg",
"name":"R_orn-L transport",
"metabolites":{
"orn_L_c":1.0,
"orn_L_x":-1.0
},
"lower_bound":-1000,
"upper_bound":1000,
"gene_reaction_rule":"",
"subsystem":"S_*Transport, Peroxisomal"
},
{
"id":"ARGtg",
"name":"R_arginine transport",
"metabolites":{
"arg_L_c":-1.0,
"arg_L_x":1.0
},
"lower_bound":-1000,
"upper_bound":1000,
"gene_reaction_rule":"",
"subsystem":"S_*Transport, Peroxisomal"
},
{
"id":"GLYC3Ptg",
"name":"R_glycerol-3-phosphate transport, glycosomal",
"metabolites":{
"glyc3p_c":-1.0,
"glyc3p_x":1.0
},
"lower_bound":-1000,
"upper_bound":1000,
"gene_reaction_rule":"",
"subsystem":"S_*Transport, Peroxisomal"
},
{
"id":"Gthrdtg",
"name":"R_gthrd transport",
"metabolites":{
"gthrd_c":-1.0,
"gthrd_x":1.0
},
"lower_bound":-1000,
"upper_bound":1000,
"gene_reaction_rule":"",
"subsystem":"S_*Transport, Peroxisomal"
},
{
"id":"OAtg",
"name":"R_oxaloacetate transport, glycosomal",
"metabolites":{
"oaa_c":1.0,
"oaa_x":-1.0
},
"lower_bound":-1000,
"upper_bound":1000,
"gene_reaction_rule":"",
"subsystem":"S_*Transport, Peroxisomal"
},
{
"id":"ASNtg",
"name":"R_L-asparagine transport glycosome",
"metabolites":{
"asn_L_c":-1.0,
"asn_L_x":1.0
},
"lower_bound":-1000,
"upper_bound":1000,
"gene_reaction_rule":"",
"subsystem":"S_*Transport, Peroxisomal"
},
{
"id":"GTHOXtg",
"name":"R_gthox transport",
"metabolites":{
"gthox_c":-1.0,
"gthox_x":1.0
},
"lower_bound":-1000,
"upper_bound":1000,
"gene_reaction_rule":"",
"subsystem":"S_*Transport, Peroxisomal"
},
{
"id":"RBLLtg",
"name":"R_L-ribulose transport glycosomal",
"metabolites":{
"rbl_L_c":-1.0,
"rbl_L_x":1.0
},
"lower_bound":-1000,
"upper_bound":1000,
"gene_reaction_rule":"",
"subsystem":"S_*Transport, Peroxisomal"
},
{
"id":"RU5PLtg",
"name":"R_L-ribulose 5-phosphate transport glycosomal",
"metabolites":{
"ru5p_L_c":-1.0,
"ru5p_L_x":1.0
},
"lower_bound":-1000,
"upper_bound":1000,
"gene_reaction_rule":"",
"subsystem":"S_*Transport, Peroxisomal"
},
{
"id":"HMGCOAtg",
"name":"R_Hydroxymethylglutaryl-CoA reversible glycosomal transport",
"metabolites":{
"hmgcoa_c":1.0,
"hmgcoa_x":-1.0
},
"lower_bound":-1000,
"upper_bound":1000,
"gene_reaction_rule":"",
"subsystem":"S_*Transport, Peroxisomal"
},
{
"id":"UDPGtg",
"name":"R_UDPglucose glycosome transport",
"metabolites":{
"udpg_c":-1.0,
"udpg_x":1.0
},
"lower_bound":-1000,
"upper_bound":1000,
"gene_reaction_rule":"",
"subsystem":"S_*Transport, Peroxisomal"
},
{
"id":"UDPGALtg",
"name":"R_UDPgalactose glycosome transport",
"metabolites":{
"udpgal_c":-1.0,
"udpgal_x":1.0
},
"lower_bound":-1000,
"upper_bound":1000,
"gene_reaction_rule":"",
"subsystem":"S_*Transport, Peroxisomal"
},
{
"id":"CMPtm",
"name":"R_CMP transport, diffusion, mitochondrial",
"metabolites":{
"cmp_c":-1.0,
"cmp_m":1.0
},
"lower_bound":-1000,
"upper_bound":1000,
"gene_reaction_rule":"",
"subsystem":"S_*Transport, Mitochondrial"
},
{
"id":"GLYC3Ptm",
"name":"R_glycerol-3-phosphate transport, mitochondrial",
"metabolites":{
"glyc3p_c":-1.0,
"glyc3p_m":1.0
},
"lower_bound":0,
"upper_bound":1000,
"gene_reaction_rule":"",
"subsystem":"S_*Transport, Mitochondrial"
},
{
"id":"GLNtm",
"name":"R_GLN nuclear transport",
"metabolites":{
"gln_L_c":-1.0,
"gln_L_m":1.0
},
"lower_bound":-1000,
"upper_bound":1000,
"gene_reaction_rule":"",
"subsystem":"S_*Transport, Mitochondrial"
},
{
"id":"GLUT",
"name":"R_Glutamate Transport",
"metabolites":{
"glu_L_c":-1.0,
"glu_L_m":1.0
},
"lower_bound":-1000,
"upper_bound":1000,
"gene_reaction_rule":"",
"subsystem":"S_*Transport, Mitochondrial"
},
{
"id":"12DGRtm",
"name":"R_12dgr_LM transport",
"metabolites":{
"12dgr_LM_c":-1.0,
"12dgr_LM_m":1.0
},
"lower_bound":-1000,
"upper_bound":1000,
"gene_reaction_rule":"",
"subsystem":"S_*Transport, Mitochondrial"
},
{
"id":"ACACtm",
"name":"R_acetoacetate transport",
"metabolites":{
"acac_c":1.0,
"acac_m":-1.0
},
"lower_bound":-1000,
"upper_bound":1000,
"gene_reaction_rule":"",
"subsystem":"S_*Transport, Mitochondrial"
},
{
"id":"DTMPtm",
"name":"R_dtmp transport",
"metabolites":{
"dtmp_c":-1.0,
"dtmp_m":1.0
},
"lower_bound":-1000,
"upper_bound":1000,
"gene_reaction_rule":"",
"subsystem":"S_*Transport, Mitochondrial"
},
{
"id":"THYMDtm",
"name":"R_thymd transport",
"metabolites":{
"thymd_c":-1.0,
"thymd_m":1.0
},
"lower_bound":-1000,
"upper_bound":1000,
"gene_reaction_rule":"",
"subsystem":"S_*Transport, Mitochondrial"
},
{
"id":"ACPexch",
"name":"R_ACP exchange",
"metabolites":{
"ACP_c":-1.0,
"ACP_m":1.0
},
"lower_bound":-1000,
"upper_bound":1000,
"gene_reaction_rule":"",
"subsystem":"S_*Transport, Mitochondrial"
},
{
"id":"3MGCOAtm",
"name":"R_3mgcoa transport",
"metabolites":{
"3mgcoa_c":-1.0,
"3mgcoa_m":1.0
},
"lower_bound":-1000,
"upper_bound":1000,
"gene_reaction_rule":"",
"subsystem":"S_*Transport, Mitochondrial"
},
{
"id":"LT",
"name":"R_Leucine Transport",
"metabolites":{
"leu_L_c":-1.0,
"leu_L_m":1.0
},
"lower_bound":-1000,
"upper_bound":1000,
"gene_reaction_rule":"",
"subsystem":"S_*Transport, Mitochondrial"
},
{
"id":"VT",
"name":"R_Valine Transport",
"metabolites":{
"val_L_c":-1.0,
"val_L_m":1.0
},
"lower_bound":-1000,
"upper_bound":1000,
"gene_reaction_rule":"",
"subsystem":"S_*Transport, Mitochondrial"
},
{
"id":"PMTCOAtm",
"name":"R_PMTCOA transport",
"metabolites":{
"pmtcoa_c":-1.0,
"pmtcoa_m":1.0
},
"lower_bound":-1000,
"upper_bound":1000,
"gene_reaction_rule":"",
"subsystem":"S_*Transport, Mitochondrial"
},
{
"id":"GTHOXtm",
"name":"R_gthox transport",
"metabolites":{
"gthox_c":-1.0,
"gthox_m":1.0
},
"lower_bound":-1000,
"upper_bound":1000,
"gene_reaction_rule":"",
"subsystem":"S_*Transport, Mitochondrial"
},
{
"id":"TYRt6m",
"name":"R_tyrosine mitochondrial transport via proton symport",
"metabolites":{
"h_c":-1.0,
"h_m":1.0,
"tyr_L_c":-1.0,
"tyr_L_m":1.0
},
"lower_bound":-1000,
"upper_bound":1000,
"gene_reaction_rule":"",
"subsystem":"S_*Transport, Mitochondrial"
},
{
"id":"CMPtn",
"name":"R_CMP transport, diffusion, nucleus",
"metabolites":{
"cmp_c":-1.0,
"cmp_n":1.0
},
"lower_bound":-1000,
"upper_bound":1000,
"gene_reaction_rule":"",
"subsystem":"S_*Transport, Nuclear"
},
{
"id":"UDPtn",
"name":"R_udp transport",
"metabolites":{
"udp_c":-1.0,
"udp_n":1.0
},
"lower_bound":-1000,
"upper_bound":1000,
"gene_reaction_rule":"",
"subsystem":"S_*Transport, Nuclear"
},
{
"id":"DTDPtn",
"name":"R_DTDP nuclear transport",
"metabolites":{
"dtdp_c":-1.0,
"dtdp_n":1.0
},
"lower_bound":-1000,
"upper_bound":1000,
"gene_reaction_rule":"",
"subsystem":"S_*Transport, Nuclear"
},
{
"id":"DTTPtn",
"name":"R_DTTP nuclear transport",
"metabolites":{
"dttp_c":-1.0,
"dttp_n":1.0
},
"lower_bound":-1000,
"upper_bound":1000,
"gene_reaction_rule":"",
"subsystem":"S_*Transport, Nuclear"
},
{
"id":"TRPDRDtn",
"name":"R_TRPDRD nuclear transport",
"metabolites":{
"trpdrd_c":-1.0,
"trpdrd_n":1.0
},
"lower_bound":-1000,
"upper_bound":1000,
"gene_reaction_rule":"",
"subsystem":"S_*Transport, Nuclear"
},
{
"id":"TRPDOXtn",
"name":"R_TRPDOX nuclear transport",
"metabolites":{
"trpdox_c":-1.0,
"trpdox_n":1.0
},
"lower_bound":-1000,
"upper_bound":1000,
"gene_reaction_rule":"",
"subsystem":"S_*Transport, Nuclear"
},
{
"id":"DUMPtn",
"name":"R_dUMP nuclear transport",
"metabolites":{
"dump_c":-1.0,
"dump_n":1.0
},
"lower_bound":-1000,
"upper_bound":1000,
"gene_reaction_rule":"",
"subsystem":"S_*Transport, Nuclear"
},
{
"id":"DIDPtn",
"name":"R_dIDP nuclear transport",
"metabolites":{
"didp_c":-1.0,
"didp_n":1.0
},
"lower_bound":-1000,
"upper_bound":1000,
"gene_reaction_rule":"",
"subsystem":"S_*Transport, Nuclear"
},
{
"id":"DITPtn",
"name":"R_DITP nuclear transport",
"metabolites":{
"ditp_c":-1.0,
"ditp_n":1.0
},
"lower_bound":-1000,
"upper_bound":1000,
"gene_reaction_rule":"",
"subsystem":"S_*Transport, Nuclear"
},
{
"id":"GTPtn",
"name":"R_GTP nuclear transport",
"metabolites":{
"gtp_c":-1.0,
"gtp_n":1.0
},
"lower_bound":-1000,
"upper_bound":1000,
"gene_reaction_rule":"",
"subsystem":"S_*Transport, Nuclear"
},
{
"id":"DGTPtn",
"name":"R_DGTP nuclear transport",
"metabolites":{
"dgtp_c":-1.0,
"dgtp_n":1.0
},
"lower_bound":-1000,
"upper_bound":1000,
"gene_reaction_rule":"",
"subsystem":"S_*Transport, Nuclear"
},
{
"id":"DCTPtn",
"name":"R_DCTP nuclear transport",
"metabolites":{
"dctp_c":-1.0,
"dctp_n":1.0
},
"lower_bound":-1000,
"upper_bound":1000,
"gene_reaction_rule":"",
"subsystem":"S_*Transport, Nuclear"
},
{
"id":"IDPtn",
"name":"R_IDP nuclear transport",
"metabolites":{
"idp_c":-1.0,
"idp_n":1.0
},
"lower_bound":-1000,
"upper_bound":1000,
"gene_reaction_rule":"",
"subsystem":"S_*Transport, Nuclear"
},
{
"id":"ITPtn",
"name":"R_ITP nuclear transport",
"metabolites":{
"itp_c":-1.0,
"itp_n":1.0
},
"lower_bound":-1000,
"upper_bound":1000,
"gene_reaction_rule":"",
"subsystem":"S_*Transport, Nuclear"
},
{
"id":"G5SDr",
"name":"R_glutamate-5-semialdehyde dehydrogenase",
"metabolites":{
"glu5p_c":-1.0,
"glu5sa_c":1.0,
"h_c":-1.0,
"nadp_c":1.0,
"nadph_c":-1.0,
"pi_c":1.0
},
"lower_bound":-1000,
"upper_bound":1000,
"gene_reaction_rule":"TCDM_02659",
"subsystem":"S_*Urea Cycle"
},
{
"id":"AGMT",
"name":"R_agmatinase",
"metabolites":{
"agm_c":-1.0,
"h2o_c":-1.0,
"ptrc_c":1.0,
"urea_c":1.0
},
"lower_bound":0,
"upper_bound":1000,
"gene_reaction_rule":"TCDM_10701",
"subsystem":"S_*Urea Cycle"
},
{
"id":"LEUTRS",
"name":"R_Leucyl-tRNA synthetase",
"metabolites":{
"amp_c":1.0,
"atp_c":-1.0,
"leu_L_c":-1.0,
"leutrna_c":1.0,
"ppi_c":1.0,
"trnaleu_c":-1.0
},
"lower_bound":0,
"upper_bound":1000,
"gene_reaction_rule":"TCDM_08673",
"subsystem":"S_*Valine, leucine, and isoleucine biosynthesis"
},
{
"id":"ACACT10m_i",
"name":"R_acetyl-CoA C-acyltransferase (2-Methyl-3-acetoacetyl-CoA)",
"metabolites":{
"2maacoa_m":-1.0,
"accoa_m":1.0,
"coa_m":-1.0,
"ppcoa_m":1.0
},
"lower_bound":0,
"upper_bound":1000,
"gene_reaction_rule":"TCDM_04889 or TCDM_08701",
"subsystem":"S_*Valine, leucine, and isoleucine degradation"
},
{
"id":"ODHmi",
"name":"R_3-methyl-2-oxobutanoate dehydrogenase (2-methylpropanoyl-transferring).",
"metabolites":{
"3mbutdhla_m":1.0,
"4mop_m":-1.0,
"co2_m":1.0,
"h_m":-1.0,
"lpam_m":-1.0
},
"lower_bound":0,
"upper_bound":1000,
"gene_reaction_rule":"TCDM_03721 and TCDM_04186",
"subsystem":"S_*Valine, leucine, and isoleucine degradation"
},
{
"id":"ILETRS",
"name":"R_Isoleucyl-tRNA synthetase",
"metabolites":{
"amp_c":1.0,
"atp_c":-1.0,
"ile_L_c":-1.0,
"iletrna_c":1.0,
"ppi_c":1.0,
"trnaile_c":-1.0
},
"lower_bound":0,
"upper_bound":1000,
"gene_reaction_rule":"TCDM_03509",
"subsystem":"S_*Valine, leucine, and isoleucine biosynthesis"
},
{
"id":"ACOAD8m",
"name":"R_isovaleryl-coA dehydrogenase",
"metabolites":{
"3mb2coa_m":1.0,
"fad_m":-1.0,
"fadh2_m":1.0,
"ivcoa_m":-1.0
},
"lower_bound":0,
"upper_bound":1000,
"gene_reaction_rule":"TCDM_08009",
"subsystem":"S_*Valine, leucine, and isoleucine degradation"
},
{
"id":"VALTRS",
"name":"R_Valyl-tRNA synthetase",
"metabolites":{
"amp_c":1.0,
"atp_c":-1.0,
"ppi_c":1.0,
"trnaval_c":-1.0,
"val_L_c":-1.0,
"valtrna_c":1.0
},
"lower_bound":0,
"upper_bound":1000,
"gene_reaction_rule":"TCDM_14317",
"subsystem":"S_*Valine, leucine, and isoleucine biosynthesis"
},
{
"id":"MCC",
"name":"R_Methylcrotonoyl-CoA carboxylase",
"metabolites":{
"3mb2coa_m":-1.0,
"3mgcoa_m":1.0,
"adp_m":1.0,
"atp_m":-1.0,
"h_m":1.0,
"hco3_m":-1.0,
"pi_m":1.0
},
"lower_bound":0,
"upper_bound":1000,
"gene_reaction_rule":"TCDM_00642",
"subsystem":"S_*Valine, leucine, and isoleucine degradation"
},
{
"id":"HIBHrm",
"name":"R_3-hydroxyisobutyryl-CoA hydrolase",
"metabolites":{
"3hmp_m":1.0,
"coa_m":1.0,
"h2o_m":-1.0,
"h_m":2.0,
"hibcoa_m":-1.0
},
"lower_bound":0,
"upper_bound":1000,
"gene_reaction_rule":"TCDM_02731",
"subsystem":"S_*Valine, leucine, and isoleucine degradation"
},
{
"id":"3MBTm",
"name":"R_S-(3-Methylbutanoyl)-dihydrolipoamide",
"metabolites":{
"3mbutdhla_m":-1.0,
"coa_m":-1.0,
"dhlam_m":1.0,
"ivcoa_m":1.0
},
"lower_bound":0,
"upper_bound":1000,
"gene_reaction_rule":"TCDM_07278",
"subsystem":"S_*Valine, leucine, and isoleucine degradation"
},
{
"id":"MGCOAH",
"name":"R_methylglutaconyl-CoA hydratase",
"metabolites":{
"3mgcoa_c":-1.0,
"h2o_c":-1.0,
"hmgcoa_c":1.0
},
"lower_bound":-1000,
"upper_bound":1000,
"gene_reaction_rule":"",
"subsystem":"S_*Valine, leucine, and isoleucine degradation"
},
{
"id":"CLPNSm_LM",
"name":"R_cardiolipin synthase (L. major), mitochondrial",
"metabolites":{
"CDPdag_LM_m":-0.01,
"clpn_LM_m":0.01,
"cmp_m":1.0,
"h_m":1.0,
"pg_LM_m":-0.01
},
"lower_bound":0,
"upper_bound":1000,
"gene_reaction_rule":"TCDM_04741",
"subsystem":"S_*Glycerophospholipid metabolism"
},
{
"id":"P5CRr",
"name":"R_pyrroline-5-carboxylate reductase",
"metabolites":{
"1pyr5c_c":-1.0,
"h_c":-2.0,
"nadp_c":1.0,
"nadph_c":-1.0,
"pro_L_c":1.0
},
"lower_bound":-1000,
"upper_bound":1000,
"gene_reaction_rule":"TCDM_02525",
"subsystem":"S_*Arginine and Proline Metabolism"
},
{
"id":"CYSTRS",
"name":"R_Cysteinyl-tRNA synthetase",
"metabolites":{
"amp_c":1.0,
"atp_c":-1.0,
"cys_L_c":-1.0,
"cystrna_c":1.0,
"ppi_c":1.0,
"trnacys_c":-1.0
},
"lower_bound":0,
"upper_bound":1000,
"gene_reaction_rule":"TCDM_05846",
"subsystem":"S_*Cysteine Metabolism"
},
{
"id":"ASPTA5m",
"name":"R_aspartate transaminase, mitochondrial",
"metabolites":{
"34hpp_m":1.0,
"akg_m":-1.0,
"glu_L_m":1.0,
"tyr_L_m":-1.0
},
"lower_bound":-1000,
"upper_bound":1000,
"gene_reaction_rule":"TCDM_00869 or TCDM_03633",
"subsystem":"S_*Tyrosine Metabolism"
},
{
"id":"Biomass_t_cruzi",
"name":"",
"metabolites":{
"3pg_c":-1.241,
"accoa_c":-2.097,
"adp_c":35.115,
"akg_c":-1.236,
"ala_L_c":-0.4281,
"arg_L_c":-0.2557,
"asn_L_c":-0.0932,
"asp_L_c":-0.1728,
"atp_c":-35.115,
"co2_c":2.852,
"coa_c":2.097,
"cys_L_c":-0.0672,
"e4p_c":-0.397,
"ergst_c":-0.0565,
"g3p_c":-0.428,
"g6p_B_c":-0.712,
"gln_L_c":-0.1458,
"glu_L_c":-0.2134,
"gly_c":-0.2297,
"gmp_c":-0.1023,
"h2o_c":-33.475,
"h_c":33.475,
"his_L_c":-0.096,
"ile_L_c":-0.106,
"leu_L_c":-0.3271,
"lys_L_c":-0.1184,
"met_L_c":-0.0804,
"nad_c":-3.015,
"nadh_c":3.015,
"nadp_c":14.405,
"nadph_c":-14.405,
"nh4_c":-8.066,
"oaa_c":-1.785,
"pep_c":-0.642,
"phe_L_c":-0.1049,
"pi_c":33.475,
"pro_L_c":-0.2059,
"pyr_c":-2.994,
"r5p_c":-0.445,
"ser_L_c":-0.3193,
"thr_L_c":-0.2134,
"ump_c":-0.0593,
"val_L_c":-0.255
},
"lower_bound":0.0,
"upper_bound":1000.0,
"gene_reaction_rule":"",
"objective_coefficient":1.0,
"subsystem":"Biomass"
}
],
"genes":[
{
"id":"TCDM_00869",
"name":""
},
{
"id":"TCDM_03633",
"name":""
},
{
"id":"TCDM_04713",
"name":""
},
{
"id":"TCDM_01307",
"name":""
},
{
"id":"TCDM_08491",
"name":""
},
{
"id":"TCDM_09037",
"name":""
},
{
"id":"TCDM_02896",
"name":""
},
{
"id":"TCDM_08914",
"name":""
},
{
"id":"TCDM_08452",
"name":""
},
{
"id":"TCDM_08637",
"name":""
},
{
"id":"TCDM_01555",
"name":""
},
{
"id":"TCDM_01746",
"name":""
},
{
"id":"TCDM_01902",
"name":""
},
{
"id":"TCDM_02681",
"name":""
},
{
"id":"TCDM_14202",
"name":""
},
{
"id":"TCDM_00553",
"name":""
},
{
"id":"TCDM_04526",
"name":""
},
{
"id":"TCDM_02525",
"name":""
},
{
"id":"TCDM_04758",
"name":""
},
{
"id":"TCDM_06503",
"name":""
},
{
"id":"TCDM_08325",
"name":""
},
{
"id":"TCDM_07659",
"name":""
},
{
"id":"TCDM_04788",
"name":""
},
{
"id":"TCDM_02343",
"name":""
},
{
"id":"TCDM_04024",
"name":""
},
{
"id":"TCDM_07892",
"name":""
},
{
"id":"TCDM_03631",
"name":""
},
{
"id":"TCDM_02290",
"name":""
},
{
"id":"TCDM_07647",
"name":""
},
{
"id":"TCDM_06392",
"name":""
},
{
"id":"TCDM_02367",
"name":""
},
{
"id":"TCDM_06962",
"name":""
},
{
"id":"TCDM_02303",
"name":""
},
{
"id":"TCDM_01945",
"name":""
},
{
"id":"TCDM_02781",
"name":""
},
{
"id":"TCDM_05846",
"name":""
},
{
"id":"TCDM_06812",
"name":""
},
{
"id":"TCDM_06813",
"name":""
},
{
"id":"TCDM_06814",
"name":""
},
{
"id":"TCDM_06815",
"name":""
},
{
"id":"TCDM_06816",
"name":""
},
{
"id":"TCDM_06817",
"name":""
},
{
"id":"TCDM_06818",
"name":""
},
{
"id":"TCDM_06819",
"name":""
},
{
"id":"TCDM_07176",
"name":""
},
{
"id":"TCDM_08980",
"name":""
},
{
"id":"TCDM_14107",
"name":""
},
{
"id":"TCDM_06407",
"name":""
},
{
"id":"TCDM_06208",
"name":""
},
{
"id":"TCDM_06202",
"name":""
},
{
"id":"TCDM_07463",
"name":""
},
{
"id":"TCDM_06206",
"name":""
},
{
"id":"TCDM_11993",
"name":""
},
{
"id":"TCDM_07762",
"name":""
},
{
"id":"TCDM_06209",
"name":""
},
{
"id":"TCDM_09541",
"name":""
},
{
"id":"TCDM_09345",
"name":""
},
{
"id":"TCDM_08578",
"name":""
},
{
"id":"TCDM_05062",
"name":""
},
{
"id":"TCDM_06540",
"name":""
},
{
"id":"TCDM_10698",
"name":""
},
{
"id":"TCDM_00348",
"name":""
},
{
"id":"TCDM_01740",
"name":""
},
{
"id":"TCDM_01231",
"name":""
},
{
"id":"TCDM_02411",
"name":""
},
{
"id":"TCDM_00228",
"name":""
},
{
"id":"TCDM_00121",
"name":""
},
{
"id":"TCDM_01584",
"name":""
},
{
"id":"TCDM_02308",
"name":""
},
{
"id":"TCDM_10134",
"name":""
},
{
"id":"TCDM_03103",
"name":""
},
{
"id":"TCDM_09878",
"name":""
},
{
"id":"TCDM_02101",
"name":""
},
{
"id":"TCDM_03150",
"name":""
},
{
"id":"TCDM_05422",
"name":""
},
{
"id":"TCDM_13663",
"name":""
},
{
"id":"TCDM_05072",
"name":""
},
{
"id":"TCDM_14122",
"name":""
},
{
"id":"TCDM_13950",
"name":""
},
{
"id":"TCDM_02419",
"name":""
},
{
"id":"TCDM_02375",
"name":""
},
{
"id":"TCDM_00153",
"name":""
},
{
"id":"TCDM_05768",
"name":""
},
{
"id":"TCDM_04835",
"name":""
},
{
"id":"TCDM_10538",
"name":""
},
{
"id":"TCDM_04300",
"name":""
},
{
"id":"TCDM_06036",
"name":""
},
{
"id":"TCDM_06500",
"name":""
},
{
"id":"TCDM_03858",
"name":""
},
{
"id":"TCDM_04398",
"name":""
},
{
"id":"TCDM_09951",
"name":""
},
{
"id":"TCDM_08425",
"name":""
},
{
"id":"TCDM_00016",
"name":""
},
{
"id":"TCDM_00004",
"name":""
},
{
"id":"TCDM_10920",
"name":""
},
{
"id":"TCDM_03538",
"name":""
},
{
"id":"TCDM_04741",
"name":""
},
{
"id":"TCDM_05799",
"name":""
},
{
"id":"TCDM_11087",
"name":""
},
{
"id":"TCDM_04514",
"name":""
},
{
"id":"TCDM_07999",
"name":""
},
{
"id":"TCDM_03477",
"name":""
},
{
"id":"TCDM_05925",
"name":""
},
{
"id":"TCDM_09537",
"name":""
},
{
"id":"TCDM_02119",
"name":""
},
{
"id":"TCDM_00585",
"name":""
},
{
"id":"TCDM_10005",
"name":""
},
{
"id":"TCDM_08438",
"name":""
},
{
"id":"TCDM_01461",
"name":""
},
{
"id":"TCDM_07596",
"name":""
},
{
"id":"TCDM_07857",
"name":""
},
{
"id":"TCDM_00696",
"name":""
},
{
"id":"TCDM_04644",
"name":""
},
{
"id":"TCDM_02738",
"name":""
},
{
"id":"TCDM_04067",
"name":""
},
{
"id":"TCDM_10378",
"name":""
},
{
"id":"TCDM_04026",
"name":""
},
{
"id":"TCDM_05454",
"name":""
},
{
"id":"TCDM_01107",
"name":""
},
{
"id":"TCDM_05039",
"name":""
},
{
"id":"TCDM_00417",
"name":""
},
{
"id":"TCDM_00278",
"name":""
},
{
"id":"TCDM_07514",
"name":""
},
{
"id":"TCDM_12034",
"name":""
},
{
"id":"TCDM_13011",
"name":""
},
{
"id":"TCDM_02134",
"name":""
},
{
"id":"TCDM_07435",
"name":""
},
{
"id":"TCDM_06590",
"name":""
},
{
"id":"TCDM_00802",
"name":""
},
{
"id":"TCDM_02085",
"name":""
},
{
"id":"TCDM_04469",
"name":""
},
{
"id":"TCDM_01026",
"name":""
},
{
"id":"TCDM_14526",
"name":""
},
{
"id":"TCDM_05648",
"name":""
},
{
"id":"TCDM_00189",
"name":""
},
{
"id":"TCDM_08335",
"name":""
},
{
"id":"TCDM_00874",
"name":""
},
{
"id":"TCDM_02244",
"name":""
},
{
"id":"TCDM_05955",
"name":""
},
{
"id":"TCDM_09487",
"name":""
},
{
"id":"TCDM_08465",
"name":""
},
{
"id":"TCDM_08573",
"name":""
},
{
"id":"TCDM_03667",
"name":""
},
{
"id":"TCDM_02803",
"name":""
},
{
"id":"TCDM_02474",
"name":""
},
{
"id":"TCDM_08154",
"name":""
},
{
"id":"TCDM_00926",
"name":""
},
{
"id":"TCDM_02432",
"name":""
},
{
"id":"TCDM_07251",
"name":""
},
{
"id":"TCDM_08153",
"name":""
},
{
"id":"TCDM_06681",
"name":""
},
{
"id":"TCDM_03084",
"name":""
},
{
"id":"TCDM_05171",
"name":""
},
{
"id":"TCDM_04322",
"name":""
},
{
"id":"TCDM_04323",
"name":""
},
{
"id":"TCDM_02509",
"name":""
},
{
"id":"TCDM_00733",
"name":""
},
{
"id":"TCDM_00734",
"name":""
},
{
"id":"TCDM_00697",
"name":""
},
{
"id":"TCDM_06264",
"name":""
},
{
"id":"TCDM_08178",
"name":""
},
{
"id":"TCDM_02425",
"name":""
},
{
"id":"TCDM_08011",
"name":""
},
{
"id":"TCDM_07587",
"name":""
},
{
"id":"TCDM_02068",
"name":""
},
{
"id":"TCDM_02116",
"name":""
},
{
"id":"TCDM_02113",
"name":""
},
{
"id":"TCDM_01819",
"name":""
},
{
"id":"TCDM_04910",
"name":""
},
{
"id":"TCDM_00313",
"name":""
},
{
"id":"TCDM_08466",
"name":""
},
{
"id":"TCDM_10705",
"name":""
},
{
"id":"TCDM_04595",
"name":""
},
{
"id":"TCDM_13977",
"name":""
},
{
"id":"TCDM_08339",
"name":""
},
{
"id":"TCDM_02914",
"name":""
},
{
"id":"TCDM_08300",
"name":""
},
{
"id":"TCDM_07981",
"name":""
},
{
"id":"TCDM_03402",
"name":""
},
{
"id":"TCDM_05651",
"name":""
},
{
"id":"TCDM_05015",
"name":""
},
{
"id":"TCDM_00967",
"name":""
},
{
"id":"TCDM_06395",
"name":""
},
{
"id":"TCDM_08090",
"name":""
},
{
"id":"TCDM_14522",
"name":""
},
{
"id":"TCDM_04251",
"name":""
},
{
"id":"TCDM_08665",
"name":""
},
{
"id":"TCDM_03646",
"name":""
},
{
"id":"TCDM_07023",
"name":""
},
{
"id":"TCDM_06394",
"name":""
},
{
"id":"TCDM_02498",
"name":""
},
{
"id":"TCDM_11273",
"name":""
},
{
"id":"TCDM_04173",
"name":""
},
{
"id":"TCDM_07055",
"name":""
},
{
"id":"TCDM_02932",
"name":""
},
{
"id":"TCDM_04904",
"name":""
},
{
"id":"TCDM_06126",
"name":""
},
{
"id":"TCDM_01713",
"name":""
},
{
"id":"TCDM_02901",
"name":""
},
{
"id":"TCDM_01240",
"name":""
},
{
"id":"TCDM_00158",
"name":""
},
{
"id":"TCDM_14453",
"name":""
},
{
"id":"TCDM_14025",
"name":""
},
{
"id":"TCDM_02490",
"name":""
},
{
"id":"TCDM_07253",
"name":""
},
{
"id":"TCDM_08056",
"name":""
},
{
"id":"TCDM_11676",
"name":""
},
{
"id":"TCDM_00120",
"name":""
},
{
"id":"TCDM_11574",
"name":""
},
{
"id":"TCDM_02935",
"name":""
},
{
"id":"TCDM_07491",
"name":""
},
{
"id":"TCDM_01624",
"name":""
},
{
"id":"TCDM_04347",
"name":""
},
{
"id":"TCDM_06074",
"name":""
},
{
"id":"TCDM_01953",
"name":""
},
{
"id":"TCDM_04472",
"name":""
},
{
"id":"TCDM_04396",
"name":""
},
{
"id":"TCDM_06724",
"name":""
},
{
"id":"TCDM_09940",
"name":""
},
{
"id":"TCDM_05295",
"name":""
},
{
"id":"TCDM_01382",
"name":""
},
{
"id":"TCDM_01381",
"name":""
},
{
"id":"TCDM_04552",
"name":""
},
{
"id":"TCDM_08240",
"name":""
},
{
"id":"TCDM_08690",
"name":""
},
{
"id":"TCDM_02507",
"name":""
},
{
"id":"TCDM_01513",
"name":""
},
{
"id":"TCDM_02508",
"name":""
},
{
"id":"TCDM_02510",
"name":""
},
{
"id":"TCDM_05590",
"name":""
},
{
"id":"TCDM_08877",
"name":""
},
{
"id":"TCDM_14420",
"name":""
},
{
"id":"TCDM_03235",
"name":""
},
{
"id":"TCDM_13973",
"name":""
},
{
"id":"TCDM_13770",
"name":""
},
{
"id":"TCDM_04158",
"name":""
},
{
"id":"TCDM_07701",
"name":""
},
{
"id":"TCDM_09871",
"name":""
},
{
"id":"TCDM_07353",
"name":""
},
{
"id":"TCDM_08771",
"name":""
},
{
"id":"TCDM_07810",
"name":""
},
{
"id":"TCDM_07809",
"name":""
},
{
"id":"TCDM_06912",
"name":""
},
{
"id":"TCDM_06911",
"name":""
},
{
"id":"TCDM_02792",
"name":""
},
{
"id":"TCDM_00105",
"name":""
},
{
"id":"TCDM_06674",
"name":""
},
{
"id":"TCDM_04492",
"name":""
},
{
"id":"TCDM_06652",
"name":""
},
{
"id":"TCDM_11064",
"name":""
},
{
"id":"TCDM_06651",
"name":""
},
{
"id":"TCDM_13070",
"name":""
},
{
"id":"TCDM_05518",
"name":""
},
{
"id":"TCDM_06585",
"name":""
},
{
"id":"TCDM_04894",
"name":""
},
{
"id":"TCDM_06857",
"name":""
},
{
"id":"TCDM_04261",
"name":""
},
{
"id":"TCDM_08241",
"name":""
},
{
"id":"TCDM_08242",
"name":""
},
{
"id":"TCDM_01832",
"name":""
},
{
"id":"TCDM_01885",
"name":""
},
{
"id":"TCDM_09578",
"name":""
},
{
"id":"TCDM_07688",
"name":""
},
{
"id":"TCDM_07304",
"name":""
},
{
"id":"TCDM_01016",
"name":""
},
{
"id":"TCDM_07113",
"name":""
},
{
"id":"TCDM_07812",
"name":""
},
{
"id":"TCDM_03187",
"name":""
},
{
"id":"TCDM_05356",
"name":""
},
{
"id":"TCDM_00813",
"name":""
},
{
"id":"TCDM_00812",
"name":""
},
{
"id":"TCDM_05026",
"name":""
},
{
"id":"TCDM_04684",
"name":""
},
{
"id":"TCDM_04768",
"name":""
},
{
"id":"TCDM_08350",
"name":""
},
{
"id":"TCDM_10742",
"name":""
},
{
"id":"TCDM_01578",
"name":""
},
{
"id":"TCDM_03948",
"name":""
},
{
"id":"TCDM_05264",
"name":""
},
{
"id":"TCDM_03696",
"name":""
},
{
"id":"TCDM_02494",
"name":""
},
{
"id":"TCDM_03694",
"name":""
},
{
"id":"TCDM_06359",
"name":""
},
{
"id":"TCDM_02337",
"name":""
},
{
"id":"TCDM_02336",
"name":""
},
{
"id":"TCDM_01880",
"name":""
},
{
"id":"TCDM_11157",
"name":""
},
{
"id":"TCDM_01320",
"name":""
},
{
"id":"TCDM_01321",
"name":""
},
{
"id":"TCDM_06655",
"name":""
},
{
"id":"TCDM_04950",
"name":""
},
{
"id":"TCDM_09463",
"name":""
},
{
"id":"TCDM_02105",
"name":""
},
{
"id":"TCDM_01649",
"name":""
},
{
"id":"TCDM_01843",
"name":""
},
{
"id":"TCDM_05528",
"name":""
},
{
"id":"TCDM_03152",
"name":""
},
{
"id":"TCDM_08270",
"name":""
},
{
"id":"TCDM_05654",
"name":""
},
{
"id":"TCDM_02659",
"name":""
},
{
"id":"TCDM_10701",
"name":""
},
{
"id":"TCDM_08673",
"name":""
},
{
"id":"TCDM_04889",
"name":""
},
{
"id":"TCDM_08701",
"name":""
},
{
"id":"TCDM_04186",
"name":""
},
{
"id":"TCDM_03721",
"name":""
},
{
"id":"TCDM_03509",
"name":""
},
{
"id":"TCDM_08009",
"name":""
},
{
"id":"TCDM_14317",
"name":""
},
{
"id":"TCDM_00642",
"name":""
},
{
"id":"TCDM_02731",
"name":""
},
{
"id":"TCDM_07278",
"name":""
}
],
"id":"iIS312_Epimastigote",
"compartments":{
"Cytosol":"",
"Endoplasmic_Reticulum":"",
"Extracellular_space":"",
"Extraorganism":"",
"Glycosome":"",
"Mitochondria":"",
"Nucleus":""
},
"version":"1"
}
