# Supplementary material for: Genome-scale metabolic models highlight stage-specific differences in essential metabolic pathways in Trypanosoma cruzi
Source: PLoS Negl Trop Dis. 2020 Oct 6;14(10):e0008728. doi: 10.1371/journal.pntd.0008728 (PMC7567352; doi:10.1371/journal.pntd.0008728)
Supplement: S1 Table — (XLSX) [file pntd.0008728.s006.xlsx]

## Sheet: T1
REACTION NAME	DESCRIPTION GENE	REACTION DESCRIPTION	FORMULA	LOCATION	SUBSYSTEM	GPR (Gene-protein-reaction association)	UniProt	REVERSIBLE	REFERENCE	NOTES	EC.NUMBER	Present in the model T. cruzi	Present in the Leishmania model
ASPTA1m	aspartate aminotransferase	aspartate transaminase, mitochondrial	[m] : akg + asp-L <==> glu-L + oaa	Mitochondria	Alanine and Aspartate Metabolism	TCDM_00869 or TCDM_03633	V5BVY2 or Q4D1Q4	1	PMID:19445715 Trypanosoma cruzi strain CL Brener	PMID:24482508 T.cruzi Clone Dm28c Draft Genome Sequence	2.6.1.1	Yes	Yes
ASNTRS	asparaginyl-tRNA synthetase	asparaginyl-trna synthetase/Asparaginyl-tRNA synthetase, putative	[c] : asn-L + atp + trnaasn --> amp + asntrna + ppi	Cytosol	Alanine and Aspartate Metabolism	TCDM_04713	V5DGS5 or Q4E595	0	PMID:19445715 Trypanosoma cruzi strain CL Brener, PMID:18364711 Leishmania major	PMID:24482508 T.cruzi Clone Dm28c Draft Genome Sequence	6.1.1.22	No	Yes
ASNS3	asparagine synthetase a	asparagine synthetase/aspartate-ammonia ligase/Asparagine synthetase A, putative	[c] : asp-L + atp + nh3 --> adp + asn-L + pi	Cytosol	Alanine and Aspartate Metabolism	TCDM_01307	V5BZ97 or Q4CRM4	0	PMID:19445715 Trypanosoma cruzi strain CL Brener, PMID:18364711 Leishmania major	PMID:24482508 T.cruzi Clone Dm28c Draft Genome Sequence	6.3.1.1	No	Yes
ASPTRS	aspartyl-tRNA synthetase	aspartyl-tRNA synthetase	[c] : asp-L + atp + trnaasp --> amp + asptrna + ppi	Cytosol	Alanine and Aspartate Metabolism	TCDM_08491 or TCDM_09037	V5AS93 or Q4CNC1 or V5AR14	0	PMID:19445715 Trypanosoma cruzi strain CL Brener, PMID:18364711 Leishmania major	PMID:24482508 T.cruzi Clone Dm28c Draft Genome Sequence	6.1.1.12	No	Yes
ASNNg	cytoplasmic l-asparaginase i-like protein	asparaginase-like protein/Asparaginase, putative	[g] : asn-L + h2o --> asp-L + nh4	Glycosome	Alanine and Aspartate Metabolism	TCDM_02896	V5BUU3 or Q4DZN4	0	PMID:19445715 Trypanosoma cruzi strain CL Brener, PMID:18364711 Leishmania major	PMID:24482508 T.cruzi Clone Dm28c Draft Genome Sequence	3.5.1.1	No	Yes
ALAR	alanine racemase 2 or alanine racemase/Pyridoxal phosphate homeostasis protein	alanine racemase/Alanine racemase 2, putative/Pyridoxal phosphate homeostasis protein	[c] : ala-L <==> ala-D	Cytosol	Alanine and Aspartate Metabolism	TCDM_08452 or TCDM_08914	V5BC96 or Q4DDZ9 or V5B6R2 or Q4DSC5	0	PMID:19445715 Trypanosoma cruzi strain CL Brener, PMID:18364711 Leishmania major	PMID:24482508 T.cruzi Clone Dm28c Draft Genome Sequence	5.1.1.1	No	Yes
ALATRSi	alanyl-tRNA synthetase	alanyl-tRNA synthetase/Alanine--tRNA ligase	[c] : ala-L + atp + trnaala --> alatrna + amp + ppi	Cytosol	Alanine and Aspartate Metabolism	TCDM_08637	V5BBY0 or Q4DQ33	0	PMID:19445715 Trypanosoma cruzi strain CL Brener, PMID:18364711 Leishmania major	PMID:24482508 T.cruzi Clone Dm28c Draft Genome Sequence	6.1.1.7	No	Yes
ASPTA1	aspartate aminotransferase	aspartate transaminase, cytosolic	[c] : akg + asp-L <==> glu-L + oaa	Cytosol	Alanine and Aspartate Metabolism	TCDM_00869 or TCDM_03633	V5BSS0 or Q4D080	1	PMID:19445715 Trypanosoma cruzi strain CL Brener	PMID:24482508 T.cruzi Clone Dm28c Draft Genome Sequence	2.6.1.1	Yes	Yes
ASPTA4	aspartate aminotransferase	aspartate transaminase, cytosolic	[c] : glu-L + mercppyr --> akg + cys-L	Cytosol	Alanine and Aspartate Metabolism	TCDM_00869 or TCDM_03633	V5BSS0 or Q4D080	1	PMID:19445715 Trypanosoma cruzi strain CL Brener	PMID:24482508 T.cruzi Clone Dm28c Draft Genome Sequence	2.6.1.1	No	Yes
ASPTA3	aspartate aminotransferase	aspartate transaminase, cytosolic	[c] : 3sala + akg --> glu-L + spyr	Cytosol	Alanine and Aspartate Metabolism	TCDM_00869 or TCDM_03633	V5BSS0 or Q4D080	1	PMID:19445715 Trypanosoma cruzi strain CL Brener	PMID:24482508 T.cruzi Clone Dm28c Draft Genome Sequence	2.6.1.1	No	Yes
UAGDPr	UDP-N-acetylglucosamine pyrophosphorylase	UDP-N-acetylglucosamine pyrophosphorylase	[c] : acgam1p + h + utp <==> ppi + uacgam	Cytosol	Aminosugars Metabolism	TCDM_01555	V5BYI4 or Q4E2R5	0	PMID:19445715 Trypanosoma cruzi strain CL Brener, PMID:18364711 Leishmania major	PMID:24482508 T.cruzi Clone Dm28c Draft Genome Sequence	2.7.7.23	No	Yes
ACGAMPM	phosphoacetylglucosamine mutase	N-acetylglucosamine-phosphate mutase	[c] : acgam6p <==> acgam1p	Cytosol	Aminosugars Metabolism	TCDM_01746	V5B892 or Q4DA33	1	PMID:19445715 Trypanosoma cruzi strain CL Brener, PMID:18364711 Leishmania major	PMID:24482508 T.cruzi Clone Dm28c Draft Genome Sequence	5.4.2.3	No	Yes
GF6PTAr	glucosamine-fructose-6-phosphate aminotransferase	glucosamine-fructose-6-phosphate aminotransferase	[c] : f6p + gln-L <==> gam6p + glu-L	Cytosol	Aminosugars Metabolism	TCDM_01902	V5DPM3 or Q4DZ02	0	PMID:19445715 Trypanosoma cruzi strain CL Brener, PMID:18364711 Leishmania major	PMID:24482508 T.cruzi Clone Dm28c Draft Genome Sequence	2.6.1.16	No	Yes
G6PDAr	glucosamine-6-phosphate isomerase	glucosamine-6-phosphate isomerase	[g] : gam6p + h2o <==> f6p + nh4	Glycosome	Aminosugars Metabolism	TCDM_02681	V5BVI6 or Q4DD39	0	PMID:19445715 Trypanosoma cruzi strain CL Brener, PMID:18364711 Leishmania major	PMID:24482508 T.cruzi Clone Dm28c Draft Genome Sequence	3.5.99.6	No	Yes
ACGAM6PSi	acetyltransferase	glucose 6-phosphate N-acetyltransferase	[c] : accoa + gam6p --> acgam6p + coa + h	Cytosol	Aminosugars metabolism	TCDM_14202	V5BI73 or Q4DGL9	0	PMID:19445715 Trypanosoma cruzi strain CL Brener, PMID:18364711 Leishmania major	PMID:24482508 T.cruzi Clone Dm28c Draft Genome Sequence	2.3.1.4	No	Yes
ARGNg	arginase	arginase	[g] : arg-L + h2o --> orn-L + urea	Glycosome	Arginine and Proline Metabolism	TCDM_00553	V5C1U3 or Q4DSA0	1	PMID:19445715 Trypanosoma cruzi strain CL Brener, PMID:18364711 Leishmania major	PMID:24482508 T.cruzi Clone Dm28c Draft Genome Sequence	3.5.3.11	No	Yes
ARGTRS	arginyl-tRNA synthetase	arginyl-tRNA synthetase	[c] : arg-L + atp + trnaarg --> amp + argtrna + ppi	Cytosol	Arginine and Proline Metabolism	TCDM_04526	V5BQK5 or Q4E397	0	PMID:19445715 Trypanosoma cruzi strain CL Brener, PMID:18364711 Leishmania major	PMID:24482508 T.cruzi Clone Dm28c Draft Genome Sequence	6.1.1.19	No	Yes
P5CRr	pyrroline-5-carboxylate reductase	pyrroline-5-carboxylate reductase	[c] : 1p3h5c + (2) h + nadh --> 4hpro-LT + nad	Cytosol	Arginine and Proline Metabolism	TCDM_02525	V5BVR2 or Q4D9J8	0	PMID:19445715 Trypanosoma cruzi strain CL Brener	PMID:24482508 T.cruzi Clone Dm28c Draft Genome Sequence	1.5.1.2	Yes	Yes
HACOADm	short chain 3-hydroxyacyl-CoA dehydrogenase	(S)-3-hydroxyacyl-CoA:NAD+ oxidoreductase	[m] : 3hmp + nad <==> h + mmalsa + nadh	Mitochondria	Caprolactam Degradation	TCDM_04758	V5BPS0 or Q4DMG1	1	PMID:19445715 Trypanosoma cruzi strain CL Brener, PMID:18364711 Leishmania major	PMID:24482508 T.cruzi Clone Dm28c Draft Genome Sequence	1.1.1.35	No	Yes
FUMm	fumarate hydratase	fumarase, mitochondrial	[m] : fum + h2o <==> mal-L	Mitochondria	Citric Acid Cycle	TCDM_06503	V5BGH8 or Q4DJH1	1	PMID:19445715 Trypanosoma cruzi strain CL Brener, PMID:28286708, Transcriptomic analysis	PMID:24482508 T.cruzi Clone Dm28c Draft Genome Sequence	4.2.1.2	Yes	Yes
SUCOASm	hypothetical protein/Succinate--CoA ligase [ADP-forming] subunit alpha, mitochondrial	succinate--CoA synthetase (ADP-forming), mitochondrial	[m] : atp + coa + succ <==> adp + pi + succoa	Mitochondria	Citric Acid Cycle	TCDM_08325	V5B829 or Q4E2I6	1	PMID:19445715 Trypanosoma cruzi strain CL Brener	PMID:24482508 T.cruzi Clone Dm28c Draft Genome Sequence	6.2.1.5	Yes	Yes
ICDHym	isocitrate dehydrogenase [NADP]	isocitrate dehydrogenase (NADP+), mitochondrial	[m] : icit + nadp --> akg + co2 + nadph	Mitochondria	Citric Acid Cycle	TCDM_07659	V5B9G3 or Q4DG65	0	PMID:19445715 Trypanosoma cruzi strain CL Brener	PMID:24482508 T.cruzi Clone Dm28c Draft Genome Sequence	1.1.1.42	Yes	Yes
SUCOGDPm	succinyl-CoA ligase [GDP-forming] beta-chain	Succinyl-CoA ligase [GDP-forming] beta-chain, putative	[m] : gtp + coa + succ <==> gdp + pi + succoa	Mitochondria	Citric Acid Cycle	TCDM_04788	V5B0B5 or Q4CLP3	1	PMID:19445715 Trypanosoma cruzi strain CL Brener, PMID:18364711 Leishmania major	PMID:24482508 T.cruzi Clone Dm28c Draft Genome Sequence	6.2.1.4	No	Yes
ACONTm	aconitase	aconitate hydratase, mitochondrial	[m] : cit <==> icit	Mitochondrial	Citric Acid Cycle	TCDM_02343	V5B6G9	1	PMID:19445715 Trypanosoma cruzi strain CL Brener	PMID:24482508 T.cruzi Clone Dm28c Draft Genome Sequence	4.2.1.3	Yes	Yes
MDHm	malate dehydrogenase	malate dehydrogenase, mitochondrial	[m] : mal-L + nad <==> h + nadh + oaa	Mitochondria	Citric Acid Cycle	TCDM_04024	V5BRQ9	1	PMID:19445715 Trypanosoma cruzi strain CL Brener, PMID:28286708, Transcriptomic analysis	PMID:24482508 T.cruzi Clone Dm28c Draft Genome Sequence	1.1.1.37	Yes	Yes
FRDm	NADH-dependent fumarate reductase	fumarate reductase (NADH-dependent), mitochondrial	[m] : fum + h + nadh --> nad + succ	Mitochondrial	Citric Acid Cycle	TCDM_03631 or TCDM_07892	V5DJK9 or Q4CYX1 or V5B917 or Q4D778	0	PMID:19445715 Trypanosoma cruzi strain CL Brener	PMID:24482508 T.cruzi Clone Dm28c Draft Genome Sequence	No data available	Yes
AKGDe1	2-oxoglutarate dehydrogenase E1 component and 2-oxoglutarate dehydrogenase subunit	2-oxoglutarate dehydrogenase (lipoamide), mitochondrial	[m] : akg + h + lpam <==> co2 + sdhlam	Mitochondria	Citric Acid Cycle	TCDM_02290 and TCDM_07647	V5BWU3 or Q4CTE8 and V5BIL1 or Q4CYI3	1	PMID:19445715 Trypanosoma cruzi strain CL Brener	PMID:24482508 T.cruzi Clone Dm28c Draft Genome Sequence	1.2.4.2	Yes	Yes
AKGDe2	2-oxoglutarate dehydrogenase	2-oxoglutarate dehydrogenase (dihydrolipoamide S-succinyltransferase), mitochondrial	[m] : coa + sdhlam --> dhlam + succoa	Mitochondria	Citric Acid Cycle	TCDM_06392	V5DCU5	0	PMID:19445715 Trypanosoma cruzi strain CL Brener	PMID:24482508 T.cruzi Clone Dm28c Draft Genome Sequence	2.3.1.61	Yes	Yes
CSm	citrate synthase	citrate synthase, mitochondrial	[m] : accoa + h2o + oaa --> cit + coa + h	Mitochondria	Citric Acid Cycle	TCDM_02367	V5BWC7	0	PMID:19445715 Trypanosoma cruzi strain CL Brener	PMID:24482508 T.cruzi Clone Dm28c Draft Genome Sequence	2.3.3.1	Yes	Yes
SUCD1rm	succinate dehydrogenase flavoprotein	succinate dehydrogenase, mitochondrial	[m] : fad + succ <==> fadh2 + fum	Mitochondria	Citric Acid Cycle	TCDM_06962	V5BFJ9 or Q4D4X1	1	PMID:19445715 Trypanosoma cruzi strain CL Brener	PMID:24482508 T.cruzi Clone Dm28c Draft Genome Sequence	1.3.5.1	Yes	Yes
SLCYSS	cysteine synthase	cysteine synthase	[c] : acser + tsul --> ac + slcys	Cytosol	Cysteine Metabolism	TCDM_02303	V5BWY7 or Q4CST7	0	PMID:19445715 Trypanosoma cruzi strain CL Brener, PMID:18364711 Leishmania major	PMID:24482508 T.cruzi Clone Dm28c Draft Genome Sequence	2.5.1.47	No	Yes
CYSS	cysteine synthase	cysteine synthase	[c] : acser + h2s --> ac + cys-L	Cytosol	Cysteine Metabolism	TCDM_02303	V5BWY7 or Q4CST7	0	PMID:19445715 Trypanosoma cruzi strain CL Brener, PMID:18364711 Leishmania major	PMID:24482508 T.cruzi Clone Dm28c Draft Genome Sequence	2.5.1.47	No	Yes
AHSERL5i	cysteine synthase	cysteine synthase	[c] : acser + trpdrd + tsul --> ac + cys-L + h + so3 + trpdox	Cytosol	Cysteine Metabolism	TCDM_02303	V5BWY7 or Q4CST7	0	PMID:19445715 Trypanosoma cruzi strain CL Brener, PMID:18364711 Leishmania major	PMID:24482508 T.cruzi Clone Dm28c Draft Genome Sequence	2.5.1.47	No	Yes
MSTa	mercaptopyruvate sulfurtransferase	mercaptopyruvate sulfurtransferase	[c] : h + pyr + tcynt --> cyan + mercppyr	Cytosol	Cysteine Metabolism	TCDM_01945	V5BNL9 or Q4DV84	0	PMID:19445715 Trypanosoma cruzi strain CL Brener, PMID:18364711 Leishmania major	PMID:24482508 T.cruzi Clone Dm28c Draft Genome Sequence	2.8.1.2	No	Yes
SERAT	serine acetyltransferase	serine acetyltransferase	[c] : accoa + ser-L <==> acser + coa	Cytosol	Cysteine Metabolism	TCDM_02781	V5BV11 or Q4DJX5	0	PMID:19445715 Trypanosoma cruzi strain CL Brener, PMID:18364711 Leishmania major	PMID:24482508 T.cruzi Clone Dm28c Draft Genome Sequence	2.3.1.30	No	Yes
CYSTRS	cysteinyl-tRNA synthetase	cysteinyl-tRNA synthetase	[c] : atp + cys-L + trnacys --> amp + cystrna + ppi	Cytosol	Cysteine metabolism	TCDM_05846	V5BHV2	0	PMID:18364711 Leishmania major		6.1.1.16	No	Yes
EX_h2o_e			h2o_e_Extraorganism <=>	Extraorganism	Exchange	.		1	PMID:19445715 Trypanosoma cruzi strain CL Brener			Yes
EX_pro_DASH_L_e			pro_DASH_L_e_Extraorganism <=>	Extraorganism	Exchange	.		1	PMID:19445715 Trypanosoma cruzi strain CL Brener			Yes
EX_glu_DASH_L_e			glu_DASH_L_e_Extraorganism <=>	Extraorganism	Exchange	.		1	PMID:19445715 Trypanosoma cruzi strain CL Brener			Yes
EX_gln__L(e)			gln_L_e <=>	Extraorganism	Exchange	.		1	PMID:18364711 Leishmania major			No	Yes
EX_co2_e			co2_e_Extraorganism <=>	Extraorganism	Exchange	.		1	PMID:19445715 Trypanosoma cruzi strain CL Brener			Yes
EX_nh4_e			nh4_e_Extraorganism <=>	Extraorganism	Exchange	.		1	PMID:19445715 Trypanosoma cruzi strain CL Brener			Yes
EX_glyc_e	glycerol		glyc_e_Extraorganism <=>	Extraorganism	Exchange	.		1	PMID:19445715 Trypanosoma cruzi strain CL Brener			Yes
EX_gly_e	glycine		gly_e_Extraorganism <=>	Extraorganism	Exchange	.		1	PMID:19445715 Trypanosoma cruzi strain CL Brener			Yes
EX_o2_e			o2_e_Extraorganism <=>	Extraorganism	Exchange	.		1	PMID:19445715 Trypanosoma cruzi strain CL Brener			Yes
EX_h_e			h_e_Extraorganism <=>	Extraorganism	Exchange	.		1	PMID:19445715 Trypanosoma cruzi strain CL Brener			Yes
EX_thr_DASH_L_e			thr_DASH_L_e_Extraorganism <=>	Extraorganism	Exchange	.		1	PMID:19445715 Trypanosoma cruzi strain CL Brener			Yes
EX_ala_DASH_L_e			ala_DASH_L_e_Extraorganism <=>	Extraorganism	Exchange	.		1	PMID:19445715 Trypanosoma cruzi strain CL Brener			Yes
EX_succ_e			succ_e_Extraorganism <=>	Extraorganism	Exchange	.		1	PMID:19445715 Trypanosoma cruzi strain CL Brener			Yes
EX_b_DASH_D_DASH_glucose_e			b_DASH_D_DASH_glucose_e_Extraorganism <=>	Extraorganism	Exchange	.		1	PMID:19445715 Trypanosoma cruzi strain CL Brener			Yes
EX_a_DASH_D_DASH_glucose_e			a_DASH_D_DASH_glucose_e_Extraorganism <=>	Extraorganism	Exchange	.		1	PMID:19445715 Trypanosoma cruzi strain CL Brener			Yes
EX_ac_e			ac_e_Extraorganism <=>	Extraorganism	Exchange	.		1	PMID:19445715 Trypanosoma cruzi strain CL Brener			Yes
EX_asp_DASH_L_e			asp_DASH_L_e_Extraorganism <=>	Extraorganism	Exchange	.		1	PMID:19445715 Trypanosoma cruzi strain CL Brener			Yes
EX_pi_e		phosphate exchage	pi_e_Extraorganism <=>	Extraorganism	Exchange	.		1	PMID:19445715 Trypanosoma cruzi strain CL Brener			Yes
EX_arg__L(e)			arg_L_e <=>	Extracellular_space	Exchange	.		1	PMID:18364711 Leishmania major			No	Yes
EX_urea(e)			urea_e <=>	Extracellular_space	Exchange	.		1	PMID:18364711 Leishmania major			No	Yes
EX_phe__L(e)			phe_L_e <=>	Extracellular_space	Exchange	.		1	PMID:18364711 Leishmania major			No	Yes
EX_ile__L(e)			ile_L_e <=>	Extracellular_space	Exchange	.		1	PMID:18364711 Leishmania major			No	Yes
EX_his__L(e)			his_L_e <=>	Extracellular_space	Exchange	.		1	PMID:18364711 Leishmania major			No	Yes
EX_val__L(e)			val_L_e <=>	Extracellular_space	Exchange	.		1	PMID:18364711 Leishmania major			No	Yes
EX_leu__L(e)			leu_L_e <=>	Extracellular_space	Exchange	.		1	PMID:18364711 Leishmania major			No	Yes
EX_lys__L(e)			lys_L_e <=>	Extracellular_space	Exchange	.		1	PMID:18364711 Leishmania major			No	Yes
EX_ala__D(e)			ala_D_e_Extraorganism <=>	Extraorganism	Exchange	.		1	PMID:18364711 Leishmania major			No	Yes
EX_ergst(e)			ergst_e_Extraorganism <=>	Extraorganism	Exchange	.		1	PMID:18364711 Leishmania major			No	Yes
EX_ser__L(e)			ser_L_e_Extraorganism <=>	Extraorganism	Exchange	.		1	PMID:18364711 Leishmania major			No	Yes
EX_ura(e)			ura_e_Extraorganism <=>	Extraorganism	Exchange	.		1	PMID:18364711 Leishmania major			No	Yes
EX_met__L(e)			met_L_e_Extraorganism <=>	Extraorganism	Exchange	.		1	PMID:18364711 Leishmania major			No	Yes
EX_cys__L(e)			cys_L_e_Extraorganism <=>	Extraorganism	Exchange	.		1	PMID:18364711 Leishmania major			No	Yes
EX_asn__L(e)			asn_L_e_Extraorganism <=>	Extraorganism	Exchange	.		1	PMID:18364711 Leishmania major			No	Yes
EX_chol(e)			chol_e_Extraorganism <=>	Extraorganism	Exchange	.		1	PMID:18364711 Leishmania major			No	Yes
EX_cit(e)			cit_e_Extraorganism <=>	Extraorganism	Exchange	.		1	PMID:18364711 Leishmania major			No	Yes
EX_gthrd(e)			gthrd_e_Extraorganism <=>	Extraorganism	Exchange	.		1	PMID:18364711 Leishmania major			No	Yes
EX_h2s(e)			h2s_e_Extraorganism <=>	Extraorganism	Exchange	.		1	PMID:18364711 Leishmania major			No	Yes
EX_nac(e)			nac_e_Extraorganism <=>	Extraorganism	Exchange	.		1	PMID:18364711 Leishmania major			No	Yes
EX_ncam(e)			ncam_e_Extraorganism <=>	Extraorganism	Exchange	.		1	PMID:18364711 Leishmania major			No	Yes
EX_inost(e)			inost_e_Extraorganism <=>	Extraorganism	Exchange	.		1	PMID:18364711 Leishmania major			No	Yes
EX_nh3(e)			nh3_e_Extraorganism <=>	Extraorganism	Exchange	.		1	PMID:18364711 Leishmania major			No	Yes
EX_gua(e)			gua_e_Extraorganism <=>	Extraorganism	Exchange	.		1	PMID:18364711 Leishmania major			No	Yes
EX_drib(e)		R_Deoxyribose exchange	drib_e_Extraorganism <=>	Extraorganism	Exchange	.		1	PMID:18364711 Leishmania major			No	Yes
EX_thym(e)			thym_e_Extraorganism <=>	Extraorganism	Exchange	.		1	PMID:18364711 Leishmania major			No	Yes
EX_hxan(e)	R_Hypoxanthine exchange		hxan_e_Extraorganism <=>	Extraorganism	Exchange	.		1	PMID:18364711 Leishmania major			No	Yes
HBUHL1m	Very-long-chain (3R)-3-hydroxyacyl-[acyl-carrier protein] dehydratase hpo-8	Beta-hydroxyacyl-[acyl carrier protein (ACP)] dehydrase	[m] : 3hbACP --> 2beACP + h2o	Mitochondria	Fatty Acid Biosynthesis	TCDM_06812	V5DC06	0	PMID:18364711 Leishmania major	PMID:24482508 T.cruzi Clone Dm28c Draft Genome Sequence	4.2.1.-	No	Yes
HHYHL2m	Very-long-chain (3R)-3-hydroxyacyl-[acyl-carrier protein] dehydratase hpo-8	Beta-hydroxyacyl-[acyl carrier protein (ACP)] dehydrase	[m] : 3hhACP --> 2theACP + h2o	Mitochondria	Fatty Acid Biosynthesis	TCDM_06813	V5DC07	0	PMID:18364711 Leishmania major	PMID:24482508 T.cruzi Clone Dm28c Draft Genome Sequence	4.2.1.-	No	Yes
HOCHL3m	Very-long-chain (3R)-3-hydroxyacyl-[acyl-carrier protein] dehydratase hpo-8	Beta-hydroxyacyl-[acyl carrier protein (ACP)] dehydrase	[m] : 3hocACP --> 2toceACP + h2o	Mitochondria	Fatty Acid Biosynthesis	TCDM_06814	V5DC08	0	PMID:18364711 Leishmania major	PMID:24482508 T.cruzi Clone Dm28c Draft Genome Sequence	4.2.1.-	No	Yes
HDEHL4m	Very-long-chain (3R)-3-hydroxyacyl-[acyl-carrier protein] dehydratase hpo-8	Beta-hydroxyacyl-[acyl carrier protein (ACP)] dehydrase	[m] : 3hdeACP --> 2tdeACP + h2o	Mitochondria	Fatty Acid Biosynthesis	TCDM_06815	V5DC09	0	PMID:18364711 Leishmania major	PMID:24482508 T.cruzi Clone Dm28c Draft Genome Sequence	4.2.1.-	No	Yes
HDDHL5m	Very-long-chain (3R)-3-hydroxyacyl-[acyl-carrier protein] dehydratase hpo-8	Beta-hydroxyacyl-[acyl carrier protein (ACP)] dehydrase	[m] : 3hddACP --> 2tddACP + h2o	Mitochondria	Fatty Acid Biosynthesis	TCDM_06816	V5DC10	0	PMID:18364711 Leishmania major	PMID:24482508 T.cruzi Clone Dm28c Draft Genome Sequence	4.2.1.-	No	Yes
HTDHL6m	Very-long-chain (3R)-3-hydroxyacyl-[acyl-carrier protein] dehydratase hpo-8	Beta-hydroxyacyl-[acyl carrier protein (ACP)] dehydrase	[m] : 3htdACP --> tdeACP + h2o	Mitochondria	Fatty Acid Biosynthesis	TCDM_06817	V5DC11	0	PMID:18364711 Leishmania major	PMID:24482508 T.cruzi Clone Dm28c Draft Genome Sequence	4.2.1.-	No	Yes
HHDHL7m	Very-long-chain (3R)-3-hydroxyacyl-[acyl-carrier protein] dehydratase hpo-8	Beta-hydroxyacyl-[acyl carrier protein (ACP)] dehydrase	[m] : 3hpaACP --> hdeACP + h2o	Mitochondria	Fatty Acid Biosynthesis	TCDM_06818	V5DC12	0	PMID:18364711 Leishmania major	PMID:24482508 T.cruzi Clone Dm28c Draft Genome Sequence	4.2.1.-	No	Yes
HODHL8m	Very-long-chain (3R)-3-hydroxyacyl-[acyl-carrier protein] dehydratase hpo-8	Beta-hydroxyacyl-[acyl carrier protein (ACP)] dehydrase	[m] : 3hocdacp --> 2tocdACP + h2o	Mitochondria	Fatty Acid Biosynthesis	TCDM_06819	V5DC13	0	PMID:18364711 Leishmania major	PMID:24482508 T.cruzi Clone Dm28c Draft Genome Sequence	4.2.1.-	No	Yes
HACD1m	short chain 3-hydroxyacyl-CoA dehydrogenase	3-hydroxybutyryl-CoA dehydrogenase	[m] : 3hbutcoa + nad <==> aacoa + h + nadh	Mitochondria	Fatty Acid Biosynthesis	TCDM_04758	V5BPS0 or Q4DMG1	1	PMID:19445715 Trypanosoma cruzi strain CL Brener, PMID:18364711 Leishmania major	PMID:24482508 T.cruzi Clone Dm28c Draft Genome Sequence	1.1.1.35	No	Yes
ACMAT1m	beta-ketoacyl synthase family protein	Beta-ketoacyl-acyl-carrier-protein synthase I	[m] : acACP + h + malACP --> ACP + actACP + co2	Mitochondria	Fatty Acid Biosynthesis	TCDM_07176	V5AV31 or Q4DFM5	0	PMID:19445715 Trypanosoma cruzi strain CL Brener, PMID:18364711 Leishmania major	PMID:24482508 T.cruzi Clone Dm28c Draft Genome Sequence	2.3.1.41	No	Yes
MCMAT2m	beta-ketoacyl synthase family protein	Beta-ketoacyl-acyl-carrier-protein synthase I	[m] : butACP + h + malACP --> 3oxhACP + ACP + co2	Mitochondria	Fatty Acid Biosynthesis	TCDM_07176	V5AV31 or Q4DFM5	0	PMID:19445715 Trypanosoma cruzi strain CL Brener, PMID:18364711 Leishmania major	PMID:24482508 T.cruzi Clone Dm28c Draft Genome Sequence	2.3.1.41	No	Yes
MCMAT3m	beta-ketoacyl synthase family protein	Beta-ketoacyl-acyl-carrier-protein synthase I	[m] : hexACP + h + malACP --> 3oxocACP + ACP + co2	Mitochondria	Fatty Acid Biosynthesis	TCDM_07176	V5AV31 or Q4DFM5	0	PMID:19445715 Trypanosoma cruzi strain CL Brener, PMID:18364711 Leishmania major	PMID:24482508 T.cruzi Clone Dm28c Draft Genome Sequence	2.3.1.41	No	Yes
MCMAT4m	beta-ketoacyl synthase family protein	Beta-ketoacyl-acyl-carrier-protein synthase I	[m] : octACP + h + malACP --> 3oxdeACP + ACP + co2	Mitochondria	Fatty Acid Biosynthesis	TCDM_07176	V5AV31 or Q4DFM5	0	PMID:19445715 Trypanosoma cruzi strain CL Brener, PMID:18364711 Leishmania major	PMID:24482508 T.cruzi Clone Dm28c Draft Genome Sequence	2.3.1.41	No	Yes
MCMAT5m	beta-ketoacyl synthase family protein	Beta-ketoacyl-acyl-carrier-protein synthase I	[m] : decACP + h + malACP --> 3oxddACP + ACP + co2	Mitochondria	Fatty Acid Biosynthesis	TCDM_07176	V5AV31 or Q4DFM5	0	PMID:19445715 Trypanosoma cruzi strain CL Brener, PMID:18364711 Leishmania major	PMID:24482508 T.cruzi Clone Dm28c Draft Genome Sequence	2.3.1.41	No	Yes
MCMAT6m	beta-ketoacyl synthase family protein	Beta-ketoacyl-acyl-carrier-protein synthase I	[m] : ddcaACP + h + malACP --> 3oxtdACP + ACP + co2	Mitochondria	Fatty Acid Biosynthesis	TCDM_07176	V5AV31 or Q4DFM5	0	PMID:19445715 Trypanosoma cruzi strain CL Brener, PMID:18364711 Leishmania major	PMID:24482508 T.cruzi Clone Dm28c Draft Genome Sequence	2.3.1.41	No	Yes
MCMAT7m	beta-ketoacyl synthase family protein	Beta-ketoacyl-acyl-carrier-protein synthase I	[m] : myrsACP + h + malACP --> 3oxhdACP + ACP + co2	Mitochondria	Fatty Acid Biosynthesis	TCDM_07176	V5AV31 or Q4DFM5	0	PMID:19445715 Trypanosoma cruzi strain CL Brener, PMID:18364711 Leishmania major	PMID:24482508 T.cruzi Clone Dm28c Draft Genome Sequence	2.3.1.41	No	Yes
MCMAT8m	beta-ketoacyl synthase family protein	Beta-ketoacyl-acyl-carrier-protein synthase I	[m] : palmACP + h + malACP --> 3oxocdacp + ACP + co2	Mitochondria	Fatty Acid Biosynthesis	TCDM_07176	V5AV31 or Q4DFM5	0	PMID:19445715 Trypanosoma cruzi strain CL Brener, PMID:18364711 Leishmania major	PMID:24482508 T.cruzi Clone Dm28c Draft Genome Sequence	2.3.1.41	No	Yes
HBUR1m	3-oxoacyl-ACP reductase	3-oxoacyl-[acyl-carrier-protein] reductase	[m] : actACP + h + nadph --> 3hbACP + nadp	Mitochondria	Fatty Acid Biosynthesis	TCDM_08980	V5D707 or Q4D828	0	PMID:19445715 Trypanosoma cruzi strain CL Brener, PMID:18364711 Leishmania major	PMID:24482508 T.cruzi Clone Dm28c Draft Genome Sequence	1.1.1.100	No	Yes
HHYR2m	3-oxoacyl-ACP reductase	3-oxoacyl-[acyl-carrier-protein] reductase	[m] : 3oxhACP + h + nadph --> 3hhACP + nadp	Mitochondria	Fatty Acid Biosynthesis	TCDM_08980	V5D707 or Q4D828	0	PMID:19445715 Trypanosoma cruzi strain CL Brener, PMID:18364711 Leishmania major	PMID:24482508 T.cruzi Clone Dm28c Draft Genome Sequence	1.1.1.100	No	Yes
HOCR3m	3-oxoacyl-ACP reductase	3-oxoacyl-[acyl-carrier-protein] reductase	[m] : 3oxocACP + h + nadph --> 3hocACP + nadp	Mitochondria	Fatty Acid Biosynthesis	TCDM_08980	V5D707 or Q4D828	0	PMID:19445715 Trypanosoma cruzi strain CL Brener, PMID:18364711 Leishmania major	PMID:24482508 T.cruzi Clone Dm28c Draft Genome Sequence	1.1.1.100	No	Yes
HDER4m	3-oxoacyl-ACP reductase	3-oxoacyl-[acyl-carrier-protein] reductase	[m] : 3oxdeACP + h + nadph --> 3hdeACP + nadp	Mitochondria	Fatty Acid Biosynthesis	TCDM_08980	V5D707 or Q4D828	0	PMID:19445715 Trypanosoma cruzi strain CL Brener, PMID:18364711 Leishmania major	PMID:24482508 T.cruzi Clone Dm28c Draft Genome Sequence	1.1.1.100	No	Yes
HDDR5m	3-oxoacyl-ACP reductase	3-oxoacyl-[acyl-carrier-protein] reductase	[m] : 3oxddACP + h + nadph --> 3hddACP + nadp	Mitochondria	Fatty Acid Biosynthesis	TCDM_08980	V5D707 or Q4D828	0	PMID:19445715 Trypanosoma cruzi strain CL Brener, PMID:18364711 Leishmania major	PMID:24482508 T.cruzi Clone Dm28c Draft Genome Sequence	1.1.1.100	No	Yes
HTDR6m	3-oxoacyl-ACP reductase	3-oxoacyl-[acyl-carrier-protein] reductase	[m] : 3oxtdACP + h + nadph --> 3htdACP + nadp	Mitochondria	Fatty Acid Biosynthesis	TCDM_08980	V5D707 or Q4D828	0	PMID:19445715 Trypanosoma cruzi strain CL Brener, PMID:18364711 Leishmania major	PMID:24482508 T.cruzi Clone Dm28c Draft Genome Sequence	1.1.1.100	No	Yes
HHDR7m	3-oxoacyl-ACP reductase	3-oxoacyl-[acyl-carrier-protein] reductase	[m] : 3oxhdACP + h + nadph --> 3hpaACP + nadp	Mitochondria	Fatty Acid Biosynthesis	TCDM_08980	V5D707 or Q4D828	0	PMID:19445715 Trypanosoma cruzi strain CL Brener, PMID:18364711 Leishmania major	PMID:24482508 T.cruzi Clone Dm28c Draft Genome Sequence	1.1.1.100	No	Yes
HODR8m	3-oxoacyl-ACP reductase	3-oxoacyl-[acyl-carrier-protein] reductase	[m] : 3oxocdacp + h + nadph --> 3hocdacp + nadp	Mitochondria	Fatty Acid Biosynthesis	TCDM_08980	V5D707 or Q4D828	0	PMID:19445715 Trypanosoma cruzi strain CL Brener, PMID:18364711 Leishmania major	PMID:24482508 T.cruzi Clone Dm28c Draft Genome Sequence	1.1.1.100	No	Yes
HDCOADm	acyl-CoA dehydrogenase	hexadecanoyl-CoA dehydrogenase	[m] : pmtcoa + fad --> hdd2coa + fadh2	Mitochondria	Fatty Acid Degradation	TCDM_06407 or TCDM_14107	V5DCV2 or Q4DK44 or V5DPQ5 or Q4DYZ3	0	PMID:19445715 Trypanosoma cruzi strain CL Brener, PMID:18364711 Leishmania major	PMID:24482508 T.cruzi Clone Dm28c Draft Genome Sequence	1.3.99.3	No	Yes
TDCOADm	acyl-CoA dehydrogenase	tetradecanoyl-CoA dehydrogenase	[m] : pmtcoa + fad --> hdd2coa + fadh2	Mitochondria	Fatty Acid Degradation	TCDM_06407 or TCDM_14107	V5DCV2 or Q4DK44 or V5DPQ5 or Q4DYZ3	0	PMID:19445715 Trypanosoma cruzi strain CL Brener, PMID:18364711 Leishmania major	PMID:24482508 T.cruzi Clone Dm28c Draft Genome Sequence	1.3.99.3	No	Yes
DDCOADm	acyl-CoA dehydrogenase	dodecanoyl-CoA dehydrogenase	[m] : pmtcoa + fad --> hdd2coa + fadh2	Mitochondria	Fatty Acid Degradation	TCDM_06407 or TCDM_14107	V5DCV2 or Q4DK44 or V5DPQ5 or Q4DYZ3	0	PMID:19445715 Trypanosoma cruzi strain CL Brener, PMID:18364711 Leishmania major	PMID:24482508 T.cruzi Clone Dm28c Draft Genome Sequence	1.3.99.3	No	Yes
DCCOADm	acyl-CoA dehydrogenase	decanoyl-CoA dehydrogenase	[m] : pmtcoa + fad --> hdd2coa + fadh2	Mitochondria	Fatty Acid Degradation	TCDM_06407 or TCDM_14107	V5DCV2 or Q4DK44 or V5DPQ5 or Q4DYZ3	0	PMID:19445715 Trypanosoma cruzi strain CL Brener, PMID:18364711 Leishmania major	PMID:24482508 T.cruzi Clone Dm28c Draft Genome Sequence	1.3.99.3	No	Yes
OCCOADm	acyl-CoA dehydrogenase	octanoyl-CoA dehydrogenase	[m] : pmtcoa + fad --> hdd2coa + fadh2	Mitochondria	Fatty Acid Degradation	TCDM_06407 or TCDM_14107	V5DCV2 or Q4DK44 or V5DPQ5 or Q4DYZ3	0	PMID:19445715 Trypanosoma cruzi strain CL Brener, PMID:18364711 Leishmania major	PMID:24482508 T.cruzi Clone Dm28c Draft Genome Sequence	1.3.99.3	No	Yes
HXCOADm	acyl-CoA dehydrogenase	hexanoyl-CoA dehydrogenase	[m] : pmtcoa + fad --> hdd2coa + fadh2	Mitochondria	Fatty Acid Degradation	TCDM_06407 or TCDM_14107	V5DCV2 or Q4DK44 or V5DPQ5 or Q4DYZ3	0	PMID:19445715 Trypanosoma cruzi strain CL Brener, PMID:18364711 Leishmania major	PMID:24482508 T.cruzi Clone Dm28c Draft Genome Sequence	1.3.99.3	No	Yes
BTCOADm	acyl-CoA dehydrogenase	butyryl-CoA dehydrogenase	[m] : pmtcoa + fad --> hdd2coa + fadh2	Mitochondria	Fatty Acid Degradation	TCDM_06407 or TCDM_14107	V5DCV2 or Q4DK44 or V5DPQ5 or Q4DYZ3	0	PMID:19445715 Trypanosoma cruzi strain CL Brener, PMID:18364711 Leishmania major	PMID:24482508 T.cruzi Clone Dm28c Draft Genome Sequence	1.3.99.3	No	Yes
FACOAL160	fatty acyl CoA synthetase 2 or long-chain-fatty-acid-CoA ligase or fatty acyl CoA synthetase	fatty-acid--CoA ligase (hexadecanoate)	[c] : atp + coa + hdca <==> amp + pmtcoa + ppi	Cytosol	Fatty Acid Degradation	TCDM_06202 or TCDM_06206 or TCDM_06208 or TCDM_06209 or TCDM_07463 or TCDM_07762 or TCDM_11993	V5BH13 or Q4DD92 or V5BLJ2 or Q4DD91 or V5BCF5 or Q4CMD9 or V5AX22 or Q4CT78 or V5AUI9 or Q4DG51 or V5D9X5 or Q4DE58 or V5AZ02 or Q4D203	0	PMID:19445715 Trypanosoma cruzi strain CL Brener, PMID:18364711 Leishmania major	PMID:24482508 T.cruzi Clone Dm28c Draft Genome Sequence	6.2.1.3	No	Yes
FACOAL1	fatty acyl CoA synthetase 2 or long-chain-fatty-acid-CoA ligase or fatty acyl CoA synthetase	fatty-acid--CoA ligase (gamla)	[c] : atp + coa + gamla <==> amp + glincoa + ppi	Cytosol	Fatty Acid Degradation	TCDM_06202 or TCDM_06206 or TCDM_06208 or TCDM_06209 or TCDM_07463 or TCDM_07762 or TCDM_11993	V5BH13 or Q4DD92 or V5BLJ2 or Q4DD91 or V5BCF5 or Q4CMD9 or V5AX22 or Q4CT78 or V5AUI9 or Q4DG51 or V5D9X5 or Q4DE58 or V5AZ02 or Q4D203	0	PMID:19445715 Trypanosoma cruzi strain CL Brener, PMID:18364711 Leishmania major	PMID:24482508 T.cruzi Clone Dm28c Draft Genome Sequence	6.2.1.3	No	Yes
FACOAL2	fatty acyl CoA synthetase 2 or long-chain-fatty-acid-CoA ligase or fatty acyl CoA synthetase	fatty-acid--CoA ligase (alpla)	[c] : atp + coa + alpla <==> amp + alincoa + ppi	Cytosol	Fatty Acid Degradation	TCDM_06202 or TCDM_06206 or TCDM_06208 or TCDM_06209 or TCDM_07463 or TCDM_07762 or TCDM_11993	V5BH13 or Q4DD92 or V5BLJ2 or Q4DD91 or V5BCF5 or Q4CMD9 or V5AX22 or Q4CT78 or V5AUI9 or Q4DG51 or V5D9X5 or Q4DE58 or V5AZ02 or Q4D203	0	PMID:19445715 Trypanosoma cruzi strain CL Brener, PMID:18364711 Leishmania major	PMID:24482508 T.cruzi Clone Dm28c Draft Genome Sequence	6.2.1.3	No	Yes
FACOAL140	fatty acyl CoA synthetase 2 or long-chain-fatty-acid-CoA ligase or fatty acyl CoA synthetase	fatty-acid--CoA ligase (tetradecanoate)	[c] : atp + coa + ttdca <==> amp + tdcoa + ppi	Cytosol	Fatty Acid Degradation	TCDM_06202 or TCDM_06206 or TCDM_06208 or TCDM_06209 or TCDM_07463 or TCDM_07762 or TCDM_11993	V5BH13 or Q4DD92 or V5BLJ2 or Q4DD91 or V5BCF5 or Q4CMD9 or V5AX22 or Q4CT78 or V5AUI9 or Q4DG51 or V5D9X5 or Q4DE58 or V5AZ02 or Q4D203	0	PMID:19445715 Trypanosoma cruzi strain CL Brener, PMID:18364711 Leishmania major	PMID:24482508 T.cruzi Clone Dm28c Draft Genome Sequence	6.2.1.3	No	Yes
FACOAL180	fatty acyl CoA synthetase 2 or long-chain-fatty-acid-CoA ligase or fatty acyl CoA synthetase	fatty-acid--CoA ligase (octadecanoate)	[c] : atp + coa + ocdca <==> amp + strcoa + ppi	Cytosol	Fatty Acid Degradation	TCDM_06202 or TCDM_06206 or TCDM_06208 or TCDM_06209 or TCDM_07463 or TCDM_07762 or TCDM_11993	V5BH13 or Q4DD92 or V5BLJ2 or Q4DD91 or V5BCF5 or Q4CMD9 or V5AX22 or Q4CT78 or V5AUI9 or Q4DG51 or V5D9X5 or Q4DE58 or V5AZ02 or Q4D203	0	PMID:19445715 Trypanosoma cruzi strain CL Brener, PMID:18364711 Leishmania major	PMID:24482508 T.cruzi Clone Dm28c Draft Genome Sequence	6.2.1.3	No	Yes
FACOAL181	fatty acyl CoA synthetase 2 or long-chain-fatty-acid-CoA ligase or fatty acyl CoA synthetase	fatty-acid--CoA ligase (octadecenoate)	[c] : atp + coa + ocdcea <==> amp + olcoa + ppi	Cytosol	Fatty Acid Degradation	TCDM_06202 or TCDM_06206 or TCDM_06208 or TCDM_06209 or TCDM_07463 or TCDM_07762 or TCDM_11993	V5BH13 or Q4DD92 or V5BLJ2 or Q4DD91 or V5BCF5 or Q4CMD9 or V5AX22 or Q4CT78 or V5AUI9 or Q4DG51 or V5D9X5 or Q4DE58 or V5AZ02 or Q4D203	0	PMID:19445715 Trypanosoma cruzi strain CL Brener, PMID:18364711 Leishmania major	PMID:24482508 T.cruzi Clone Dm28c Draft Genome Sequence	6.2.1.3	No	Yes
FACOAL182	fatty acyl CoA synthetase 2 or long-chain-fatty-acid-CoA ligase or fatty acyl CoA synthetase	fatty-acid--CoA ligase (octadecynoate)	[c] : atp + coa + ocdcya <==> amp + lincoa + ppi	Cytosol	Fatty Acid Degradation	TCDM_06202 or TCDM_06206 or TCDM_06208 or TCDM_06209 or TCDM_07463 or TCDM_07762 or TCDM_11993	V5BH13 or Q4DD92 or V5BLJ2 or Q4DD91 or V5BCF5 or Q4CMD9 or V5AX22 or Q4CT78 or V5AUI9 or Q4DG51 or V5D9X5 or Q4DE58 or V5AZ02 or Q4D203	0	PMID:19445715 Trypanosoma cruzi strain CL Brener, PMID:18364711 Leishmania major	PMID:24482508 T.cruzi Clone Dm28c Draft Genome Sequence	6.2.1.3	No	Yes
DESAT180_9	fatty acid desaturase	stearoyl-CoA desaturase (n-C18:0CoA -> n-C18:1CoA)	[c] : strcoa + nadph + o2 + (2) h --> olcoa + nadp + (2) h2o	Cytosol	Fatty Acid Synthesis	TCDM_09345 or TCDM_09541	V5BA48 or Q4CNT6 or V5D5L9	0	PMID:19445715 Trypanosoma cruzi strain CL Brener, PMID:18364711 Leishmania major	PMID:24482508 T.cruzi Clone Dm28c Draft Genome Sequence	1.14.19.1	No	Yes
ACCOACrm	acetyl-CoA carboxylase	acetyl-CoA carboxylase	[m] : accoa + atp + hco3 <==> adp + h + malcoa + pi; [m] : accoa + btn_co2 <==> malcoa + btn_cbxl + h; [m] : atp + btn_cbxl + hco3 <==> adp + pi + btn_co2	Mitochondria	Fatty Acid Synthesis	TCDM_08578	V5BGP0 or A0A2V2WVU3	1	Uniprot Trypanosoma cruzi, PMID:18364711 Leishmania major	PMID:24482508 T.cruzi Clone Dm28c Draft Genome Sequence	6.4.1.2	No	Yes
MAN6PI	phosphomannose isomerase	Phosphomannose isomerase	[c] : man6p <==> f6p	Cytosol	Fructose and Mannose Metabolism	TCDM_05062	V5DFU6 or Q4DJV2	1	PMID:19445715 Trypanosoma cruzi strain CL Brener, PMID:18364711 Leishmania major	PMID:24482508 T.cruzi Clone Dm28c Draft Genome Sequence	5.3.1.8	No	Yes
PMANM	phosphomannomutase	phosphomannomutase	[c] : man1p <==> man6p	Cytosol	Fructose and Mannose Metabolism	TCDM_06540	V5AWD8 or Q4E4A3	1	PMID:19445715 Trypanosoma cruzi strain CL Brener, PMID:18364711 Leishmania major	PMID:24482508 T.cruzi Clone Dm28c Draft Genome Sequence	5.4.2.8	No	Yes
MAN1PT1	GDP-mannose pyrophosphorylase	Mannose-1-phosphate guanylyltransferase	[c] : gtp + h + man1p --> gdpman + ppi	Cytosol	Fructose and Mannose Metabolism	TCDM_10698	V5ALW0 or Q4CU94	0	PMID:19445715 Trypanosoma cruzi strain CL Brener, PMID:18364711 Leishmania major	PMID:24482508 T.cruzi Clone Dm28c Draft Genome Sequence	2.7.7.13	No	Yes
PFK26	6-phosphofructo-2-kinase/fructose-2	6-phosphofructo-2-kinase	[c] : atp + f6p --> adp + f26bp + h	Cytosol	Fructose and Mannose Metabolism	TCDM_00348 or TCDM_01740	V5BSQ3 or Q4DRA6 or V5DPX3	0	PMID:19445715 Trypanosoma cruzi strain CL Brener, PMID:18364711 Leishmania major	PMID:24482508 T.cruzi Clone Dm28c Draft Genome Sequence	2.7.1.105	No	Yes
FBP26	fructose-6-phosphate2-kinase/fructose-2	Fructose-2,6-bisphosphate 2-phosphatase	[c] : f26bp + h2o --> f6p + pi	Cytosol	Fructose and Mannose Metabolism	TCDM_01231	V5C004 or Q4DBR9	0	PMID:19445715 Trypanosoma cruzi strain CL Brener, PMID:18364711 Leishmania major	PMID:24482508 T.cruzi Clone Dm28c Draft Genome Sequence	3.1.3.46	No	Yes
GALU	UTP-glucose-1-phosphate uridylyltransferase 2	UTP-glucose-1-phosphate uridylyltransferase	[c] : g1p + h + utp <==> ppi + udpg	Cytosol	Galactose Metabolism	TCDM_02411	V5B6M0 or Q4D297	0	PMID:19445715 Trypanosoma cruzi strain CL Brener, PMID:18364711 Leishmania major	PMID:24482508 T.cruzi Clone Dm28c Draft Genome Sequence	2.7.7.9	No	Yes
GALKx	galactokinase or galactokinase-like protein	Galactokinase	[g] : atp + gal --> adp + gal1p + h	Glycosome	Galactose Metabolism	TCDM_00121 or TCDM_00228	V5DUN6 or Q4DFH6 or V5BD26 or Q4DHU8	0	PMID:19445715 Trypanosoma cruzi strain CL Brener, PMID:18364711 Leishmania major	PMID:24482508 T.cruzi Clone Dm28c Draft Genome Sequence	2.7.1.6	No	Yes
UDPG4Ex	UDP-galactose 4-epimerase	UDP-glucose 4-epimerase	[g] : udpg <==> udpgal	Glycosome	Galactose Metabolism	TCDM_01584	V5DQC0 or Q4DUZ8	0	PMID:19445715 Trypanosoma cruzi strain CL Brener, PMID:18364711 Leishmania major	PMID:24482508 T.cruzi Clone Dm28c Draft Genome Sequence	5.1.3.2	No	Yes
UDPGALM	UDP-galactopyranose mutase	UDP-galactopyranose mutase	[c] : udpgal --> udpgalfur	Cytosol	Galactose Metabolism	TCDM_02308	V5BLY6 or K2N920	0	Uniprot Trypanosoma cruzi marinkellei, PMID:18364711 Leishmania major	PMID:24482508 T.cruzi Clone Dm28c Draft Genome Sequence	5.4.99.9	No	Yes
GLUDm	glutamate dehydrogenase	glutamate dehydrogenase (NADP), mitochondrial	[m] : glu-L + h2o + nadp <==> akg + h + nadph + nh4	Mitochondria	Glutamate Metabolism	TCDM_10134	V5AND5	1	PMID:19445715 Trypanosoma cruzi strain CL Brener	PMID:24482508 T.cruzi Clone Dm28c Draft Genome Sequence	1.4.1.4	Yes	Yes
GLUDy	glutamate dehydrogenase	glutamate dehydrogenase (NADP), cytosolic/glutamate dehydrogenase (NAD), cytosolic	[c] : glu-L + h2o + nadp <==> akg + h + nadph + nh4/[c] : glu-L + h2o + nad <==> akg + h + nadh + nh4	Cytosol	Glutamate Metabolism	TCDM_10134	V5AND5	1	PMID:19445715 Trypanosoma cruzi strain CL Brener	PMID:24482508 T.cruzi Clone Dm28c Draft Genome Sequence	1.4.1.4	Yes	Yes
GLUDx	glutamate dehydrogenase	glutamate dehydrogenase (NADP), cytosolic/glutamate dehydrogenase (NAD), cytosolic	[c] : glu-L + h2o + nadp <==> akg + h + nadph + nh4/[c] : glu-L + h2o + nad <==> akg + h + nadh + nh4	Cytosol	Glutamate Metabolism	TCDM_03103	V5B4M0	1	PMID:19445715 Trypanosoma cruzi strain CL Brener	PMID:24482508 T.cruzi Clone Dm28c Draft Genome Sequence	1.4.1.2	Yes	Yes
GLUDxm	glutamate dehydrogenase	glutamate dehydrogenase (NAD), mitochondrial	[m] : glu-L + h2o + nad <==> akg + h + nadh + nh4	Mitochondria	Glutamate Metabolism	TCDM_03103	V5B4M0	1	PMID:19445715 Trypanosoma cruzi strain CL Brener	PMID:24482508 T.cruzi Clone Dm28c Draft Genome Sequence	1.4.1.2	Yes	Yes
GLUCYSL	hypothetical protein	gamma-glutamylcysteine synthetase/Gamma-glutamylcysteine synthetase, putative	[c] : atp + cys-L + glu-L --> adp + glucys + h + pi	Cytosol	Glutamate Metabolism	TCDM_09878	V5BDE4 or Q4DHS1	0	PMID:19445715 Trypanosoma cruzi strain CL Brener, PMID:18364711 Leishmania major	PMID:24482508 T.cruzi Clone Dm28c Draft Genome Sequence	6.3.2.2	No	Yes
GLUTRS	glutamyl-tRNA synthetase	glutamyl-tRNA synthetase/Glutamyl-tRNA synthetase, putative	[c] : atp + glu-L + trnaglu --> amp + glutrna + ppi	Cytosol	Glutamate Metabolism	TCDM_02101	V5BSE6 or Q4D7F9	0	PMID:19445715 Trypanosoma cruzi strain CL Brener, PMID:18364711 Leishmania major	PMID:24482508 T.cruzi Clone Dm28c Draft Genome Sequence	6.1.1.17	No	Yes
GLUTRSm	glutamyl-tRNA synthetase	glutamyl-tRNA synthetase	[m] : atp + glu-L + trnaglu --> amp + glutrna + ppi	Mitochondria	Glutamate Metabolism	TCDM_02101	V5BSE6 or Q4D7F9	0	PMID:19445715 Trypanosoma cruzi strain CL Brener, PMID:18364711 Leishmania major	PMID:24482508 T.cruzi Clone Dm28c Draft Genome Sequence	6.1.1.17	No	Yes
GLNTRS	glutaminyl-tRNA synthetase	glutaminyl-tRNA synthetase/Glutaminyl-tRNA synthetase, putative	[c] : atp + gln-L + trnagln --> amp + glntrna + ppi	Cytosol	Glutamate Metabolism	TCDM_03150	V5B4P6 or Q4E0Y0	0	PMID:19445715 Trypanosoma cruzi strain CL Brener, PMID:18364711 Leishmania major	PMID:24482508 T.cruzi Clone Dm28c Draft Genome Sequence	6.1.1.18	No	Yes
GTHS	glutathione synthetase	glutathione synthetase/Glutathione synthetase	[c] : atp + glucys + gly --> adp + gthrd + h + pi	Cytosol	Glutamate Metabolism	TCDM_05422	V5BNE3 or Q4D7R4	0	PMID:19445715 Trypanosoma cruzi strain CL Brener, PMID:18364711 Leishmania major	PMID:24482508 T.cruzi Clone Dm28c Draft Genome Sequence	6.3.2.3	No	Yes
GLNS_i	glutamine synthetase	glutamine synthetase	[c] : atp + glu-L + nh4 --> adp + gln-L + h + pi	Cytosol	Glutamate Metabolism	TCDM_13663	V5CHQ8 or Q4CN04	0	PMID:19445715 Trypanosoma cruzi strain CL Brener, PMID:18364711 Leishmania major	PMID:24482508 T.cruzi Clone Dm28c Draft Genome Sequence	6.3.1.2	No	Yes
NADS2i	NAD synthase	NAD+ synthase (glutamine-hydrolysing)/NAD+ synthase, putative	[c] : atp + dnad + gln-L + h2o --> amp + glu-L + h + nad + ppi	Cytosol	Glutamate Metabolism	TCDM_05072	V5AZI9 or Q4CPU6	0	PMID:19445715 Trypanosoma cruzi strain CL Brener, PMID:18364711 Leishmania major	PMID:24482508 T.cruzi Clone Dm28c Draft Genome Sequence	6.3.5.1	No	Yes
GTHP	trypanothione/tryparedoxin dependent peroxidase 2/Glutathione peroxidase/glutathione peroxidase-like protein	glutathione peroxidase	[c] : (2) gthrd + h2o2 <==> gthox + (2) h2o	Cytosol	Glutathione Metabolism	TCDM_13950 or TCDM_14122	V5BZH0 or Q4DEJ5	1	PMID:19445715 Trypanosoma cruzi strain CL Brener, PMID:18364711 Leishmania major	PMID:24482508 T.cruzi Clone Dm28c Draft Genome Sequence	1.11.1.9	No	Yes
GTHPm	trypanothione/tryparedoxin dependent peroxidase 2/Glutathione peroxidase/glutathione peroxidase-like protein	glutathione peroxidase	[m] : (2) gthrd + h2o2 <==> gthox + (2) h2o	Mitochondria	Glutathione Metabolism	TCDM_13950 or TCDM_14122	V5BZH0 or Q4DEJ5 or V5B9J0 or Q4DEJ4	1	PMID:19445715 Trypanosoma cruzi strain CL Brener, PMID:18364711 Leishmania major	PMID:24482508 T.cruzi Clone Dm28c Draft Genome Sequence	1.11.1.9	No	Yes
GTHPx	trypanothione/tryparedoxin dependent peroxidase 2/Glutathione peroxidase/glutathione peroxidase-like protein	glutathione peroxidase	[x] : (2) gthrd + h2o2 <==> gthox + (2) h2o	Glycosome	Glutathione Metabolism	TCDM_13950 or TCDM_14122	V5BZH0 or Q4DEJ5 or V5B9J0 or Q4DEJ4	1	PMID:19445715 Trypanosoma cruzi strain CL Brener, PMID:18364711 Leishmania major	PMID:24482508 T.cruzi Clone Dm28c Draft Genome Sequence	1.11.1.9	No	Yes
5OPROS	5-oxoprolinase	5-oxoprolinase (ATP-hydrolysing)	[c] : 5oxpro + atp + (2) h2o --> adp + glu-L + h + pi	Cytosol	Glutathione Metabolism	TCDM_02419	V5DN77 or Q4D5B6	0	PMID:19445715 Trypanosoma cruzi strain CL Brener, PMID:18364711 Leishmania major	PMID:24482508 T.cruzi Clone Dm28c Draft Genome Sequence	3.5.2.9	No	Yes
ALCD19	alcohol dehydrogenase	Alcohol Dehydrogenase (glycerol)	[c] : glyald + h + nadh <==> glyc + nad	Cytosol	Glycerolipid Metabolism	TCDM_02375	V5BRQ8 or Q4DY23	1	PMID:19445715 Trypanosoma cruzi strain CL Brener, PMID:18364711 Leishmania major	PMID:24482508 T.cruzi Clone Dm28c Draft Genome Sequence	1.1.1.1	No	Yes
DHAK	dihydroxyacetone kinase	dihydroxyacetone kinase	[c] : atp + dha --> adp + dhap + h	Cytosol	Glycerolipid Metabolism	TCDM_00153	V5C2U9 or Q4DU97	0	PMID:19445715 Trypanosoma cruzi strain CL Brener, PMID:18364711 Leishmania major	PMID:24482508 T.cruzi Clone Dm28c Draft Genome Sequence	2.7.1.29	No	Yes
DAGAT_LM	phospholipid:diacylglycerol acyltransferase	Phospholipid:1,2-diacyl-sn-glycerol O-acyltransferase	[c] : (.01) 12dgr_LM + (.03) tdcoa + (.09) pmtcoa + (.1) strcoa + (.33) olcoa + (.29) lincoa + (.08) alincoa + (.08) glincoa --> (.01) triglyc_LM + coa	Cytosol	Glycerolipid Metabolism	TCDM_05768	V5BDI6 or Q4DQA6	0	PMID:19445715 Trypanosoma cruzi strain CL Brener, PMID:18364711 Leishmania major	PMID:24482508 T.cruzi Clone Dm28c Draft Genome Sequence	2.3.1.158	No	Yes
MGLYCL_LM	putative monoglyceride lipase	Glycerol-ester acylhydrolase (monoacylglycerol lipase)	[c] : (.01) mag_LM + h2o --> glyc + (.03) ttdca + (.09) hdca + (.1) ocdca + (.33) ocdcea + (.29) ocdcya + (.08) alpla + (.08) gamla + h	Cytosol	Glycerolipid Metabolism	TCDM_04835	V5BPI2	0	PMID:18364711 Leishmania major	PMID:24482508 T.cruzi Clone Dm28c Draft Genome Sequence	3.1.1.23	No	Yes
LPS_LM	lipase domain protein or lipase	Lipase	[c]: h2o + (.01) triglyc_LM --> (.01) 12dgr_LM + (.03) ttdca + (.09) hdca + (.1) ocdca + (.33) ocdcea + (.29) ocdcya + (.08) alpla + (.08) gamla + h	Cytosol	Glycerolipid Metabolism	TCDM_04300 or TCDM_10538	V5BLR1 or Q4DKK8 or V5B761 or K2PAV9	0	PMID:19445715 Trypanosoma cruzi strain CL Brener, Uniprot Trypanosoma cruzi marinkellei, PMID:18364711 Leishmania major	PMID:24482508 T.cruzi Clone Dm28c Draft Genome Sequence	3.1.1.3	No	Yes
LPS2_LM	lipase domain protein or lipase	Lipase	[c]: h2o + (.01) 12dgr_LM --> (.01) mag_LM + (.03) ttdca + (.09) hdca + (.1) ocdca + (.33) ocdcea + (.29) ocdcya + (.08) alpla + (.08) gamla + h	Cytosol	Glycerolipid Metabolism	TCDM_04300 or TCDM_10538	V5BLR1 or Q4DKK8 or V5B761 or K2PAV9	0	PMID:19445715 Trypanosoma cruzi strain CL Brener, Uniprot Trypanosoma cruzi marinkellei, PMID:18364711 Leishmania major	PMID:24482508 T.cruzi Clone Dm28c Draft Genome Sequence	3.1.1.3	No	Yes
GLYCKr	glycerate kinase	Glycerate Kinase	[c]: atp + glyc-R <==> 3pg + adp + h	Cytosol	Glycerolipid Metabolism	TCDM_06036	V5AXK4 or K2NB56	0	Uniprot Trypanosoma cruzi marinkellei, PMID:18364711 Leishmania major	PMID:24482508 T.cruzi Clone Dm28c Draft Genome Sequence	2.7.1.31	No	Yes
DAGKm_LM	diacylglycerol kinase or diacylglycerol kinase-like protein	diacylglycerol kinase	[m]: (.01) 12dgr_LM + atp --> adp + (.01) pa_LM + h	Mitochondria	Glycerophospholipid Metabolism	TCDM_03858 or TCDM_06500	V5DJ39 or Q4D7W4 or V5AWH3 or Q4DJG9	0	PMID:19445715 Trypanosoma cruzi strain CL Brener, PMID:18364711 Leishmania major	PMID:24482508 T.cruzi Clone Dm28c Draft Genome Sequence	2.7.1.107	No	Yes
ETAPCTm	ethanolamine-phosphate cytidylyltransferase	ethanolamine-phosphate cytidylyltransferase	[m] : ctp + ethap + h --> cdpea + ppi	Mitochondria	Glycerophospholipid Metabolism	TCDM_04398	V5DHH9 or Q4DY47	0	PMID:19445715 Trypanosoma cruzi strain CL Brener, PMID:18364711 Leishmania major	PMID:24482508 T.cruzi Clone Dm28c Draft Genome Sequence	2.7.7.14	No	Yes
GPAMm_LM	glycerol-3-phosphate acyltransferase	glycerol-3-phosphate acyltransferase	[m] : (.03) tdcoa + (.09) pmtcoa + (.1) strcoa + (.33) olcoa + (.29) lincoa + (.08) alincoa + (.08) glincoa + g3p --> coa + (.01) 1ag3p_LM	Mitochondria	Glycerophospholipid Metabolism	TCDM_09951	V5B455 or Q4DEH7	0	PMID:19445715 Trypanosoma cruzi strain CL Brener, PMID:18364711 Leishmania major	PMID:24482508 T.cruzi Clone Dm28c Draft Genome Sequence	2.3.1.15	No	Yes
GPAM_LM	glycerol-3-phosphate acyltransferase	glycerol-3-phosphate acyltransferase	[c] : (.03) tdcoa + (.09) pmtcoa + (.1) strcoa + (.33) olcoa + (.29) lincoa + (.08) alincoa + (.08) glincoa + g3p --> coa + (.01) 1ag3p_LM	Cytosol	Glycerophospholipid Metabolism	TCDM_09951	V5B455 or Q4DEH7	0	PMID:19445715 Trypanosoma cruzi strain CL Brener, PMID:18364711 Leishmania major	PMID:24482508 T.cruzi Clone Dm28c Draft Genome Sequence	2.3.1.15	No	Yes
ETHAMK	choline ethanolamine kinase	ethanolamine kinase	[c] : atp + etha --> adp + ethap + h	Cytosol	Glycerophospholipid Metabolism	TCDM_08425	V5BC85 or	0	PMID:18364711 Leishmania major	PMID:24482508 T.cruzi Clone Dm28c Draft Genome Sequence	2.7.1.82	No	Yes
PSDm_LM	phosphatidylserine decarboxylase	phosphatidylserine decarboxylase	[m] : (.01) ps_LM + h --> (.01) pe_LM + co2	Mitochondria	Glycerophospholipid Metabolism	TCDM_00004 or TCDM_00016	V5BT39 or K2N1H2	0	Uniprot Trypanosoma cruzi marinkellei, PMID:18364711 Leishmania major	PMID:24482508 T.cruzi Clone Dm28c Draft Genome Sequence	4.1.1.65	No	Yes
AGPATim_LM	1-acyl-sn-glycerol-3-phosphate acyltransferase	1-acylglycerol-3-phosphate O-acyltransferase	[m] : (.03) tdcoa + (.09) pmtcoa + (.1) strcoa + (.33) olcoa + (.29) lincoa + (.08) alincoa + (.08) glincoa + (.01) 1ag3p_LM --> coa + (.01) pa_LM	Mitochondria	Glycerophospholipid Metabolism	TCDM_10920	V5ALB6 or Q4DTE0	0	PMID:19445715 Trypanosoma cruzi strain CL Brener, PMID:18364711 Leishmania major	PMID:24482508 T.cruzi Clone Dm28c Draft Genome Sequence	2.3.1.51	No	Yes
AGPATi_LM	1-acyl-sn-glycerol-3-phosphate acyltransferase	1-acylglycerol-3-phosphate O-acyltransferase	[c] : (.03) tdcoa + (.09) pmtcoa + (.1) strcoa + (.33) olcoa + (.29) lincoa + (.08) alincoa + (.08) glincoa + (.01) 1ag3p_LM --> coa + (.01) pa_LM	Cytosol	Glycerophospholipid Metabolism	TCDM_10920	V5ALB6 or Q4DTE0	0	PMID:19445715 Trypanosoma cruzi strain CL Brener, PMID:18364711 Leishmania major	PMID:24482508 T.cruzi Clone Dm28c Draft Genome Sequence	2.3.1.51	No	Yes
DHAPAx_LM	dihydroxyacetone phosphate acyltransferase	Acyl-CoA:glycerone-phosphate O-acyltransferase	[g] : (.03) tdcoa + (.09) pmtcoa + (.1) strcoa + (.33) olcoa + (.29) lincoa + (.08) alincoa + (.08) glincoa + dhap --> coa + (.01) 1agly3p_LM	Glycosome	Glycerophospholipid Metabolism	TCDM_03538	V5DJS7 or K2NX88	0	Uniprot Trypanosoma cruzi marinkellei, PMID:18364711 Leishmania major	PMID:24482508 T.cruzi Clone Dm28c Draft Genome Sequence	2.3.1.42	No	Yes
CLPNSm_LM	cardiolipin synthetase	cardiolipin synthase, mitochondrial	[m] : (.01) cdpdag_LM + (.01) pg_LM --> (.01) cpln_LM + cmp + h	Mitochondria	Glycerophospholipid Metabolism	TCDM_04741	V5BFX7 or Q4CVT	0	PMID:19445715 Trypanosoma cruzi strain CL Brener, PMID:18364711 Leishmania major	PMID:24482508 T.cruzi Clone Dm28c Draft Genome Sequence	2.7.8.-	No	Yes
PHCYT_LM	phosphatidate cytidylyltransferase-like protein or CDP-diacylglycerol synthetase/Phosphatidate cytidylyltransferase	phosphatidate cytidylyltransferase	[c] : (.01) pa_LM + ctp + h --> (.01) cdpdag_LM + ppi	Cytosol	Glycerophospholipid Metabolism	TCDM_05799 or TCDM_11087	V5AXY5 or Q4DCS3 or V5D1I7 or Q4D7D0	0	PMID:19445715 Trypanosoma cruzi strain CL Brener, PMID:18364711 Leishmania major	PMID:24482508 T.cruzi Clone Dm28c Draft Genome Sequence	2.7.7.41	No	Yes
PHCYTm_LM	phosphatidate cytidylyltransferase-like protein or CDP-diacylglycerol synthetase/Phosphatidate cytidylyltransferase	phosphatidate cytidylyltransferase	[m] : (.01) pa_LM + ctp + h --> (.01) cdpdag_LM + ppi	Mitochondria	Glycerophospholipid Metabolism	TCDM_05799 or TCDM_11087	V5AXY5 or Q4DCS3 or V5D1I7 or Q4D7D0	0	PMID:19445715 Trypanosoma cruzi strain CL Brener, PMID:18364711 Leishmania major	PMID:24482508 T.cruzi Clone Dm28c Draft Genome Sequence	2.7.7.41	No	Yes
CHOLK	choline kinase	choline kinase	[c] : atp + chol --> adp + cholp + h	Cytosol	Glycerophospholipid Metabolism	TCDM_04514	V5BQJ5 or Q4E3A9	0	PMID:19445715 Trypanosoma cruzi strain CL Brener, PMID:18364711 Leishmania major	PMID:24482508 T.cruzi Clone Dm28c Draft Genome Sequence	2.7.1.32	No	Yes
CDGPTm_LM	phosphatidylglycerophosphate synthase/CDP-diacylglycerol--glycerol-3-phosphate 3-phosphatidyltransferase	Phosphatidylglycerol synthase	[m] : (.01) cdpdag_LM + glyc3p --> cmp + h + (.01) pglyp_LM	Mitochondria	Glycerophospholipid Metabolism	TCDM_07999	V5ATE0 or Q4D9Q5	0	PMID:19445715 Trypanosoma cruzi strain CL Brener, PMID:18364711 Leishmania major	PMID:24482508 T.cruzi Clone Dm28c Draft Genome Sequence	2.7.8.5	No	Yes
PGPPAm_LM		phosphatidylglycerol phosphate phosphatase A, mitochondrial	[m] : h2o + (.01) pglyp_LM --> (.01) pg_LM + pi	Mitochondria	Glycerophospholipid Metabolism	.		0	PMID:18364711 Leishmania major		3.1.3.27	No	Yes
ETAPCT	ethanolamine-phosphate cytidylyltransferase	ethanolamine-phosphate cytidylyltransferase	[c] : ctp + ethap + h --> cdpea + ppi	Cytosol	Glycerophospholipid Metabolism	TCDM_04398	V5DHH9 or Q4DY47	0	PMID:19445715 Trypanosoma cruzi strain CL Brener, PMID:18364711 Leishmania major	PMID:24482508 T.cruzi Clone Dm28c Draft Genome Sequence	2.7.7.14	No	Yes
ETHAPT_LM	choline/ethanolamine phosphotransferase (CEPT)	Ethanolaminephosphotransferase	[c] : (.01) 12dgr_LM + cdpea --> cmp + h + (.01) pe_LM	Cytosol	Glycerophospholipid Metabolism	TCDM_03477	V5B3K4 or Q4CXF3	0	PMID:19445715 Trypanosoma cruzi strain CL Brener, PMID:18364711 Leishmania major	PMID:24482508 T.cruzi Clone Dm28c Draft Genome Sequence	2.7.7.14	No	Yes
ETHAPTm_LM	choline/ethanolamine phosphotransferase (CEPT)	Ethanolaminephosphotransferase	[m] : (.01) 12dgr_LM + cdpea --> cmp + h + (.01) pe_LM	Mitochondria	Glycerophospholipid Metabolism	TCDM_03477	V5B3K4 or Q4CXF3	0	PMID:19445715 Trypanosoma cruzi strain CL Brener, PMID:18364711 Leishmania major	PMID:24482508 T.cruzi Clone Dm28c Draft Genome Sequence	2.7.7.14	No	Yes
THRS	threonine synthase	threonine synthase	[c] : h2o + phom --> pi + thr-L	Cytosol	Glycine, serine and threonine metabolism	TCDM_05925	V5BD69 or Q4DLL4	0	PMID:19445715 Trypanosoma cruzi strain CL Brener, PMID:18364711 Leishmania major	PMID:24482508 T.cruzi Clone Dm28c Draft Genome Sequence	4.2.3.1	No	Yes
GLYATm	2-amino-3-ketobutyrate coenzyme A ligase	glycine C-acetyltransferase, mitochondrial/2-amino-3-ketobutyrate coenzyme A ligase, putative	[m] : accoa + gly <==> 2aobut + coa	Mitochondria	Glycine, Serine, and Threonine Metabolism	TCDM_09537	V5BEA8 or Q4CT37	1	PMID:19445715 Trypanosoma cruzi strain CL Brener	PMID:24482508 T.cruzi Clone Dm28c Draft Genome Sequence	2.3.1.37	Yes
HSK	homoserine kinase	homoserine kinase	[c] : atp + hom-L --> adp + h + phom	Cytosol	Glycine, Serine, and Threonine Metabolism	TCDM_02119	V5BMT3 or Q4DQQ2	0	PMID:19445715 Trypanosoma cruzi strain CL Brener, PMID:18364711 Leishmania major	PMID:24482508 T.cruzi Clone Dm28c Draft Genome Sequence	2.7.1.39	No	Yes
SERTRS	seryl-tRNA synthetase	Seryl-tRNA synthetase	[c] : atp + ser-L + trnaser --> amp + ppi + sertrna	Cytosol	Glycine, Serine, and Threonine Metabolism	TCDM_00585	V5DSV1 or Q4DC68	0	PMID:19445715 Trypanosoma cruzi strain CL Brener, PMID:18364711 Leishmania major	PMID:24482508 T.cruzi Clone Dm28c Draft Genome Sequence	6.1.1.11	No	Yes
GCCa	glycine dehydrogenase	glycine dehydrogenase	[c] : gly + h + lpro --> alpro + co2	Cytosol	Glycine, Serine, and Threonine Metabolism	TCDM_10005	V5ANN4	0	PMID:18364711 Leishmania major	PMID:24482508 T.cruzi Clone Dm28c Draft Genome Sequence	1.4.4.2	No	Yes
THRTRS	threonyl-tRNA synthetase	threonyl-tRNA synthetase/Threonyl-tRNA synthetase, putative	[c] : atp + thr-L + trnathr --> amp + ppi + thrtrna	Cytosol	Glycine, Serine, and Threonine Metabolism	TCDM_08438	V5ASA0 or Q4DPR0	0	PMID:19445715 Trypanosoma cruzi strain CL Brener, PMID:18364711 Leishmania major	PMID:24482508 T.cruzi Clone Dm28c Draft Genome Sequence	6.1.1.3	No	Yes
THRDm	dTDP-glucose 4/dTDP-glucose 4,6-dehydratase	L-threonine dehydrogenase, mitochondrial/L-threonine 3-dehydrogenase, putative	[m] : nad + thr-L --> 2aobut + h + nadh	Mitochondria	Glycine, Serine, and Threonine Metabolism	TCDM_01461	V5BU59	0	PMID:19445715 Trypanosoma cruzi strain CL Brener	PMID:24482508 T.cruzi Clone Dm28c Draft Genome Sequence	1.1.1.103	Yes
GLYTRS	glycyl-tRNA /Glycyl-tRNA synthetase, putative	glycyl-tRNA synthetase	[c] : atp + gly + trnagly --> amp + glytrna + ppi	Cytosol	Glycine, Serine, and Threonine Metabolism	TCDM_07596	V5AU76 or Q4D449	0	PMID:19445715 Trypanosoma cruzi strain CL Brener, PMID:18364711 Leishmania major	PMID:24482508 T.cruzi Clone Dm28c Draft Genome Sequence	6.1.1.14	No	Yes
MDH	cytosolic malate dehydrogenase	malate dehydrogenase, glycosomal	[c] : mal-L + nad <==> h + nadh + oaa	Cytosol	Glycolysis/Gluconeogenesis	TCDM_07857	V5BI57 or Q9NJT2	1	Uniprot Trypanosoma cruzi	PMID:24482508 T.cruzi Clone Dm28c Draft Genome Sequence	1.1.1.37	No	Yes
PPDKgr	pyruvate phosphate dikinase	pyruvate phosphate dikinase, glycosomal	[x] : atp + pi + pyr <==> amp + h + pep + ppi	Glycosome	Glycolysis/Gluconeogenesis	TCDM_00696	V5BBD4	1	PMID:19445715 Trypanosoma cruzi strain CL Brener	PMID:24482508 T.cruzi Clone Dm28c Draft Genome Sequence	2.7.9.1	Yes	Yes
HEX	hexokinase	hexokinase (D-glucose:ATP), cytosolic	[c] : a-D-glucose + atp --> adp + g6p-A + h	Cytosol	Glycolysis/Gluconeogenesis	TCDM_04644	V5BQ43	0	PMID:19445715 Trypanosoma cruzi strain CL Brener	PMID:24482508 T.cruzi Clone Dm28c Draft Genome Sequence	2.7.1.1	Yes	Yes
ENO	enolase	enolase, cytosolic	[c] : 2pg <==> h2o + pep	Cytosol	Glycolysis/Gluconeogenesis	TCDM_02738 or TCDM_04067	V5BRU1 or V5DME2 or V5BRU1 or V5DME2	1	PMID:19445715 Trypanosoma cruzi strain CL Brener	PMID:24482508 T.cruzi Clone Dm28c Draft Genome Sequence	4.2.1.11	Yes	Yes
MDHg	malate dehydrogenase	malate dehydrogenase, glycosomal	[x] : mal-L + nad <==> h + nadh + oaa	Glycosome	Glycolysis/Gluconeogenesis	TCDM_04026 or TCDM_10378	V5BHN5	1	PMID:19445715 Trypanosoma cruzi strain CL Brener	PMID:24482508 T.cruzi Clone Dm28c Draft Genome Sequence	1.1.1.37	Yes	Yes
PPCKg	glycosomal phosphoenolpyruvate carboxykinase	phosphoenolpyruvate carboxykinase, glycosomal	[x] : atp + oaa <==> adp + co2 + pep	Glycosome	Glycolysis/Gluconeogenesis	TCDM_05454	V5BN69	1	PMID:19445715 Trypanosoma cruzi strain CL Brener	PMID:24482508 T.cruzi Clone Dm28c Draft Genome Sequence	4.1.1.49	Yes	Yes
FBAg	fructose-bisphosphate aldolase	fructose-bisphosphate aldolase, glycosomal	[x] : fdp <==> dhap + g3p	Glycosome	Glycolysis/Gluconeogenesis	TCDM_01107	V5DRF2	1	PMID:19445715 Trypanosoma cruzi strain CL Brener	PMID:24482508 T.cruzi Clone Dm28c Draft Genome Sequence	4.1.2.13	Yes	Yes
G6PI2x	glucose-6-phosphate isomerase	glucose-6-phosphate isomerase, cytosolic	[c] : g6p-B <==> f6p	Cytosol	Glycolysis/Gluconeogenesis	TCDM_05039	V5DG44	1	PMID:19445715 Trypanosoma cruzi strain CL Brener	PMID:24482508 T.cruzi Clone Dm28c Draft Genome Sequence	5.3.1.9	Yes	Yes
PGI1	glucose-6-phosphate isomerase	glucose-6-phosphate isomerase, glycosomal	[x] : g6p-A <==> f6p	Glycosome	Glycolysis/Gluconeogenesis	TCDM_05039	V5DG44	1	PMID:19445715 Trypanosoma cruzi strain CL Brener	PMID:24482508 T.cruzi Clone Dm28c Draft Genome Sequence	5.3.1.9	Yes	Yes
PGI1c	glucose-6-phosphate isomerase	glucose-6-phosphate isomerase, cytosolic	[c] : g6p-A <==> f6p	Cytosol	Glycolysis/Gluconeogenesis	TCDM_05039	V5DG44	1	PMID:19445715 Trypanosoma cruzi strain CL Brener	PMID:24482508 T.cruzi Clone Dm28c Draft Genome Sequence	5.3.1.9	Yes	Yes
PGI2	glucose-6-phosphate isomerase	glucose-6-phosphate isomerase, glycosomal	[x] : g6p-B <==> f6p	Glycosome	Glycolysis/Gluconeogenesis	TCDM_05039	V5DG44	1	PMID:19445715 Trypanosoma cruzi strain CL Brener	PMID:24482508 T.cruzi Clone Dm28c Draft Genome Sequence	5.3.1.9	Yes	Yes
PGI3	glucose-6-phosphate isomerase	glucose-6-phosphate isomerase, glycosomal	[x] : g6p-A <==> g6p-B	Glycosome	Glycolysis/Gluconeogenesis	TCDM_05039	V5DG44	1	PMID:19445715 Trypanosoma cruzi strain CL Brener	PMID:24482508 T.cruzi Clone Dm28c Draft Genome Sequence	5.3.1.9	Yes	Yes
PGI3c	glucose-6-phosphate isomerase	glucose-6-phosphate isomerase, cytosolic	[c] : g6p-A <==> g6p-B	Cytosol	Glycolysis/Gluconeogenesis	TCDM_05039	V5DG44	1	PMID:19445715 Trypanosoma cruzi strain CL Brener	PMID:24482508 T.cruzi Clone Dm28c Draft Genome Sequence	5.3.1.9	Yes	Yes
PYK	pyruvate kinase 2/Pyruvate kinase	pyruvate kinase, cytosolic	[c] : adp + h + pep --> atp + pyr	Cytosol	Glycolysis/Gluconeogenesis	TCDM_00417	V5C1M1	0	PMID:19445715 Trypanosoma cruzi strain CL Brener	PMID:24482508 T.cruzi Clone Dm28c Draft Genome Sequence	2.7.1.40	Yes	Yes
PFKg	6-phospho-1-fructokinase/ATP-dependent 6-phosphofructokinase	phosphofructokinase, glycosomal	[x] : atp + f6p --> adp + fdp + h	Glycosome	Glycolysis/Gluconeogenesis	TCDM_00278	V5DTU9	0	PMID:19445715 Trypanosoma cruzi strain CL Brener	PMID:24482508 T.cruzi Clone Dm28c Draft Genome Sequence	2.7.1.11	Yes	Yes
GAPDg	glyceraldehyde 3-phosphate dehydrogenase	glyceraldehyde-3-phosphate dehydrogenase (NAD), glycosomal	[x] : g3p + nad + pi <==> 13dpg + h + nadh	Glycosome	Glycolysis/Gluconeogenesis	TCDM_02134 or TCDM_07514 or TCDM_12034 or TCDM_13011	V5B797 or V5BIQ8 or V5AJS6 or V5AYW7	1	PMID:19445715 Trypanosoma cruzi strain CL Brener	PMID:24482508 T.cruzi Clone Dm28c Draft Genome Sequence	1.2.1.12	Yes	Yes
G3PDg	glycerol-3-phosphate dehydrogenase	glycerol-3-phosphate dehydrogenase (NAD), glycosomal	[x] : dhap + h + nadh --> glyc3p + nad	Glycosome	Glycolysis/Gluconeogenesis	TCDM_07435	V5AUH1 or Q4DC80	0	PMID:19445715 Trypanosoma cruzi strain CL Brener, PMID:29300748 Plasmodium falciparum	PMID:24482508 T.cruzi Clone Dm28c Draft Genome Sequence	1.1.5.3	No
GLUKg	glucokinase	glucokinase, glycosomal	[x] : atp + b-D-glucose --> adp + g6p-B + h	Glycosome	Glycolysis/Gluconeogenesis	TCDM_06590	V5BBU8	0	PMID:19445715 Trypanosoma cruzi strain CL Brener	PMID:24482508 T.cruzi Clone Dm28c Draft Genome Sequence	2.7.1.2	Yes	Yes
TPIg	triosephosphate isomerase	triose-phosphate isomerase, glycosomal	[x] : dhap <==> g3p	Glycosome	Glycolysis/Gluconeogenesis	TCDM_00802	V5C0L2	1	PMID:19445715 Trypanosoma cruzi strain CL Brener	PMID:24482508 T.cruzi Clone Dm28c Draft Genome Sequence	5.3.1.1	Yes	Yes
PGK	PAS-domain containing phosphoglycerate kinase or phosphoglycerate kinase	phosphoglycerate kinase, cytosolic	[c] : 13dpg + adp <==> 3pg + atp	Cytosol	Glycolysis/Gluconeogenesis	TCDM_02085 or TCDM_04469	V5BX24 or Q4DX96 or Q4DGP8 or V5BGD8 or Q4E2S6	1	PMID:19445715 Trypanosoma cruzi strain CL Brener	PMID:24482508 T.cruzi Clone Dm28c Draft Genome Sequence	2.7.2.3	Yes	Yes
G3PDcm	glycerol-3-phosphate dehydrogenase (FAD-dependent)	glycerol-3-phosphate dehydrogenase (FAD)	fad[m] + glyc3p[c] --> dhap[c] + fadh2[m]	Mitochondria	Glycolysis/Gluconeogenesis	TCDM_01026	V5BVH7	0	PMID:19445715 Trypanosoma cruzi strain CL Brener	PMID:24482508 T.cruzi Clone Dm28c Draft Genome Sequence	1.1.99.5	Yes	Yes
PGKg	3-phosphoglycerate kinase	phosphoglycerate kinase, glycosomal	[x] : 13dpg + adp <==> 3pg + atp	Glycosome	Glycolysis/Gluconeogenesis	TCDM_14526	V5BAG7 or Q4D192 or Q4DNV7	1	PMID:19445715 Trypanosoma cruzi strain CL Brener	PMID:24482508 T.cruzi Clone Dm28c Draft Genome Sequence	2.7.2.3	Yes	Yes
FBPg	fructose-1/Fructose-1,6-bisphosphatase	fructose-bisphosphatase, glycosomal	[x] : fdp + h2o --> f6p + pi	Glycosome	Glycolysis/Gluconeogenesis	TCDM_05648	V5AY67	0	PMID:19445715 Trypanosoma cruzi strain CL Brener	PMID:24482508 T.cruzi Clone Dm28c Draft Genome Sequence	3.1.3.11	Yes	Yes
FBP	fructose-1/Fructose-1,6-bisphosphatase	fructose-bisphosphatase, cytosolic	[c] : fdp + h2o --> f6p + pi	Cytosol	Glycolysis/Gluconeogenesis	TCDM_05648	V5AY67	0	PMID:19445715 Trypanosoma cruzi strain CL Brener	PMID:24482508 T.cruzi Clone Dm28c Draft Genome Sequence	3.1.3.11	Yes	Yes
GLYKg	glycerol kinase	glycerol kinase, glycosomal	[x] : atp + glyc <==> adp + glyc3p + h	Glycosome	Glycolysis/Gluconeogenesis	TCDM_00189	V5BY50	1	PMID:19445715 Trypanosoma cruzi strain CL Brener	PMID:24482508 T.cruzi Clone Dm28c Draft Genome Sequence	2.7.1.30	Yes	Yes
A1Eg	aldose 1-epimerase-like protein/Aldose 1-epimerase	aldose 1-epimerase, glycosomal	[x] : a-D-glucose <==> b-D-glucose	Glycosome	Glycolysis/Gluconeogenesis	TCDM_08335	V5B7Z0	1	PMID:19445715 Trypanosoma cruzi strain CL Brener	PMID:24482508 T.cruzi Clone Dm28c Draft Genome Sequence	5.1.3.3	Yes	Yes
FUM	fumarate hydratase	fumarase, cytosolic	[c] : fum + h2o <==> mal-L	Cytosol	Glycolysis/Gluconeogenesis	TCDM_00874	V5DSN1	1	PMID:19445715 Trypanosoma cruzi strain CL Brener	PMID:24482508 T.cruzi Clone Dm28c Draft Genome Sequence	4.2.1.2	Yes	Yes
FUMg	fumarate hydratase	fumarase, glycosomal	[x] : fum + h2o <==> mal-L	Glycosome	Glycolysis/Gluconeogenesis	TCDM_00874	V5DSN1	1	PMID:19445715 Trypanosoma cruzi strain CL Brener	PMID:24482508 T.cruzi Clone Dm28c Draft Genome Sequence	4.2.1.2	Yes	Yes
FRDgr	NADH-dependent fumarate reductase	fumarate reductase (NADH-dependent), glycosomal	[x] : fum + h + nadh <==> nad + succ	Glycosome	Glycolysis/Gluconeogenesis	TCDM_07892	V5B917 or Q4DA15	1	PMID:19445715 Trypanosoma cruzi strain CL Brener	PMID:24482508 T.cruzi Clone Dm28c Draft Genome Sequence	1.3.1.6	Yes
PGM	phosphoglycerate mutase	phosphoglycerate mutase, cytosolic	[c] : 3pg <==> 2pg	Cytosol	Glycolysis/Gluconeogenesis	TCDM_02244 or TCDM_09487 or TCDM_05955	V5B6V2 or Q4DDQ7 or V5D5P0 or Q4D422 or V5BM55	1	PMID:19445715 Trypanosoma cruzi strain CL Brener	PMID:24482508 T.cruzi Clone Dm28c Draft Genome Sequence	3.1.3.16/5.4.2.1	Yes
HISTRS	histidyl-tRNA synthetase	Histidyl-tRNA synthetase	[c] : atp + his-L + trnahis --> amp + histrna + ppi	Cytosol	Histidine Metabolism	TCDM_08465	V5BGT0 or Q4DA54	0	PMID:19445715 Trypanosoma cruzi strain CL Brener, PMID:18364711 Leishmania major	PMID:24482508 T.cruzi Clone Dm28c Draft Genome Sequence	6.1.1.21	No	Yes
I14BP1P	inositol polyphosphate 1-phosphatase	D-myo-Inositol-1,4-bisphosphate 1-phosphohydrolase	[c] : DMino14bp + h2o + (2) h --> mi4p-D + pi	Cytosol	Inositol Phosphate Metabolism	TCDM_08573	V5AS37 or K2NKI0	0	Uniprot Trypanosoma cruzi marinkellei, PMID:18364711 Leishmania major	PMID:24482508 T.cruzi Clone Dm28c Draft Genome Sequence	3.1.3.57	No	Yes
PI4P5K_LM	phosphatidylinositol-4-phosphate 5-kinase	phosphatidylinositol 4-phosphate 5-kinase	[c] : atp + (.01) ptd4ino_LM --> adp + (.01) ptd145bp_LM + h	Cytosol	Inositol Phosphate Metabolism	TCDM_02803 or TCDM_03667	V5BV28 or Q4DSE4 or V5DJN2 or Q4DZ36	0	PMID:19445715 Trypanosoma cruzi strain CL Brener, PMID:18364711 Leishmania major	PMID:24482508 T.cruzi Clone Dm28c Draft Genome Sequence	2.7.1.68	No	Yes
PIN3K_LM	phosphatidylinositol 3-kinase or phosphatidylinositol or 3-kinase (tor2)/Serine/threonine-protein kinase TOR or phosphatidylinositol 4-kinase/3-Kinase or phosphatidylinositol kinase or phosphatidylinositol 3-kinase vps34-like protein or target of rapamycin (TOR) kinase 1/Serine/threonine-protein kinase TOR or putative target of rapamycin (TOR) kinase 1	phosphatidylinositol 3-kinase	[c] : atp + (.01) ptd1ino_LM --> adp + (2) h + (.01) ptd3ino_LM	Cytosol	Inositol Phosphate Metabolism	TCDM_00926 or TCDM_02432 or TCDM_02474 or TCDM_06681 or TCDM_07251 or TCDM_08153 or TCDM_08154	V5DRY4 or Q4CKR9 or V5B659 or Q4D578 or V5B692 or V5AW82 or K2MDL4 or V5AV20 or Q4DU79 or V5B8A9 or Q4DW68 or V5ASU4	0	PMID:19445715 Trypanosoma cruzi strain CL Brener, Uniprot Trypanosoma cruzi marinkellei, PMID:18364711 Leishmania major	PMID:24482508 T.cruzi Clone Dm28c Draft Genome Sequence	2.7.1.137	No	Yes
MI1PP	myo-inositol-1(or 4)-monophosphatase 1	myo-inositol 1-phosphatase	[c] : h2o + mi1p-D --> inost + pi	Cytosol	Inositol Phosphate Metabolism	TCDM_03084 or TCDM_05171	V5B4K7 or Q4DAY4 or V5BJH0 or Q4DPS5	0	PMID:19445715 Trypanosoma cruzi strain CL Brener, PMID:18364711 Leishmania major	PMID:24482508 T.cruzi Clone Dm28c Draft Genome Sequence	3.1.3.25	No	Yes
PIN4K_LM	phosphatidylinositol 4-kinase	phosphatidylinositol 4-kinase	[c] : atp + (.01) ptd1ino_LM --> adp + (2) h + (.01) ptd4ino_LM	Cytosol	Inositol Phosphate Metabolism	TCDM_02509 or TCDM_04322 or TCDM_04323	V5DMW0 or V5DI64 or V5BLS0	0	PMID:18364711 Leishmania major	PMID:24482508 T.cruzi Clone Dm28c Draft Genome Sequence	2.7.1.67	No	Yes
PI45BPP_LM	hypothetical protein/Phosphoinositide phospholipase C or phosphoinositide-specific phospholipase C	phosphatidylinositol 4,5-bisphosphate phospholipase C	[c] : h2o + (.01) ptd145bp_LM --> (.01) 12dgr_LM + h + mi145tp-D	Cytosol	Inositol Phosphate Metabolism	TCDM_00733 or TCDM_00734	V5BWK2 or V5C1E4	0	PMID:18364711 Leishmania major	PMID:24482508 T.cruzi Clone Dm28c Draft Genome Sequence	3.1.4.11	No	Yes
IPP5P	inositol-1/Inositol-1,4,5-trisphosphate (IP3) 5-phosphatase	inositol-1,4,5-trisphosphate 5-phosphatase	[c] : h2o + mi145tp-D --> DMino14bp + pi	Cytosol	Inositol Phosphate Metabolism	TCDM_00697	V5DT49	0	PMID:18364711 Leishmania major	PMID:24482508 T.cruzi Clone Dm28c Draft Genome Sequence	3.1.3.56	No	Yes
MI3PP	myo-inositol-1(or 4)-monophosphatase 1	myo-inositol 3-phosphatase	[c] : h2o + mi3p-D --> inost + pi + (2) h	Cytosol	Inositol Phosphate Metabolism	TCDM_03084 or TCDM_05171	V5B4K7 or Q4DAY4 or V5BJH0 or Q4DPS5	0	PMID:19445715 Trypanosoma cruzi strain CL Brener, PMID:18364711 Leishmania major	PMID:24482508 T.cruzi Clone Dm28c Draft Genome Sequence	3.1.3.25	No	Yes
MI4PP	myo-inositol-1(or 4)-monophosphatase 1	myo-inositol 4-phosphatase	[c] : h2o + mi4p-D --> inost + pi + (2) h	Cytosol	Inositol Phosphate Metabolism	TCDM_03084 or TCDM_05171	V5B4K7 or Q4DAY4 or V5BJH0 or Q4DPS5	0	PMID:19445715 Trypanosoma cruzi strain CL Brener, PMID:18364711 Leishmania major	PMID:24482508 T.cruzi Clone Dm28c Draft Genome Sequence	3.1.3.25	No	Yes
LYSTRS	lysyl-tRNA synthetase	Lysyl-tRNA synthetase	[c] : atp + lys-L + trnalys --> amp + lystrna + ppi	Cytosol	Lysine Biosynthesis	TCDM_06264 or TCDM_08178	V5AWX5 or Q4CRU7 or V5ASS1 or Q4D7V3	0	PMID:19445715 Trypanosoma cruzi strain CL Brener, PMID:18364711 Leishmania major	PMID:24482508 T.cruzi Clone Dm28c Draft Genome Sequence	6.1.1.6	No	Yes
DKMD2K	1,2-Dihydroxy-3-keto-5-methylthiopentene dioxygenase	1,2-dihydroxy-3-keto-5-methylthiopentene dioxygenase	[c] : 12d3k5m + o2 --> 2kmb + for	Cytosol	Methionine Metabolism	TCDM_02425 or TCDM_08011	V5B654 or Q4CVG3	0	PMID:19445715 Trypanosoma cruzi strain CL Brener, Uniprot Trypanosoma cruzi marinkellei, PMID:18364711 Leishmania major	PMID:24482508 T.cruzi Clone Dm28c Draft Genome Sequence	1.13.11.54	No	Yes
AHC	S-adenosylhomocysteine hydrolase	S-adenosylhomocysteine hydrolase	[c] : ahcys + h2o <==> adn + hcys-L	Cytosol	Methionine Metabolism	TCDM_07587	V5B9M2 or Q4DNQ7	0	PMID:19445715 Trypanosoma cruzi strain CL Brener or PMID:18364711 Leishmania major	PMID:24482508 T.cruzi Clone Dm28c Draft Genome Sequence	3.3.1.1	No	Yes
METAT	S-adenosylmethionine synthetase	S-adenosylmethionine synthetase methionine adenosyltransferase	[c] : atp + h2o + met-L --> amet + pi + ppi	Cytosol	Methionine Metabolism	TCDM_02068	V5B756 or Q4CSC4	0	PMID:19445715 Trypanosoma cruzi strain CL Brener or PMID:18364711 Leishmania major	PMID:24482508 T.cruzi Clone Dm28c Draft Genome Sequence	2.5.1.6	No	Yes
ADMDCi	S-adenosylmethionine decarboxylase proenzyme	S-adenosylmethionine decarboxylase	[c] : amet + h --> ametam + co2	Cytosol	Methionine Metabolism	TCDM_02113 or TCDM_02116	V5B784 or Q4CWP9 or V5DNV4 or Q4CWQ0	0	PMID:19445715 Trypanosoma cruzi strain CL Brener or PMID:18364711 Leishmania major	PMID:24482508 T.cruzi Clone Dm28c Draft Genome Sequence	4.1.1.50	No	Yes
NADK	inorganic polyphosphate/ATP-NAD kinase	NAD kinase	[c] : atp + nad --> adp + h + nadp	Cytosol	Nicotinate and Nicotinamide Metabolism	TCDM_01819	V5BXP8 or Q4DI59	0	PMID:19445715 Trypanosoma cruzi strain CL Brener, PMID:18364711 Leishmania major	PMID:24482508 T.cruzi Clone Dm28c Draft Genome Sequence	2.7.1.23	No	Yes
NCTPPRT	nicotinate phosphoribosyltransferase	NAPRTase	[c] : h + nac + prpp <==> nicrnt + ppi	Cytosol	Nicotinate and Nicotinamide Metabolism	TCDM_04910	V5AZU7 or Q4DPA0	0	PMID:19445715 Trypanosoma cruzi strain CL Brener, PMID:18364711 Leishmania major	PMID:24482508 T.cruzi Clone Dm28c Draft Genome Sequence	2.4.2.11	No	Yes
PNS1	inosine-adenosine-guanosine-nucleosidehydrolase	N-Ribosylnicotinamide ribohydrolase	[c] : adn + h2o --> ade + rib-D	Cytosol	Nicotinate and Nicotinamide Metabolism	TCDM_00313	V5BSM6 or Q4CRT0	0	PMID:19445715 Trypanosoma cruzi strain CL Brener, PMID:18364711 Leishmania major	PMID:24482508 T.cruzi Clone Dm28c Draft Genome Sequence	3.2.2.1	No	Yes
PNS2	inosine-adenosine-guanosine-nucleosidehydrolase	N-Ribosylnicotinamide ribohydrolase	[c] : gsn + h2o --> gua + rib-D	Cytosol	Nicotinate and Nicotinamide Metabolism	TCDM_00313	V5BSM6 or Q4CRT0	0	PMID:19445715 Trypanosoma cruzi strain CL Brener, PMID:18364711 Leishmania major	PMID:24482508 T.cruzi Clone Dm28c Draft Genome Sequence	3.2.2.1	No	Yes
PNS3	inosine-adenosine-guanosine-nucleosidehydrolase	N-Ribosylnicotinamide ribohydrolase	[c] : ins + h2o --> hxan + rib-D	Cytosol	Nicotinate and Nicotinamide Metabolism	TCDM_00313	V5BSM6 or Q4CRT0	0	PMID:19445715 Trypanosoma cruzi strain CL Brener, PMID:18364711 Leishmania major	PMID:24482508 T.cruzi Clone Dm28c Draft Genome Sequence	3.2.2.1	No	Yes
PNS4	inosine-adenosine-guanosine-nucleosidehydrolase	N-Ribosylnicotinamide ribohydrolase	[c] : xtsn + h2o --> xan + rib-D	Cytosol	Nicotinate and Nicotinamide Metabolism	TCDM_00313	V5BSM6 or Q4CRT0	0	PMID:19445715 Trypanosoma cruzi strain CL Brener, PMID:18364711 Leishmania major	PMID:24482508 T.cruzi Clone Dm28c Draft Genome Sequence	3.2.2.1	No	Yes
NO3R	nitrate reductase	nitrate reductase	[c] : h2o + nad + no2 --> h + nadh + no3	Cytosol	Nitrogen Metabolism	TCDM_08466	V5B7R2 or Q4DA56	0	PMID:19445715 Trypanosoma cruzi strain CL Brener, PMID:18364711 Leishmania major	PMID:24482508 T.cruzi Clone Dm28c Draft Genome Sequence	1.7.1.1	No	Yes
NH4DISg		nh4 Dissociation	[g] : nh4 <==> h + nh3	Glycosome	Other	.		1	PMID:18364711 Leishmania major			No	Yes
NH4DIS		nh4 Dissociation	[c] : nh4 <==> h + nh3	Cytosol	Other	.		1	PMID:18364711 Leishmania major			No	Yes
TRYP	tryparedoxin peroxidase	tryparedoxin peroxidase	[c] : trprd + h2o2 <==> trpox + (2) h2o	Cytosol	Other	TCDM_10705	V5ALW5 or Q4CY92	1	PMID:19445715 Trypanosoma cruzi strain CL Brener, PMID:18364711 Leishmania major	PMID:24482508 T.cruzi Clone Dm28c Draft Genome Sequence	1.11.1.15	No	Yes
TRYPg	tryparedoxin peroxidase	tryparedoxin peroxidase	[g] : trprd + h2o2 <==> trpox + (2) h2o	Glycosome	Other	TCDM_10705	V5ALW5 or Q4CY92	1	PMID:19445715 Trypanosoma cruzi strain CL Brener, PMID:18364711 Leishmania major	PMID:24482508 T.cruzi Clone Dm28c Draft Genome Sequence	1.11.1.15	No	Yes
TRYPm	tryparedoxin peroxidase	tryparedoxin peroxidase	[c] : trprd + h2o2 <==> trpox + (2) h2o	Mitochondrial	Other	TCDM_10705	V5ALW5 or Q4CY92	1	PMID:19445715 Trypanosoma cruzi strain CL Brener, PMID:18364711 Leishmania major	PMID:24482508 T.cruzi Clone Dm28c Draft Genome Sequence	1.11.1.15	No	Yes
HCO3Em	carbonic anhydrase-like protein	HCO3 equilibration reaction, mitochondrial	[m] : co2 + h2o <==> h + hco3	Mitochondria	Other	TCDM_04595	V5BKV6	1	PMID:18364711 Leishmania major	PMID:24482508 T.cruzi Clone Dm28c Draft Genome Sequence	4.2.1.1	No	Yes
PPA	inorganic pyrophosphatase	inorganic diphosphatase, cytosolic	[c] : h2o + ppi --> h + (2) pi	Cytosol	Other	TCDM_13977	V5BSV4	0	PMID:19445715 Trypanosoma cruzi strain CL Brener	PMID:24482508 T.cruzi Clone Dm28c Draft Genome Sequence	3.6.1.1	Yes	Yes
PPAg	inorganic pyrophosphatase	inorganic diphosphatase, glycosomal	[x] : h2o + ppi --> h + (2) pi	Glycosome	Other	TCDM_13977	V5BSV4	0	PMID:19445715 Trypanosoma cruzi strain CL Brener	PMID:24482508 T.cruzi Clone Dm28c Draft Genome Sequence	3.6.1.1	Yes	Yes
PPAm	inorganic pyrophosphatase	inorganic pyrophosphatase, mitochondrial	[m] : h2o + ppi --> h + (2) pi	Mitochondria	Other	TCDM_13977	V5BSV4	0	PMID:19445715 Trypanosoma cruzi strain CL Brener	PMID:24482508 T.cruzi Clone Dm28c Draft Genome Sequence	3.6.1.1	Yes	Yes
TRYS	trypanothione synthetase	trypanothione synthetase	[c] : atp + gtspmd + gthrd <==> adp + pi + trprd	Cytosol	Other	TCDM_02914 or TCDM_08339	V5BQ93 or Q4DZL9 or V5BCE6 or Q4DQX6	0	PMID:19445715 Trypanosoma cruzi strain CL Brener, PMID:18364711 Leishmania major	PMID:24482508 T.cruzi Clone Dm28c Draft Genome Sequence	6.3.1.9	No	Yes
GSS	trypanothione synthetase	glutathionylspermidine synthase/Glutathionylspermidine synthase, putative	[c] : gthrd + spmd + atp <==> gtspmd + adp + pi + h	Cytosol	Other	TCDM_08300	V5ASH7 or Q4E2L3	0	PMID:19445715 Trypanosoma cruzi strain CL Brener, PMID:18364711 Leishmania major	PMID:24482508 T.cruzi Clone Dm28c Draft Genome Sequence	6.3.1.8	No	Yes
ADHAPRg_LM		acyldihydroxyacetonephosphate reductase (L. major)	[g] : (0.01) 1agly3p_LM + h + nadph --> (0.01) 1ag3p_LM + nadp	Glycosome	Other	.		0	PMID:18364711 Leishmania major		1.1.1.101	No	Yes
MannanSys		Mannan synthesis	[c] : gdpman --> gdp + h + mannan	Cytosol	Other	.		0	PMID:18364711 Leishmania major			No	Yes
SUCD3_DASH_u6m	succinate dehydrogenase flavoprotein	succinate dehydrogenase (ubiquinone-6), mitochondrial	[m] : fadh2 + q6 <==> fad + q6h2	Mitochondria	Oxidative Phosphorylation	TCDM_06962	V5BFJ9 or Q4D4X1	1	PMID:19445715 Trypanosoma cruzi strain CL Brener	PMID:24482508 T.cruzi Clone Dm28c Draft Genome Sequence	1.3.5.1	Yes	Yes
CYOR_u6m	cytochrome c1 and reiske iron-sulfur protein precursor	ubiquinol-6 cytochrome c reductase/Cytochrome c1, heme protein, mitochondrial, putative	(2) ficytc[m] + (1.5) h[m] + q6h2[m] --> (2) focytc[m] + (3.5) h[c] + q6[m]	Mitochondria	Oxidative Phosphorylation	TCDM_03402 and TCDM_07981	V5DKE1 and (V5D9C0 or Q4DU59)	0	PMID:19445715 Trypanosoma cruzi strain CL Brener	PMID:24482508 T.cruzi Clone Dm28c Draft Genome Sequence	1.10.2.2	Yes	Yes
CYOO6m	cytochrome c oxidase assembly factor and cytochrome c oxidase subunit IV	cytochrome c oxidase, mitochondrial (6 protons)	(4) focytc[m] + (10) h[m] + o2[m] --> (4) ficytc[m] + (6) h[c] + (2) h2o[m]	Mitochondria/Cytosol	Oxidative Phosphorylation	(TCDM_00967 or TCDM_05651) and TCDM_05015	(V5BQS4 or Q4D5R4 or V5BI84 or Q4CUN8) and V5BF65 or Q4E5P5	0	PMID:19445715 Trypanosoma cruzi strain CL Brener	PMID:24482508 T.cruzi Clone Dm28c Draft Genome Sequence	1.9.3.1	Yes	Yes
ATPSm	(V-type ATPase or ATP synthase or vacuolar ATP synthase) and vacuolar ATP synthase subunit d and ATP synthase F1 subunit gamma protein and (vacuolar ATP synthase subunit B or vacuolar ATP synthase subunit b or ATPase beta subunit) and ATPase alpha subunit and (H )-ATPase G subunit and ATPase subunit 9	ATP synthase, mitochondrial	adp[m] + (3) h[c] + pi[m] --> atp[m] + (2) h[m] + h2o[m]	Mitochondria	Oxidative Phosphorylation	(TCDM_02498 or TCDM_04173 or TCDM_08665) and TCDM_03646 and TCDM_04251 and (TCDM_06394 or TCDM_06395 or TCDM_08090) and TCDM_07023 and TCDM_11273 and TCDM_14522	(V5BW59 or V5B1U1 or V5ARU6) and V5BSS9 and (V5BLX9 or Q4D1H0) and (V5BGR0 or V5BL70 or V5B8F9) and V5AVB0 and V5B9V5 and (V5B9K0 or Q4D8T9)	0	PMID:19445715 Trypanosoma cruzi strain CL Brener, PMID:18364711 Leishmania major	PMID:24482508 T.cruzi Clone Dm28c Draft Genome Sequence	3.6.3.14	Yes	Yes
NADH2_DASH_u6am	nitroreductase	NADH dehydrogenase, cytosolic/mitochondrial	(5) h[m] + nadh[m] + q6[m] --> (4) h[c] + nad[m] + q6h2[m]	Cytosol/Mitochondria	Oxidative Phosphorylation	TCDM_07055	V5BAS5	0	PMID:19445715 Trypanosoma cruzi strain CL Brener	PMID:24482508 T.cruzi Clone Dm28c Draft Genome Sequence	1.6.99.3	Yes	Yes
NADH2_DASH_u6cm	NADH dehydrogenase	NADH dehydrogenase, cytosolic/mitochondrial	h[c] + nadh[c] + q6[m] --> nad[c] + q6h2[m]	Cytosol/Mitochondria	Oxidative Phosphorylation	TCDM_02932	V5DLP7 or Q4D9I1	0	PMID:19445715 Trypanosoma cruzi strain CL Brener	PMID:24482508 T.cruzi Clone Dm28c Draft Genome Sequence	1.6.99.3	Yes	Yes
NADH2_DASH_u6m	NADH dehydrogenase	NADH dehydrogenase, mitochondrial	[m] : h + nadh + q6 --> nad + q6h2	Mitochondria	Oxidative Phosphorylation	TCDM_02932	V5DLP7 or Q4D9I1	0	PMID:19445715 Trypanosoma cruzi strain CL Brener	PMID:24482508 T.cruzi Clone Dm28c Draft Genome Sequence	1.6.99.3	Yes	Yes
CA2abc	plasma membrane Ca2 ATPase or calcium-transporting ATPase or calcium-translocating P-type ATPase	calcium-translocating P-type ATPase organelle-type calcium ATPase	atp[c] + h2o[c] + ca2[e] --> adp[c] + h[c] + pi[c] + ca2[c]	Plasma membrane	Oxidative Phosphorylation	TCDM_01713 or TCDM_04904 or TCDM_06126	V5B873 or Q4DSJ2	0	PMID:19445715 Trypanosoma cruzi strain CL Brener, PMID:18364711 Leishmania major	PMID:24482508 T.cruzi Clone Dm28c Draft Genome Sequence	3.6.3.8	No	Yes
ALTOXIDm2	alternative oxidase	alternative oxidase, mitochondrial	[m] : o2 + (2) q6h2 --> (2) h2o + (2) q6	Mitochondria	Oxidative Phosphorylation	TCDM_02901	V5BQ82 or Q4DZM7	0	PMID:19445715 Trypanosoma cruzi strain CL Brener	PMID:24482508 T.cruzi Clone Dm28c Draft Genome Sequence	1.-.-.-	Yes
RBLKg	L-ribulokinase	L-ribulokinase	[g] : atp + rbl-L --> adp + h + ru5p-L	Glycosome	Pentose and Glucuronate Interconversions	TCDM_01240	V5DRT6 or Q4CMM0	0	PMID:19445715 Trypanosoma cruzi strain CL Brener, PMID:18364711 Leishmania major	PMID:24482508 T.cruzi Clone Dm28c Draft Genome Sequence	2.7.1.16	No	Yes
PGDH	6-phosphogluconate dehydrogenase	phosphogluconate dehydrogenase, cytosolic/6-phosphogluconate dehydrogenase, decarboxylating	[c] : 6pgc + nadp --> co2 + nadph + ru5p-D	Cytosol	Pentose Phosphate Pathway	TCDM_00158	V5C2V4 or Q4D0X5	0	PMID:19445715 Trypanosoma cruzi strain CL Brener	PMID:24482508 T.cruzi Clone Dm28c Draft Genome Sequence	1.1.1.44	Yes	Yes
RPI	ribose 5-phosphate isomerase	ribose-5-phosphate isomerase, cytosolic	[c] : r5p <==> ru5p-D	Cytosol	Pentose Phosphate Pathway	TCDM_14453	V5DCW6 or Q4CQE2 or Q4DBP9	1	PMID:19445715 Trypanosoma cruzi strain CL Brener	PMID:24482508 T.cruzi Clone Dm28c Draft Genome Sequence	5.3.1.6	Yes	Yes
RPIg	ribose 5-phosphate isomerase	ribose-5-phosphate isomerase, glycosomal	[x] : r5p <==> ru5p-D	Glycosome	Pentose Phosphate Pathway	TCDM_14453	V5DCW6 or Q4CQE2 or Q4DBP9	1	PMID:19445715 Trypanosoma cruzi strain CL Brener	PMID:24482508 T.cruzi Clone Dm28c Draft Genome Sequence	5.3.1.6	Yes	Yes
PPM	phosphomannomutase-like protein/phosphopentomutase or phosphoglucomutase	phosphopentomutase, cytosolic	[c] : r1p <==> r5p	Cytosol	Pentose Phosphate Pathway	TCDM_02490 or TCDM_14025	V5B6A2 or V5BMZ6 or Q4DLI9	1	PMID:19445715 Trypanosoma cruzi strain CL Brener	PMID:24482508 T.cruzi Clone Dm28c Draft Genome Sequence	5.4.2.2	Yes	Yes
TKT1	transketolase	transketolase, cytosolic	[c] : r5p + xu5p-D <==> g3p + s7p	Cytosol	Pentose Phosphate Pathway	TCDM_07253	V5BF33 or Q4DU82	1	PMID:19445715 Trypanosoma cruzi strain CL Brener	PMID:24482508 T.cruzi Clone Dm28c Draft Genome Sequence	2.2.1.1	Yes	Yes
TKT1g	transketolase	transketolase, glycosomal	[x] : r5p + xu5p-D <==> g3p + s7p	Glycosome	Pentose Phosphate Pathway	TCDM_07253	V5BF33 or Q4DU82	1	PMID:19445715 Trypanosoma cruzi strain CL Brener	PMID:24482508 T.cruzi Clone Dm28c Draft Genome Sequence	2.2.1.1	Yes	Yes
TKT2	transketolase	transketolase, cytosolic	[c] : e4p + xu5p-D <==> f6p + g3p	Cytosol	Pentose Phosphate Pathway	TCDM_07253	V5BF33 or Q4DU82	1	PMID:19445715 Trypanosoma cruzi strain CL Brener	PMID:24482508 T.cruzi Clone Dm28c Draft Genome Sequence	2.2.1.1	Yes	Yes
TKT2g	transketolase	transketolase, glycosomal	[x] : e4p + xu5p-D <==> f6p + g3p	Glycosome/Cytosol	Pentose Phosphate Pathway	TCDM_07253	V5BF33 or Q4DU82	1	PMID:19445715 Trypanosoma cruzi strain CL Brener	PMID:24482508 T.cruzi Clone Dm28c Draft Genome Sequence	2.2.1.1	Yes	Yes
TAL	transaldolase	transaldolase, cytosolic	[c] : g3p + s7p <==> e4p + f6p	Cytosol	Pentose Phosphate Pathway	TCDM_08056	V5BHK0	1	PMID:19445715 Trypanosoma cruzi strain CL Brener	PMID:24482508 T.cruzi Clone Dm28c Draft Genome Sequence	2.2.1.2	Yes	Yes
G6PDH1	glucose-6-phosphate dehydrogenase	glucose 6-phosphate dehydrogenase, cytosolic	[c] : g6p-B + nadp --> 6pgl + h + nadph	Cytosol	Pentose Phosphate Pathway	TCDM_11676	V5AJF7	0	PMID:19445715 Trypanosoma cruzi strain CL Brener	PMID:24482508 T.cruzi Clone Dm28c Draft Genome Sequence	1.1.1.49	Yes	Yes
G6PDHg	glucose-6-phosphate dehydrogenase	glucose 6-phosphate dehydrogenase, glycosomal	[x] : g6p-B + nadp --> 6pgl + h + nadph	Glycosome/Cytosol	Pentose Phosphate Pathway	TCDM_11676	V5AJF7	0	PMID:19445715 Trypanosoma cruzi strain CL Brener	PMID:24482508 T.cruzi Clone Dm28c Draft Genome Sequence	1.1.1.49	Yes	Yes
RPE	ribulose-phosphate 3-epimerase	ribulose 5-phosphate 3-epimerase, cytosolic	[c] : ru5p-D <==> xu5p-D	Cytosol	Pentose Phosphate Pathway	TCDM_00120	V5BCV0 or Q4DC10	1	Uniprot Trypanosoma cruzi, PMID:19445715 Trypanosoma cruzi strain CL Brener	PMID:24482508 T.cruzi Clone Dm28c Draft Genome Sequence	5.1.3.1	Yes	Yes
PGL	6-phosphogluconolactonase	6-phosphogluconolactonase, cytosolic	[c] : 6pgl + h2o --> 6pgc + h	Cytosol	Pentose Phosphate Pathway	TCDM_11574	V5D050	0	PMID:19445715 Trypanosoma cruzi strain CL Brener	PMID:24482508 T.cruzi Clone Dm28c Draft Genome Sequence	3.1.1.31	Yes	Yes
PGLg	6-phosphogluconolactonase	6-phosphogluconolactonase, glycosomal/6-phosphogluconolactonase, cytosolic	[x] : 6pgl + h2o --> 6pgc + h/[c] : 6pgl + h2o --> 6pgc + h	Glycosome	Pentose Phosphate Pathway	TCDM_11574	V5D050	0	PMID:19445715 Trypanosoma cruzi strain CL Brener	PMID:24482508 T.cruzi Clone Dm28c Draft Genome Sequence	3.1.1.31	Yes	Yes
PRPPS	phosphoribosylpyrophosphate synthetase or ribose-phosphate pyrophosphokinase	phosphoribosylpyrophosphate synthetase, cytosolic	[c] : atp + r5p <==> amp + h + prpp	Cytosol	Pentose Phosphate Pathway	TCDM_01624 or TCDM_02935 or TCDM_04347 or TCDM_07491	V5DQE3 or Q4DXW9 or V5BQA6 or Q4D9I0 or V5BQZ6 or Q4DIR4 or V5BEF5 or Q4DYD7	1	PMID:19445715 Trypanosoma cruzi strain CL Brener	PMID:24482508 T.cruzi Clone Dm28c Draft Genome Sequence	2.7.6.1	Yes	Yes
RPEg	ribulose-5-phosphate 3-epimerase	ribulose 5-phosphate 3-epimerase, glycosomal	[x] : ru5p-D <==> xu5p-D	Glycosome	Pentose Phosphate Pathway	TCDM_06074	V5BHA6 or Q4DGY1	1	PMID:19445715 Trypanosoma cruzi strain CL Brener	PMID:24482508 T.cruzi Clone Dm28c Draft Genome Sequence	5.1.3.1	Yes	Yes
RBKrg	adenosine kinase	ribokinase, glycosomal	[x] : atp + rib-D <==> adp + h + r5p	Glycosome	Pentose Phosphate Pathway	TCDM_01953	V5BXE5 or Q4E4K4	1	PMID:19445715 Trypanosoma cruzi strain CL Brener	PMID:24482508 T.cruzi Clone Dm28c Draft Genome Sequence	2.7.1.15	Yes	Yes
DRBKr	adenosine kinase	deoxyribokinase	[c] : atp + drib <==> 2dr5p + adp + h	Cytosol	Pentose Phosphate Pathway	TCDM_01953	V5BXE5 or Q4E4K4	1	PMID:19445715 Trypanosoma cruzi strain CL Brener	PMID:24482508 T.cruzi Clone Dm28c Draft Genome Sequence	2.7.1.15	No	Yes
DRBKg	adenosine kinase	deoxyribokinase, glycosomal	[x] : atp + drib --> 2dr5p + adp + h	Glycosome	Pentose Phosphate Pathway	TCDM_01953	V5BXE5 or Q4E4K4	0	PMID:19445715 Trypanosoma cruzi strain CL Brener	PMID:24482508 T.cruzi Clone Dm28c Draft Genome Sequence	2.7.1.15	Yes
PHETRS	phenylalanyl-tRNA synthetase alpha chain	Phenylalanyl-tRNA synthetase	[c] : atp + phe-L + trnaphe --> amp + phetrna + ppi	Cytosol	Phenylalanine, Tyrosine and Tryptophan Biosynthesis	TCDM_04396 or TCDM_04472	V5B123 or Q4DY45 or V5DHA5 or Q4DP96	0	PMID:19445715 Trypanosoma cruzi strain CL Brener, PMID:18364711 Leishmania major	PMID:24482508 T.cruzi Clone Dm28c Draft Genome Sequence	6.1.1.20	No	Yes
TYRTRS	tryptophanyl-tRNA synthetase	(phosphoribosylpyrophosphate synthetase)	[c] : atp + trnatyr + tyr-L --> amp + ppi + tyrtrna	Cytosol	Phenylalanine, Tyrosine and Tryptophan Biosynthesis	TCDM_06724	V5AW05 or Q4DSP6	0	PMID:19445715 Trypanosoma cruzi strain CL Brener, PMID:18364711 Leishmania major	PMID:24482508 T.cruzi Clone Dm28c Draft Genome Sequence	6.1.1.1	No	Yes
G5SADsm		L-glutamate 5-semialdehyde dehydratase (spontaneous) mitochondrial	[m] : glu5sa <==> 1pyr5c + h + h2o	Mitochondria	Proline Metabolism	.	spontaneous	1	PMID:19445715 Trypanosoma cruzi strain CL Brener		.	Yes
PYR5CDm	delta-1-pyrroline-5-carboxylate dehydrogenase	D1-pyrroline-5-carboxylate dehydrogenase, mitochondrial	[m] : glu5sa + h2o + nadp --> glu-L + (2) h + nadph	Mitochondria	Proline Metabolism	TCDM_09940	V5ANS4 or Q4DRT8	0	PMID:19445715 Trypanosoma cruzi strain CL Brener	PMID:24482508 T.cruzi Clone Dm28c Draft Genome Sequence	1.5.1.12	Yes	Yes
P5CDm_i	delta-1-pyrroline-5-carboxylate dehydrogenase	1-pyrroline-5-carboxylate dehydrogenase, mitochondrial	[m] : 1pyr5c + (2) h2o + nad --> glu-L + h + nadh	Mitochondria	Proline Metabolism	TCDM_09940	V5ANS4 or Q4DRT8	0	PMID:19445715 Trypanosoma cruzi strain CL Brener	PMID:24482508 T.cruzi Clone Dm28c Draft Genome Sequence	1.5.1.12	Yes	Yes
PRO1xm	pyrroline-5-carboxylate reductase	proline oxidase (NAD), mitochondrial	[m] : nad + pro-L --> 1pyr5c + (2) h + nadh	Mitochondria	Proline Metabolism	TCDM_02525	V5BVR2 or Q4D9J8	0	PMID:19445715 Trypanosoma cruzi strain CL Brener	PMID:24482508 T.cruzi Clone Dm28c Draft Genome Sequence	1.5.1.2	Yes	Yes
PROTRS	prolyl-tRNA synthetase	prolyl-trna synthetase	[c] : atp + pro-L + trnapro --> amp + ppi + protrna	Cytosol	Proline Metabolism	TCDM_05295	V5AZ66 or Q4DLK5	0	PMID:19445715 Trypanosoma cruzi strain CL Brener, PMID:18364711 Leishmania major	PMID:24482508 T.cruzi Clone Dm28c Draft Genome Sequence	6.1.1.15	No	Yes
ADPTr	Adenine phosphoribosyltransferase	adenine phosphoribosyltransferase	[c] : ade + prpp <==> amp + ppi	Cytosol	Purine Metabolism	TCDM_01381 or TCDM_01382	V5BQ29 or Q4DNZ4 or V5B9I1 or Q4DNZ3	1	PMID:19445715 Trypanosoma cruzi strain CL Brener, PMID:18364711 Leishmania major	PMID:24482508 T.cruzi Clone Dm28c Draft Genome Sequence	2.4.2.7	No	Yes
ADPT2		1-(5'-Phosphoribosyl)-5-amino-4-imidazolecarboxamide: pyrophosphate phosphoribosyltransferase	[c] : aicar + ppi <==> 5a4icam + prpp	Cytosol	Purine Metabolism	TCDM_01381 or TCDM_01382	V5BQ29 or Q4DNZ4 or V5B9I1 or Q4DNZ3	1	PMID:19445715 Trypanosoma cruzi strain CL Brener, PMID:18364711 Leishmania major	PMID:24482508 T.cruzi Clone Dm28c Draft Genome Sequence	2.4.2.7	No	Yes
GUAPRTr		GMP:pyrophosphate phosphoribosyltransferase	[c] : gmp + ppi <==> gua + prpp	Cytosol	Purine Metabolism	TCDM_01381 or TCDM_01382	V5BQ29 or Q4DNZ4 or V5B9I1 or Q4DNZ3	1	PMID:19445715 Trypanosoma cruzi strain CL Brener, PMID:18364711 Leishmania major	PMID:24482508 T.cruzi Clone Dm28c Draft Genome Sequence	2.4.2.7	No	Yes
RNDR1(n)	hypothetical protein/Ribonucleoside-diphosphate reductase or ribonucleoside-diphosphate reductase small chain	ribonucleoside-diphosphate reductase small chain	[n] : adp + trpdrd --> dadp + h2o + trpdox	Nucleus	Purine Metabolism	TCDM_04552 or TCDM_08240	V5DH46 or Q4DCB6 or V5ASN2 or Q4DFS6	0	PMID:19445715 Trypanosoma cruzi strain CL Brener, PMID:18364711 Leishmania major	PMID:24482508 T.cruzi Clone Dm28c Draft Genome Sequence	1.17.4.1	No	Yes
ADSS_i	adenylosuccinate synthetase	adenylosuccinate synthetase	[c] : asp-L + gtp + imp --> dcamp + gdp + (2) h + pi	Cytosol	Purine Metabolism	TCDM_08690	V5BBP4 or Q4DLT6	0	PMID:19445715 Trypanosoma cruzi strain CL Brener, PMID:18364711 Leishmania major	PMID:24482508 T.cruzi Clone Dm28c Draft Genome Sequence	6.3.4.4	No	Yes
ADNK1c	adenosine kinase	adenosine kinase	[c] : adn + atp <==> adp + amp + h	Cytosol	Purine Metabolism	TCDM_01513 or TCDM_02507	V5B941 or Q4CVK9 or V5BLW1 or Q4CY14	1	PMID:19445715 Trypanosoma cruzi strain CL Brener, PMID:18364711 Leishmania major	PMID:24482508 T.cruzi Clone Dm28c Draft Genome Sequence	2.7.1.20	No	Yes
ADNK1g	adenosine kinase	adenosine kinase	[g] : adn + atp <==> adp + amp + h	Glycosome	Purine Metabolism	TCDM_01513 or TCDM_02508	V5B941 or Q4CVK9 or V5BLW1 or Q4CY14	1	PMID:19445715 Trypanosoma cruzi strain CL Brener, PMID:18364711 Leishmania major	PMID:24482508 T.cruzi Clone Dm28c Draft Genome Sequence	2.7.1.20	No	Yes
ADNK1m	adenosine kinase	adenosine kinase	[m] : adn + atp <==> adp + amp + h	Mitochondria	Purine Metabolism	TCDM_01513 or TCDM_02509	V5B941 or Q4CVK9 or V5BLW1 or Q4CY14	1	PMID:19445715 Trypanosoma cruzi strain CL Brener, PMID:18364711 Leishmania major	PMID:24482508 T.cruzi Clone Dm28c Draft Genome Sequence	2.7.1.20	No	Yes
ADNK1er	adenosine kinase	adenosine kinase	[r] : adn + atp <==> adp + amp + h	E.R.	Purine Metabolism	TCDM_01513 or TCDM_02510	V5B941 or Q4CVK9 or V5BLW1 or Q4CY14	1	PMID:19445715 Trypanosoma cruzi strain CL Brener, PMID:18364711 Leishmania major	PMID:24482508 T.cruzi Clone Dm28c Draft Genome Sequence	2.7.1.20	No	Yes
DADNK		deoxynucleoside kinase	[c] : atp + dad-2 --> adp + damp + h	Cytosol	Purine Metabolism	.		1	PMID:18364711 Leishmania major			No	Yes
HXPRTg	hypoxanthine-guanine phosphoribosyltransferase	hypoxanthine-guanine phosphoribosyltransferase	[g] : hxan + prpp --> imp + ppi	Glycosome	Purine Metabolism	TCDM_05590	V5DEL0	0	Uniprot T. brucei ,PMID:18364711 Leishmania major	PMID:24482508 T.cruzi Clone Dm28c Draft Genome Sequence	2.4.2.8	No	Yes
ADK1	adenylate kinase	adenylate kinase; AMP kinase	[c] : amp + atp <==> (2) adp	Cytosol	Purine Metabolism	TCDM_03235 or TCDM_04158 or TCDM_08877 or TCDM_13770 or TCDM_13973 or TCDM_14420	V5DL03 or Q4DWB4 or V5BH98 or Q4D6Z4 or V5B6T5 or Q4DA22 or V5BRV4 or Q4D4A2 or V5BMU5 or Q4DLV1 or V5BHT0 or Q4D4A3	1	PMID:19445715 Trypanosoma cruzi strain CL Brener, PMID:18364711 Leishmania major	PMID:24482508 T.cruzi Clone Dm28c Draft Genome Sequence	2.7.4.3	No	Yes
ADK1m	adenylate kinase	adenylate kinase; AMP kinase	[m] : amp + atp <==> (2) adp	Mitochondria	Purine Metabolism	TCDM_03235 or TCDM_04158 or TCDM_08877 or TCDM_13770 or TCDM_13973 or TCDM_14420	V5DL03 or Q4DWB4 or V5BH98 or Q4D6Z4 or V5B6T5 or Q4DA22 or V5BRV4 or Q4D4A2 or V5BMU5 or Q4DLV1 or V5BHT0 or Q4D4A3	1	PMID:19445715 Trypanosoma cruzi strain CL Brener, PMID:18364711 Leishmania major	PMID:24482508 T.cruzi Clone Dm28c Draft Genome Sequence	2.7.4.3	No	Yes
ADK1g	adenylate kinase	adenylate kinase, glycosomal	[x] : amp + atp <==> (2) adp	Glycosome	Purine Metabolism	TCDM_03235 or TCDM_04158 or TCDM_08877 or TCDM_13770 or TCDM_13973 or TCDM_14420	V5DL03 or Q4DWB4 or V5BH98 or Q4D6Z4 or V5B6T5 or Q4DA22 or V5BRV4 or Q4D4A2 or V5BMU5 or Q4DLV1 or V5BHT0 or Q4D4A3	1	PMID:19445715 Trypanosoma cruzi strain CL Brener	PMID:24482508 T.cruzi Clone Dm28c Draft Genome Sequence	2.7.4.3	Yes	Yes
ADSL1r	adenylosuccinate lyase	adenylosuccinate lyase	[c] : dcamp <==> amp + fum	Cytosol	Purine Metabolism	TCDM_07701	V5BE01 or Q4CXJ7	1	PMID:19445715 Trypanosoma cruzi strain CL Brener, PMID:18364711 Leishmania major	PMID:24482508 T.cruzi Clone Dm28c Draft Genome Sequence	4.3.2.2	No	Yes
ADSL2r	adenylosuccinate lyase	adenylosuccinate lyase	[c] : 25aics <==> aicar + fum	Cytosol	Purine Metabolism	TCDM_07701	V5BE01 or Q4CXJ7	1	PMID:19445715 Trypanosoma cruzi strain CL Brener, PMID:18364711 Leishmania major	PMID:24482508 T.cruzi Clone Dm28c Draft Genome Sequence	4.3.2.2	No	Yes
IMPDg	inosine-5'-monophosphate dehydrogenase	inosine-5'-monophosphate dehydrogenase	[g] : h2o + imp + nad --> h + nadh + xmp	Glycosome	Purine Metabolism	TCDM_09871	V5BDG8 or Q4CUG6	0	PMID:19445715 Trypanosoma cruzi strain CL Brener, PMID:18364711 Leishmania major	PMID:24482508 T.cruzi Clone Dm28c Draft Genome Sequence	1.1.1.205	No	Yes
AMPDg	AMP deaminase or putative AMP deaminase or adenosine monophosphate deaminase	adenosine monophosphate deaminase AMP deaminase	[g] : amp + h2o <==> imp + nh3	Glycosome	Purine Metabolism	TCDM_06911 or TCDM_06912 or TCDM_07353 or TCDM_07809 or TCDM_07810 or TCDM_08771	V5BK58 or V5BB33 or V5BJ89 or K2N480 or V5BDR7 or V5BI86 or Q4CLX2 or V5ARK9 or Q4E4G2	0	PMID:19445715 Trypanosoma cruzi strain CL Brener, Uniprot Trypanosoma cruzi marinkellei, PMID:18364711 Leishmania major	PMID:24482508 T.cruzi Clone Dm28c Draft Genome Sequence	3.5.4.6	No	Yes
PRPPSi	phosphoribosylpyrophosphate synthetase or ribose-phosphate pyrophosphokinase	ribose-phosphate pyrophosphokinase	[c] : atp + r5p --> amp + h + prpp	Cytosol	Purine Metabolism	TCDM_01624 or TCDM_02935 or TCDM_04347 or TCDM_07491	V5DQE3 or Q4DXW9 or V5BQA6 or Q4D9I0 or V5BQZ6 or Q4DIR4 or V5BEF5 or Q4DYD7	0	PMID:19445715 Trypanosoma cruzi strain CL Brener, PMID:18364711 Leishmania major	PMID:24482508 T.cruzi Clone Dm28c Draft Genome Sequence	2.7.6.1	No	Yes
PRPPSig	phosphoribosylpyrophosphate synthetase or ribose-phosphate pyrophosphokinase	ribose-phosphate pyrophosphokinase	[g] : atp + r5p --> amp + h + prpp	Glycosome	Purine Metabolism	TCDM_01624 or TCDM_02935 or TCDM_04347 or TCDM_07491	V5DQE3 or Q4DXW9 or V5BQA6 or Q4D9I0 or V5BQZ6 or Q4DIR4 or V5BEF5 or Q4DYD7	0	PMID:19445715 Trypanosoma cruzi strain CL Brener, PMID:18364711 Leishmania major	PMID:24482508 T.cruzi Clone Dm28c Draft Genome Sequence	2.7.6.1	No	Yes
NDPK1	nucleoside diphosphate kinase	nucleoside diphosphate kinase	[c] : atp + dadp <==> adp + datp	Cytosol	Purine Metabolism	TCDM_00105 or TCDM_02792	V5BXY9 or Q4E4R9 or V5DLW4 or K2M4K5	1	PMID:19445715 Trypanosoma cruzi strain CL Brener, Uniprot Trypanosoma cruzi marinkellei, PMID:18364711 Leishmania major	PMID:24482508 T.cruzi Clone Dm28c Draft Genome Sequence	2.7.4.6	No	Yes
NDPK2	nucleoside diphosphate kinase	nucleoside diphosphate kinase	[c] : atp + dadp <==> adp + datp	Cytosol	Purine Metabolism	TCDM_00105 or TCDM_02792	V5BXY9 or Q4E4R9 or V5DLW4 or K2M4K5	1	PMID:19445715 Trypanosoma cruzi strain CL Brener, Uniprot Trypanosoma cruzi marinkellei, PMID:18364711 Leishmania major	PMID:24482508 T.cruzi Clone Dm28c Draft Genome Sequence	2.7.4.6	No	Yes
NDPK3	nucleoside diphosphate kinase	nucleoside diphosphate kinase	[c] : atp + dadp <==> adp + datp	Cytosol	Purine Metabolism	TCDM_00105 or TCDM_02792	V5BXY9 or Q4E4R9 or V5DLW4 or K2M4K5	1	PMID:19445715 Trypanosoma cruzi strain CL Brener, Uniprot Trypanosoma cruzi marinkellei, PMID:18364711 Leishmania major	PMID:24482508 T.cruzi Clone Dm28c Draft Genome Sequence	2.7.4.6	No	Yes
NDPK4	nucleoside diphosphate kinase	nucleoside diphosphate kinase	[c] : atp + dadp <==> adp + datp	Cytosol	Purine Metabolism	TCDM_00105 or TCDM_02792	V5BXY9 or Q4E4R9 or V5DLW4 or K2M4K5	1	PMID:19445715 Trypanosoma cruzi strain CL Brener, Uniprot Trypanosoma cruzi marinkellei, PMID:18364711 Leishmania major	PMID:24482508 T.cruzi Clone Dm28c Draft Genome Sequence	2.7.4.6	No	Yes
NDPK5	nucleoside diphosphate kinase	nucleoside diphosphate kinase	[c] : atp + dadp <==> adp + datp	Cytosol	Purine Metabolism	TCDM_00105 or TCDM_02792	V5BXY9 or Q4E4R9 or V5DLW4 or K2M4K5	1	PMID:19445715 Trypanosoma cruzi strain CL Brener, Uniprot Trypanosoma cruzi marinkellei, PMID:18364711 Leishmania major	PMID:24482508 T.cruzi Clone Dm28c Draft Genome Sequence	2.7.4.6	No	Yes
NDPK6	nucleoside diphosphate kinase	nucleoside diphosphate kinase	[c] : atp + dadp <==> adp + datp	Cytosol	Purine Metabolism	TCDM_00105 or TCDM_02792	V5BXY9 or Q4E4R9 or V5DLW4 or K2M4K5	1	PMID:19445715 Trypanosoma cruzi strain CL Brener, Uniprot Trypanosoma cruzi marinkellei, PMID:18364711 Leishmania major	PMID:24482508 T.cruzi Clone Dm28c Draft Genome Sequence	2.7.4.6	No	Yes
NDPK7	nucleoside diphosphate kinase	nucleoside diphosphate kinase	[c] : atp + dadp <==> adp + datp	Cytosol	Purine Metabolism	TCDM_00105 or TCDM_02792	V5BXY9 or Q4E4R9 or V5DLW4 or K2M4K5	1	PMID:19445715 Trypanosoma cruzi strain CL Brener, Uniprot Trypanosoma cruzi marinkellei, PMID:18364711 Leishmania major	PMID:24482508 T.cruzi Clone Dm28c Draft Genome Sequence	2.7.4.6	No	Yes
NDPK8	nucleoside diphosphate kinase	nucleoside diphosphate kinase	[c] : atp + dadp <==> adp + datp	Cytosol	Purine Metabolism	TCDM_00105 or TCDM_02792	V5BXY9 or Q4E4R9 or V5DLW4 or K2M4K5	1	PMID:19445715 Trypanosoma cruzi strain CL Brener, Uniprot Trypanosoma cruzi marinkellei, PMID:18364711 Leishmania major	PMID:24482508 T.cruzi Clone Dm28c Draft Genome Sequence	2.7.4.6	No	Yes
NDPK9	nucleoside diphosphate kinase	nucleoside diphosphate kinase	[c] : atp + dadp <==> adp + datp	Cytosol	Purine Metabolism	TCDM_00105 or TCDM_02792	V5BXY9 or Q4E4R9 or V5DLW4 or K2M4K5	1	PMID:19445715 Trypanosoma cruzi strain CL Brener, Uniprot Trypanosoma cruzi marinkellei, PMID:18364711 Leishmania major	PMID:24482508 T.cruzi Clone Dm28c Draft Genome Sequence	2.7.4.6	No	Yes
NDPK10	nucleoside diphosphate kinase	nucleoside diphosphate kinase	[c] : atp + dadp <==> adp + datp	Cytosol	Purine Metabolism	TCDM_00105 or TCDM_02792	V5BXY9 or Q4E4R9 or V5DLW4 or K2M4K5	1	PMID:19445715 Trypanosoma cruzi strain CL Brener, Uniprot Trypanosoma cruzi marinkellei, PMID:18364711 Leishmania major	PMID:24482508 T.cruzi Clone Dm28c Draft Genome Sequence	2.7.4.6	No	Yes
ADNCYC	receptor-type adenylate cyclase	receptor-type adenylate cyclase	[c] : atp --> camp + ppi	Plasma membrane	Purine Metabolism	TCDM_04492 or TCDM_05518 or TCDM_06651 or TCDM_06652 or TCDM_06674 or TCDM_11064 or TCDM_13070	V5DHC0 or V5AYH7 or Q4DKC9 or V5AW53 or V5DC93 or V5BBK5 or Q4DKC9 or V5B1C8 or Q4CXG1 or V5CJA3	0	PMID:19445715 Trypanosoma cruzi strain CL Brener, PMID:18364711 Leishmania major	PMID:24482508 T.cruzi Clone Dm28c Draft Genome Sequence	4.6.1.1	No	Yes
GK1	putative guanylate kinase, guanylate kinase	guanylate kinase; GMP kinase	[c] : atp + gmp <==> adp + gdp	Cytosol/E.R. / Flagellar	Purine Metabolism	TCDM_04894 or TCDM_06585	V5AZT5 or V5BBU2 or Q4E4D6	1	PMID:19445715 Trypanosoma cruzi strain CL Brener, PMID:18364711 Leishmania major	PMID:24482508 T.cruzi Clone Dm28c Draft Genome Sequence	2.7.4.8	No	Yes
GK1er	putative guanylate kinase, guanylate kinase	guanylate kinase; GMP kinase	[r] : atp + gmp <==> adp + gdp	Cytosol/E.R. / Flagellar	Purine Metabolism	TCDM_04894 or TCDM_06585	V5AZT5 or V5BBU2 or Q4E4D6	1	PMID:19445715 Trypanosoma cruzi strain CL Brener, PMID:18364711 Leishmania major	PMID:24482508 T.cruzi Clone Dm28c Draft Genome Sequence	2.7.4.8	No	Yes
DGK1	putative guanylate kinase, guanylate kinase	guanylate kinase; GMP kinase	[c] : atp + dgmp <==> adp + dgdp	Cytosol/E.R. / Flagellar	Purine Metabolism	TCDM_04894 or TCDM_06585	V5AZT5 or V5BBU2 or Q4E4D6	1	PMID:19445715 Trypanosoma cruzi strain CL Brener, PMID:18364711 Leishmania major	PMID:24482508 T.cruzi Clone Dm28c Draft Genome Sequence	2.7.4.8	No	Yes
DGK1er	putative guanylate kinase, guanylate kinase	guanylate kinase; GMP kinase	[r] : atp + dgmp <==> adp + dgdp	Cytosol/E.R. / Flagellar	Purine Metabolism	TCDM_04894 or TCDM_06585	V5AZT5 or V5BBU2 or Q4E4D6	1	PMID:19445715 Trypanosoma cruzi strain CL Brener, PMID:18364711 Leishmania major	PMID:24482508 T.cruzi Clone Dm28c Draft Genome Sequence	2.7.4.8	No	Yes
GMPS2	GMP synthase	GMP synthetase, glutamine amidotransferase	[c] : atp + gln-L + h2o + xmp --> amp + glu-L + gmp + (2) h + ppi	Cytosol	Purine Metabolism	TCDM_06857	V5DBV2 or Q4E1D4	0	PMID:19445715 Trypanosoma cruzi strain CL Brener, PMID:18364711 Leishmania major	PMID:24482508 T.cruzi Clone Dm28c Draft Genome Sequence	6.3.5.2	No	Yes
GUAD	guanine deaminase	guanine deaminase	[c] : gua + h + h2o --> nh4 + xan	Cytosol	Purine Metabolism	TCDM_04261	V5BLN7 or Q4DUS4	0	PMID:19445715 Trypanosoma cruzi strain CL Brener, PMID:18364711 Leishmania major	PMID:24482508 T.cruzi Clone Dm28c Draft Genome Sequence	3.5.4.3	No	Yes
NDPKn1	nucleoside diphosphate kinase	nucleoside diphosphate kinase	[n] : atp + gdp <==> adp + gtp	Nucleus	Purine Metabolism	TCDM_00105 or TCDM_02792	V5BXY9 or Q4E4R9 or V5DLW4 or K2M4K5	1	PMID:19445715 Trypanosoma cruzi strain CL Brener, Uniprot Trypanosoma cruzi marinkellei, PMID:18364711 Leishmania major	PMID:24482508 T.cruzi Clone Dm28c Draft Genome Sequence	2.7.4.6	No	Yes
NDPKn2	nucleoside diphosphate kinase	nucleoside diphosphate kinase	[n] : atp + udp <==> adp + utp	Nucleus	Purine Metabolism	TCDM_00105 or TCDM_02792	V5BXY9 or Q4E4R9 or V5DLW4 or K2M4K5	1	PMID:19445715 Trypanosoma cruzi strain CL Brener, Uniprot Trypanosoma cruzi marinkellei, PMID:18364711 Leishmania major	PMID:24482508 T.cruzi Clone Dm28c Draft Genome Sequence	2.7.4.6	No	Yes
NDPKn3	nucleoside diphosphate kinase	nucleoside diphosphate kinase	[n] : atp + cdp <==> adp + ctp	Nucleus	Purine Metabolism	TCDM_00105 or TCDM_02792	V5BXY9 or Q4E4R9 or V5DLW4 or K2M4K5	1	PMID:19445715 Trypanosoma cruzi strain CL Brener, Uniprot Trypanosoma cruzi marinkellei, PMID:18364711 Leishmania major	PMID:24482508 T.cruzi Clone Dm28c Draft Genome Sequence	2.7.4.6	No	Yes
NDPKn4	nucleoside diphosphate kinase	nucleoside diphosphate kinase	[n] : atp + dtdp <==> adp + dttp	Nucleus	Purine Metabolism	TCDM_00105 or TCDM_02792	V5BXY9 or Q4E4R9 or V5DLW4 or K2M4K5	1	PMID:19445715 Trypanosoma cruzi strain CL Brener, Uniprot Trypanosoma cruzi marinkellei, PMID:18364711 Leishmania major	PMID:24482508 T.cruzi Clone Dm28c Draft Genome Sequence	2.7.4.6	No	Yes
NDPKn5	nucleoside diphosphate kinase	nucleoside diphosphate kinase	[n] : atp + dgdp <==> adp + dgtp	Nucleus	Purine Metabolism	TCDM_00105 or TCDM_02792	V5BXY9 or Q4E4R9 or V5DLW4 or K2M4K5	1	PMID:19445715 Trypanosoma cruzi strain CL Brener, Uniprot Trypanosoma cruzi marinkellei, PMID:18364711 Leishmania major	PMID:24482508 T.cruzi Clone Dm28c Draft Genome Sequence	2.7.4.6	No	Yes
NDPKn6	nucleoside diphosphate kinase	nucleoside diphosphate kinase	[n] : atp + dudp <==> adp + dutp	Nucleus	Purine Metabolism	TCDM_00105 or TCDM_02792	V5BXY9 or Q4E4R9 or V5DLW4 or K2M4K5	1	PMID:19445715 Trypanosoma cruzi strain CL Brener, Uniprot Trypanosoma cruzi marinkellei, PMID:18364711 Leishmania major	PMID:24482508 T.cruzi Clone Dm28c Draft Genome Sequence	2.7.4.6	No	Yes
NDPKn7	nucleoside diphosphate kinase	nucleoside diphosphate kinase	[n] : atp + dcdp <==> adp + dctp	Nucleus	Purine Metabolism	TCDM_00105 or TCDM_02792	V5BXY9 or Q4E4R9 or V5DLW4 or K2M4K5	1	PMID:19445715 Trypanosoma cruzi strain CL Brener, Uniprot Trypanosoma cruzi marinkellei, PMID:18364711 Leishmania major	PMID:24482508 T.cruzi Clone Dm28c Draft Genome Sequence	2.7.4.6	No	Yes
NDPKn8	nucleoside diphosphate kinase	nucleoside diphosphate kinase	[n] : atp + dadp <==> adp + datp	Nucleus	Purine Metabolism	TCDM_00105 or TCDM_02792	V5BXY9 or Q4E4R9 or V5DLW4 or K2M4K5	1	PMID:19445715 Trypanosoma cruzi strain CL Brener, Uniprot Trypanosoma cruzi marinkellei, PMID:18364711 Leishmania major	PMID:24482508 T.cruzi Clone Dm28c Draft Genome Sequence	2.7.4.6	No	Yes
NDPKn9	nucleoside diphosphate kinase	nucleoside diphosphate kinase	[n] : atp + idp <==> adp + itp	Nucleus	Purine Metabolism	TCDM_00105 or TCDM_02792	V5BXY9 or Q4E4R9 or V5DLW4 or K2M4K5	1	PMID:19445715 Trypanosoma cruzi strain CL Brener, Uniprot Trypanosoma cruzi marinkellei, PMID:18364711 Leishmania major	PMID:24482508 T.cruzi Clone Dm28c Draft Genome Sequence	2.7.4.6	No	Yes
NDPKn10	nucleoside diphosphate kinase	nucleoside diphosphate kinase	[n] : atp + didp + h <==> adp + ditp	Nucleus	Purine Metabolism	TCDM_00105 or TCDM_02792	V5BXY9 or Q4E4R9 or V5DLW4 or K2M4K5	1	PMID:19445715 Trypanosoma cruzi strain CL Brener, Uniprot Trypanosoma cruzi marinkellei, PMID:18364711 Leishmania major	PMID:24482508 T.cruzi Clone Dm28c Draft Genome Sequence	2.7.4.6	No	Yes
RNDR2(n)	hypothetical protein/Ribonucleoside-diphosphate reductase or ribonucleoside-diphosphate reductase small chain	ribonucleoside-diphosphate reductase small chain	[n] : gdp + trpdrd --> dgdp + h2o + trpdox	Nucleus	Purine Metabolism	TCDM_04552 or TCDM_08240	V5DH46 or Q4DCB6 or V5ASN2 or Q4DFS6	0	PMID:19445715 Trypanosoma cruzi strain CL Brener, PMID:18364711 Leishmania major	PMID:24482508 T.cruzi Clone Dm28c Draft Genome Sequence	1.17.4.1	No	Yes
RNDR3(n)	hypothetical protein/Ribonucleoside-diphosphate reductase or ribonucleoside-diphosphate reductase small chain	ribonucleoside-diphosphate reductase small chain	[n] : cdp + trpdrd --> dcdp + h2o + trpdox	Nucleus	Purine Metabolism	TCDM_04552 or TCDM_08241	V5DH46 or Q4DCB6 or V5ASN2 or Q4DFS7	1	PMID:19445715 Trypanosoma cruzi strain CL Brener, PMID:18364711 Leishmania major	PMID:24482508 T.cruzi Clone Dm28c Draft Genome Sequence	1.17.4.2	No	Yes
RNDR4(n)	hypothetical protein/Ribonucleoside-diphosphate reductase or ribonucleoside-diphosphate reductase small chain	ribonucleoside-diphosphate reductase small chain	[n] : udp + trpdrd --> dudp + h2o + trpdox	Nucleus	Purine Metabolism	TCDM_04552 or TCDM_08242	V5DH46 or Q4DCB6 or V5ASN2 or Q4DFS8	2	PMID:19445715 Trypanosoma cruzi strain CL Brener, PMID:18364711 Leishmania major	PMID:24482508 T.cruzi Clone Dm28c Draft Genome Sequence	1.17.4.3	No	Yes
DUTPDPm	deoxyuridine triphosphatase/dUTP diphosphatase	deoxyuridine triphosphatase; dUTP diphosphatase	[m] : dutp + h2o --> dump + h + ppi	Mitochondria	Pyrimidine Metabolism	TCDM_01832	V5BXQ7 or Q4E2Y0	0	PMID:19445715 Trypanosoma cruzi strain CL Brener, PMID:18364711 Leishmania major	PMID:24482508 T.cruzi Clone Dm28c Draft Genome Sequence	3.6.1.23	No	Yes
DUTPDPn	deoxyuridine triphosphatase/dUTP diphosphatase	deoxyuridine triphosphatase; dUTP diphosphatase	[n] : dutp + h2o --> dump + h + ppi	Nucleus	Pyrimidine Metabolism	TCDM_01832	V5BXQ7 or Q4E2Y0	0	PMID:19445715 Trypanosoma cruzi strain CL Brener, PMID:18364711 Leishmania major	PMID:24482508 T.cruzi Clone Dm28c Draft Genome Sequence	3.6.1.23	No	Yes
TMDS	dihydrofolate reductase-thymidylate synthase	dihydrofolate reductase-thymidylate synthase (bifunctional protein)	[c] : dump + mlthf --> dhf + dtmp	Cytosol	Pyrimidine Metabolism	TCDM_01885	V5DPL1 or Q8T5T8	0	Uniprot Trypanosoma cruzi, PMID:18364711 Leishmania major	PMID:24482508 T.cruzi Clone Dm28c Draft Genome Sequence	2.1.1.45	No	Yes
DHFR	dihydrofolate reductase-thymidylate synthase	dihydrofolate reductase-thymidylate synthase (bifunctional protein)	[c] : dhf + h + nadph <==> nadp + thf	Cytosol	Pyrimidine Metabolism	TCDM_01885	V5DPL1 or Q8T5T8	1	Uniprot Trypanosoma cruzi, PMID:18364711 Leishmania major	PMID:24482508 T.cruzi Clone Dm28c Draft Genome Sequence	2.1.1.45	No	Yes
DURIK1m	thymidine kinase	thymidine kinase	[m] : atp + duri <==> adp + dump + h	Mitochondria	Pyrimidine Metabolism	TCDM_09578	V5B553 or K2NQ67	1	Uniprot Trypanosoma cruzi marinkellei, PMID:18364711 Leishmania major	PMID:24482508 T.cruzi Clone Dm28c Draft Genome Sequence	2.7.1.21	No	Yes
TMDK1m	thymidine kinase	thymidine kinase	[m] : atp + thymd --> adp + dtmp + h	Mitochondria	Pyrimidine Metabolism	TCDM_09578	V5B553 or K2NQ67	0	Uniprot Trypanosoma cruzi marinkellei, PMID:18364711 Leishmania major	PMID:24482508 T.cruzi Clone Dm28c Draft Genome Sequence	2.7.1.21	No	Yes
DTMPK	thymidylate kinase	thymidylate kinase-like protein	[c] : atp + dtmp <==> adp + dtdp	Cytosol	Pyrimidine Metabolism	TCDM_07688	V5AU19 or Q4DE18	1	PMID:19445715 Trypanosoma cruzi strain CL Brener, PMID:18364711 Leishmania major	PMID:24482508 T.cruzi Clone Dm28c Draft Genome Sequence	2.7.4.9	No	Yes
UPPRTr	uracil phosphoribosyltransferase	uracil phosphoribosyltransferase	[c] : prpp + ura <==> ppi + ump	Cytosol	Pyrimidine Metabolism	TCDM_07304	V5BA93 or Q4DAU9	0	PMID:19445715 Trypanosoma cruzi strain CL Brener, PMID:18364711 Leishmania major	PMID:24482508 T.cruzi Clone Dm28c Draft Genome Sequence	2.4.2.9	No	Yes
CTPS1n	cytidine triphosphate synthase	cytidine triphosphate synthase	[n] : atp + nh4 + utp --> adp + ctp + (2) h + pi	Nucleus	Pyrimidine Metabolism	TCDM_01016	V5BQU2 or Q4DS18	0	PMID:19445715 Trypanosoma cruzi strain CL Brener, PMID:18364711 Leishmania major	PMID:19445715 Trypanosoma cruzi strain CL Brener, PMID:18364711 Leishmania major	6.3.4.2	No	Yes
CTPS2n	cytidine triphosphate synthase	cytidine triphosphate synthase	[n] : atp + gln-L + h2o + utp --> adp + ctp + glu-L + (2) h + pi	Nucleus	Pyrimidine Metabolism	TCDM_01016	V5BQU2 or Q4DS18	0	PMID:19445715 Trypanosoma cruzi strain CL Brener, PMID:18364711 Leishmania major	PMID:19445715 Trypanosoma cruzi strain CL Brener, PMID:18364711 Leishmania major	6.3.4.2	No	Yes
PSUDS	tRNA pseudouridine synthase A or tRNA pseudouridine synthase A-like protein or tRNA pseudouridine synthase or RNA pseudouridylate synthase protein	pseudouridylate synthase	[c] : r5p + ura --> h2o + psd5p	Cytosol	Pyrimidine Metabolism	TCDM_03187 or TCDM_05356 or TCDM_07113 or TCDM_07812	V5BPI0 or Q4D6T5 or V5BNI6 or Q4D7R9 or V5BFB8 or K2NGH3 or V5ATQ7	0	PMID:19445715 Trypanosoma cruzi strain CL Brener, Uniprot Trypanosoma cruzi marinkellei, PMID:18364711 Leishmania major	PMID:24482508 T.cruzi Clone Dm28c Draft Genome Sequence	4.2.1.70	No	Yes
CYTK1		cytidylate kinase (CMP)	[c] : atp + cmp <==> adp + cdp	Cytosol	Pyrimidine metabolism	.		1	PMID:18364711 Leishmania major			No	Yes
CYTK1n		cytidylate kinase (dCMP)	[n] : atp + cmp <==> adp + cdp	Nucleus	Pyrimidine metabolism	.		1	PMID:18364711 Leishmania major			No	Yes
CYTK2		dCMP deaminase	[c] : atp + dcmp <==> adp + dcdp	Cytosol	Pyrimidine metabolism	.		1	PMID:18364711 Leishmania major			No	Yes
DCMPDA2		dCMP deaminase	[c] : dcmp + h + h2o <==> dump + nh4	Cytosol	Pyrimidine metabolism	.		1	PMID:18364711 Leishmania major		3.5.4.12	No	Yes
ME1x	malic enzyme	Malic enzyme	[c] : mal-L + nad --> co2 + nadh + pyr	Cytosol	Pyruvate Metabolism	TCDM_00813	V5DSI1 or Q4DJ68	0	PMID:19445715 Trypanosoma cruzi strain CL Brener, PMID:18364711 Leishmania major	PMID:24482508 T.cruzi Clone Dm28c Draft Genome Sequence	1.1.1.38	Yes	Yes
ME1m	malic enzyme	Malic enzyme	[m] : mal-L + nad --> co2 + nadh + pyr	Mitochondria	Pyruvate Metabolism	TCDM_00812	V5BAP6 or Q4DJ69	0	PMID:19445715 Trypanosoma cruzi strain CL Brener, PMID:18364711 Leishmania major	PMID:24482508 T.cruzi Clone Dm28c Draft Genome Sequence	1.1.1.38	Yes
ALATA_Li	alanine aminotransferase	L-alanine transaminase, cytosolic	[c] : glu-L + pyr --> akg + ala-L	Cytosol	Pyruvate Metabolism	TCDM_05026	V5BJS7 or Q4E5N8	0	PMID:19445715 Trypanosoma cruzi strain CL Brener	PMID:24482508 T.cruzi Clone Dm28c Draft Genome Sequence	2.6.1.2	Yes	Yes
ALATA_Lmirrev	alanine aminotransferase	L-alanine transaminase, mitochondrial	[m] : glu-L + pyr --> akg + ala-L	Mitochondria	Pyruvate Metabolism	TCDM_05026	V5BJS7 or Q4E5N8	0	PMID:19445715 Trypanosoma cruzi strain CL Brener	PMID:24482508 T.cruzi Clone Dm28c Draft Genome Sequence	2.6.1.2	Yes	Yes
PDHe2	dihydrolipoamide acetyltransferase or dihydrolipoamide acetyltransferase precursor	pyruvate dehydrogenase (dihydrolipoamide acetyltransferase), mitochondrial	[m] : adhlam + coa + h --> accoa + dhlam	Mitochondria	Pyruvate Metabolism	TCDM_04684 or TCDM_04768	V5B0M9 or Q4DYI5 or V5BFP9 or Q4DMG9	0	PMID:19445715 Trypanosoma cruzi strain CL Brener, PMID:18364711 Leishmania major	PMID:24482508 T.cruzi Clone Dm28c Draft Genome Sequence	2.3.1.12	Yes	Yes
ACSm	acetyl-CoA synthetase	acetyl-CoA synthetase	[m] : ac + atp + coa --> accoa + amp + ppi	Mitochondria	Pyruvate Metabolism	TCDM_08350	V5ASG2 or Q4DYN2	1	PMID:19445715 Trypanosoma cruzi strain CL Brener, PMID:18364711 Leishmania major	PMID:24482508 T.cruzi Clone Dm28c Draft Genome Sequence	6.2.1.1	No	Yes
ACS2m	acetyl-CoA synthetase	acetyl-CoA synthetase (propanoate/propionate)	[m] : atp + coa + ppa --> amp + ppcoa + ppi	Mitochondria	Pyruvate Metabolism	TCDM_08350	V5ASG2 or Q4DYN2	1	PMID:19445715 Trypanosoma cruzi strain CL Brener, PMID:18364711 Leishmania major	PMID:24482508 T.cruzi Clone Dm28c Draft Genome Sequence	6.2.1.1	No	Yes
PDHe3	dihydrolipoamide dehydrogenase	pyruvate dehydrogenase (dihydrolipoamide dehydrogenase), mitochondrial	[m] : dhlam + nad --> h + lpam + nadh	Mitochondria	Pyruvate Metabolism	TCDM_10742	V5B6P6 or Q4CX43	0	PMID:19445715 Trypanosoma cruzi strain CL Brener	PMID:19445715 Trypanosoma cruzi strain CL Brener, PMID:18364711 Leishmania major	1.2.4.2	Yes	Yes
ASCTmr	succinyl-coA:3-ketoacid-coenzyme A transferase	acetate:succinate-CoA-transferase, mitochondrial	[m] : accoa + succ <==> ac + succoa	Mitochondria	Pyruvate Metabolism	TCDM_01578	V5DQB8 or Q4D0L3	1	PMID:19445715 Trypanosoma cruzi strain CL Brener	PMID:24482508 T.cruzi Clone Dm28c Draft Genome Sequence	2.8.3.5	Yes
PDHam2m	Pyruvate dehydrogenase E1 component subunit beta	Pyruvate dehydrogenase (lipoamide), mitochondrial	[m] : 2ahethmpp + lpam <==> adhlam + thmpp	Mitochondria	Pyruvate Metabolism	TCDM_03948	V5DIT8 or Q4DXQ0	1	PMID:19445715 Trypanosoma cruzi strain CL Brener	PMID:24482508 T.cruzi Clone Dm28c Draft Genome Sequence	1.2.4.1	Yes
PDHam1m	Pyruvate dehydrogenase E1 component subunit alpha	pyruvate dehydrogenase (lipoamide), mitochondrial	[m] : pyr + thmpp <==> 2ahethmpp + co2	Mitochondria	Pyruvate Metabolism	TCDM_05264	V5AZ52 or Q4DI66	1	PMID:19445715 Trypanosoma cruzi strain CL Brener	PMID:24482508 T.cruzi Clone Dm28c Draft Genome Sequence	1.2.4.1	Yes
SERPTr	serine-palmitoyl-CoA transferase or serine palmitoyltransferase	serine C-palmitoyltransferase	[r] : h + pmtcoa + ser-L --> 3dsphgn + co2 + coa	E.R.	Sphingolipid Metabolism	TCDM_02494 or TCDM_03696	V5BLV3 or Q4DEE1 or V5DJP6 or Q4DID6	0	PMID:19445715 Trypanosoma cruzi strain CL Brener, PMID:18364711 Leishmania major	PMID:24482508 T.cruzi Clone Dm28c Draft Genome Sequence	2.3.1.50	No	Yes
3DSPHRr	3-keto-dihydrosphingosine reductase	3-Dehydrosphinganine reductase	[r] : 3dsphgn + h + nadph --> nadp + sphgn	E.R.	Sphingolipid Metabolism	TCDM_03694	V5B376 or K2MAZ3	0	Uniprot Trypanosoma cruzi marinkellei, PMID:18364711 Leishmania major	PMID:24482508 T.cruzi Clone Dm28c Draft Genome Sequence	1.1.1.102	No	Yes
SPHPLr	sphingosine 1-phosphate lyase	sphinganine phosphate lyase	[r] : sph1p --> ethap + hxdcal	E.R.	Sphingolipid Metabolism	TCDM_06359	V5AWV1 or Q4DXI1	0	PMID:19445715 Trypanosoma cruzi strain CL Brener or PMID:18364711 Leishmania major	PMID:24482508 T.cruzi Clone Dm28c Draft Genome Sequence	4.1.2.27	No	Yes
SBPP3	lipin/phosphatidic acid phosphatase (C20:4, C20:4) or phosphatidic acid phosphatase or phosphatidic acid phosphatase protein	sphingoid base-phosphate phosphatase (sphinganine 1-phosphatase)	[r] : h2o + sphs1p --> pi + sphings	E.R.	Sphingolipid Metabolism	TCDM_01880 or TCDM_02336 or TCDM_02337 or TCDM_11157	V5BXT5 or Q4DLS4 or V5BWA7 or Q4E5F7 or V5BM01 or Q4E5F8 or V5B5J9 or Q4D0H9	0	PMID:19445715 Trypanosoma cruzi strain CL Brener or PMID:18364711 Leishmania major	PMID:24482508 T.cruzi Clone Dm28c Draft Genome Sequence	3.1.3.4	No	Yes
SPHK21r	putative sphingosine kinase A	sphingosine kinase 2	[r] : atp + sphings --> adp + sphs1p	E.R.	Sphingolipid Metabolism	TCDM_01320 or TCDM_01321	V5BUI2 or V5BZA8	0	PMID:18364711 Leishmania major	PMID:24482508 T.cruzi Clone Dm28c Draft Genome Sequence	2.7.1.91	No	Yes
C14STRr	C-14 sterol reductase	C-14 sterol reductase	[r] : 44mctr + h + nadph --> 44mzym + nadp	E.R.	Steroid Biosynthesis	TCDM_06655	V5BKN3 or Q4CV92	0	PMID:19445715 Trypanosoma cruzi strain CL Brener, PMID:18364711 Leishmania major	PMID:24482508 T.cruzi Clone Dm28c Draft Genome Sequence	1.3.1.70	No	Yes
C24STRer	sterol C-24 reductase	C-s24 sterol reductase, endoplamic reticular	[r] : ergtetrol + h + nadph --> ergst + nadp	E.R.	Steroid Biosynthesis	TCDM_04950	V5BPF1 or S5RY45	0	Uniprot Trypanosoma cruzi, PMID:18364711 Leishmania major	PMID:24482508 T.cruzi Clone Dm28c Draft Genome Sequence	1.3.1.71	No	Yes
DPMVDx	mevalonate-diphosphate decarboxylase	diphosphomevalonate decarboxylase	[g] : 5dpmev + atp --> adp + co2 + ipdp + pi	Glycosome	Steroid Biosynthesis	TCDM_09463	V5BEI4 or K2MZW7	0	Uniprot Trypanosoma cruzi marinkellei, PMID:18364711 Leishmania major	PMID:24482508 T.cruzi Clone Dm28c Draft Genome Sequence	4.1.1.33	No	Yes
HMGCOARi_x	3-hydroxy-3-methylglutaryl-CoA reductase	Hydroxymethylglutaryl CoA reductase	[g] : (2) h + hmgcoa + (2) nadph --> coa + mev-R + (2) nadp	Glycosome	Steroid Biosynthesis	TCDM_02105	V5B780 or I3QEV3	0	Uniprot Trypanosoma cruzi, PMID:18364711 Leishmania major	PMID:24482508 T.cruzi Clone Dm28c Draft Genome Sequence	1.1.1.34	No	Yes
IPDDIg	isopentenyl-diphosphate delta-isomerase	isopentenyl-diphosphate D-isomerase	[g] : ipdp <==> dmpp	Glycosome	Steroid Biosynthesis	TCDM_01649	V5BPC4 or I3QER1	1	Uniprot Trypanosoma cruzi, PMID:18364711 Leishmania major	PMID:24482508 T.cruzi Clone Dm28c Draft Genome Sequence	5.3.3.2	No	Yes
LNSTLSr	lanosterol synthase	lanosterol synthase	[r] : Ssq23epx --> lanost	E.R.	Steroid Biosynthesis	TCDM_01843	V5DPI3 or I3QEI0	0	Uniprot Trypanosoma cruzi, PMID:18364711 Leishmania major	PMID:24482508 T.cruzi Clone Dm28c Draft Genome Sequence	5.4.99.7	No	Yes
MEVKx	mevalonate kinase	Mevalonate Kinase	[g] : atp + mev-R --> 5pmev + adp + h	Glycosome	Steroid Biosynthesis	TCDM_05528	V5BIH8 or Q4CLD0	0	PMID:19445715 Trypanosoma cruzi strain CL Brener, PMID:18364711 Leishmania major	PMID:24482508 T.cruzi Clone Dm28c Draft Genome Sequence	2.7.1.36	No	Yes
PMEVKx	hypothetical protein	Phosphomevalonate Kinase	[g] : 5pmev + atp --> 5dpmev + adp	Glycosome	Steroid Biosynthesis	TCDM_03152	V5BPT7	0	PMID:18364711 Leishmania major	PMID:24482508 T.cruzi Clone Dm28c Draft Genome Sequence	2.7.4.2	No	Yes
MI1PSB	inositol-3-phosphate synthase	myo-Inositol-1-phosphate synthase	[c] : g6p-B --> mi1p-D	Cytosol	Streptomycin Biosynthesis	TCDM_08270	V5B836 or K2N371	1	Uniprot Trypanosoma cruzi marinkellei, PMID:18364711 Leishmania major	PMID:24482508 T.cruzi Clone Dm28c Draft Genome Sequence	5.5.1.4	No	Yes
12DGRter		12dgr_LM transport	12dgr_LM[c] <==> 12dgr_LM[r]	E.R. membrane	Transport, Endoplasmic Reticular	.		1	PMID:18364711 Leishmania major			No	Yes
DGMPter		dgmp transport	dsmsterol[c] <==> dsmsterol[r]	E.R. membrane	Transport, Endoplasmic Reticular	.		1	PMID:18364711 Leishmania major			No	Yes
GMPter		gmp transport	gmp[c] <==> gmp[r]	E.R. membrane	Transport, Endoplasmic Reticular	.		1	PMID:18364711 Leishmania major			No	Yes
AMPter		amp tranpsort	amp[c] <==> amp[r]	E.R. membrane	Transport, Endoplasmic Reticular	.		1	PMID:18364711 Leishmania major			No	Yes
PTD1INOter		phosphatidyl-1D-myo-insoitol transport	ptd1ino_LM[c] <==> ptd1ino_LM[r]	E.R. membrane	Transport, Endoplasmic Reticular	.		1	PMID:18364711 Leishmania major			No	Yes
DGDPter		dgdp transport	dgdp[c] <==> dgdp[r]	E.R. membrane	Transport, endoplasmic Reticular	.		1	PMID:18364711 Leishmania major			No	Yes
CHLt6		choline transport in/out via proton symport	chol[e] + h[e] <==> chol[c] + h[c]	Extracellular	Transport, Extracellular	.		1	PMID:18364711 Leishmania major			No	Yes
ASPt2		L-aspartate transport in via proton symport	asp-L[e] + h[e] --> asp-L[c] + h[c]	Extracellular	Transport, Extracellular	.		0	PMID:19445715 Trypanosoma cruzi strain CL Brener		.	Yes
GLCAt		alpha-glucose transport, extracellular	a-D-glucose[e] --> a-D-glucose[c]	Extracellular	Transport, Extracellular	.		0	PMID:19445715 Trypanosoma cruzi strain CL Brener		.	Yes
GLCBt		beta-glucose transport, extracellular	b-D-glucose[e] --> b-D-glucose[c]	Extracellular	Transport, Extracellular	.		0	PMID:19445715 Trypanosoma cruzi strain CL Brener		.	Yes
GLUt2		L-glutamate transport in via proton symport	glu-L[e] + h[e] --> glu-L[c] + h[c]	Extracellular	Transport, Extracellular	.		0	PMID:19445715 Trypanosoma cruzi strain CL Brener		.	Yes
PROabc		L-proline transport in via ABC system	atp[c] + h2o[c] + pro-L[e] --> adp[c] + h[c] + pi[c] + pro-L[c]	Extracellular	Transport, Extracellular	.		0	PMID:19445715 Trypanosoma cruzi strain CL Brener		.	Yes
PROt2		L-proline transport in via proton symport	h[e] + pro-L[e] --> h[c] + pro-L[c]	Extracellular	Transport, Extracellular	.		0	PMID:19445715 Trypanosoma cruzi strain CL Brener		.	Yes
THRt2		L-threonine transport in via proton symport	h[e] + thr-L[e] --> h[c] + thr-L[c]	Extracellular	Transport, Extracellular	.		0	PMID:19445715 Trypanosoma cruzi strain CL Brener		.	Yes
ALAt2r		L-alanine reversible transport, extracellular	ala-L[e] <==> ala-L[c]	Extracellular	Transport, Extracellular	.		1	PMID:19445715 Trypanosoma cruzi strain CL Brener		.	Yes
CO2t		CO2 transport in/out via diffusion	co2[e] <==> co2[c]	Extracellular	Transport, Extracellular	.		1	PMID:19445715 Trypanosoma cruzi strain CL Brener		.	Yes
GLYCt5		glycerol transport in/out via diffusion reversible	glyc[c] <==> glyc[e]	Extracellular	Transport, Extracellular	.		1	PMID:19445715 Trypanosoma cruzi strain CL Brener		.	Yes
GLYT		glycine transport, extracellular	gly[c] <==> gly[e]	Extracellular	Transport, Extracellular	.		1	PMID:19445715 Trypanosoma cruzi strain CL Brener		.	Yes
H2Ot5		H2O transport via diffusion, extracellular	h2o[e] <==> h2o[c]	Extracellular	Transport, Extracellular	.		1	PMID:19445715 Trypanosoma cruzi strain CL Brener		.	Yes
NH4t		ammonium transport via diffusion, extracellular	nh4[e] <==> nh4[c]	Extracellular	Transport, Extracellular	.		1	PMID:19445715 Trypanosoma cruzi strain CL Brener		.	Yes
O2t		O2 transport in via diffusion, extracellular	o2[e] <==> o2[c]	Extracellular	Transport, Extracellular	.		1	PMID:19445715 Trypanosoma cruzi strain CL Brener		.	Yes
PIt6		phosphate transport in/out via proton symporter, extracellular	h[e] + pi[e] <==> h[c] + pi[c]	Extracellular	Transport, Extracellular	.		1	PMID:19445715 Trypanosoma cruzi strain CL Brener		TC-2.A.20	Yes
SUCCt6		succinate transporter in/out via proton symport	h[e] + succ[e] <==> h[c] + succ[c]	Extracellular	Transport, Extracellular	.		1	PMID:19445715 Trypanosoma cruzi strain CL Brener		TC-2.A.56	Yes
obj_ACt2		acetate transport in via proton symport, extracellular	ac[e] <==> ac[c]	Extracellular	Transport, Extracellular	.		1	PMID:19445715 Trypanosoma cruzi strain CL Brener		.	Yes
ARGt		L-arginine transport in via proton symport	arg-L[e] + h[e] <==> arg-L[c] + h[c]	Extracellular membrane	Transport, Extracellular	.		0	PMID:18364711 Leishmania major			No	Yes
HISt6		L-histidine transport in via proton symport	his-L[e] + h[e] <==> his-L[c] + h[c]	Extracellular membrane	Transport, Extracellular	.		1	PMID:18364711 Leishmania major			No	Yes
ILEt6		L-isoleucine transport in via proton symport	h[e] + ile-L[e] <==> h[c] + ile-L[c]	Extracellular membrane	Transport, Extracellular	.		1	PMID:18364711 Leishmania major			No	Yes
LEUt6		L-leucine transport in via proton symport	h[e] + leu-L[e] <==> h[c] + leu-L[c]	Extracellular membrane	Transport, Extracellular	.		1	PMID:18364711 Leishmania major			No	Yes
LYSt6		L-lysine transport in via proton symport	his-L[e] + h[e] <==> his-L[c] + h[c]	Extracellular membrane	Transport, Extracellular	.		1	PMID:18364711 Leishmania major			No	Yes
PHEt6		L-phenylalanine transport in via proton symport	phe-L[e] + h[e] <==> phe-L[c] + h[c]	Extracellular membrane	Transport, Extracellular	.		1	PMID:18364711 Leishmania major			No	Yes
ALA_Dt6		D-alanine transport in via proton symport	ala-D[e] + h[e] <==> ala-D[c] + h[c]	Extracellular membrane	Transport, Extracellular	.		1	PMID:18364711 Leishmania major			No	Yes
ALA_Lt6		L-alanine transport in via proton symport	ala-L[e] + h[e] <==> ala-L[c] + h[c]	Extracellular membrane	Transport, Extracellular	.		1	PMID:18364711 Leishmania major			No	Yes
ERGSTt		ergosterol reversible transport	ergst[e] <==> ergst[c]	Extracellular membrane	Transport, Extracellular	.		1	PMID:18364711 Leishmania major			No	Yes
GUAt2		guanine transport in via proton symport	gua[e] + h[e] --> gua[c] + h[c]	Extracellular membrane	Transport, Extracellular	.		0	PMID:18364711 Leishmania major			No	Yes
SERt6		L-serine transport in via proton symport	ser-L[e] + h[e] <==> ser-L[c] + h[c]	Extracellular membrane	Transport, Extracellular	.		1	PMID:18364711 Leishmania major			No	Yes
URAt2		uracil transport in via proton symport	h[e] + ura[e] --> h[c] + ura[c]	Extracellular membrane	Transport, Extracellular	.		0	PMID:18364711 Leishmania major			No	Yes
METt6		L-methionine transport in via proton symport	met-L[e] + h[e] <==> met-L[c] + h[c]	Extracellular membrane	Transport, Extracellular	.		1	PMID:18364711 Leishmania major			No	Yes
PROt6		L-proline transport in via proton symport	pro-L[e] + h[e] <==> pro-L[c] + h[c]	Extracellular membrane	Transport, Extracellular	.		1	PMID:18364711 Leishmania major			No	Yes
THRt6		L-threonine transport in via proton symport	thr-L[e] + h[e] <==> thr-L[c] + h[c]	Extracellular membrane	Transport, Extracellular	.		1	PMID:18364711 Leishmania major			No	Yes
GLNt		L-glutamine transport in via proton symport	gln-L[e] + h[e] <==> gln-L[c] + h[c]	Extracellular membrane	Transport, Extracellular	.		1	PMID:18364711 Leishmania major			No	Yes
GLUt6		L-glutamate transport in via proton symport	glu-L[e] + h[e] <==> glu-L[c] + h[c]	Extracellular membrane	Transport, Extracellular	.		1	PMID:18364711 Leishmania major			No	Yes
GLYt6		Glycine transport in via proton symport	gly[e] + h[e] <==> gly[c] + h[c]	Extracellular membrane	Transport, Extracellular	.		1	PMID:18364711 Leishmania major			No	Yes
VALt6		L-valine transport in via proton symport	h[e] + val-L[e] <==> h[c] + val-L[c]	Extracellular membrane	Transport, Extracellular	.		1	PMID:18364711 Leishmania major			No	Yes
ASNt6		L-asparagine transport in via proton symport	asn-L[e] + h[e] <==> asn-L[c] + h[c]	Extracellular membrane	Transport, Extracellular	.		1	PMID:18364711 Leishmania major			No	Yes
ASPt6		L-aspartate transport in via proton symport	asp-L[e] + h[e] <==> asp-L[c] + h[c]	Extracellular membrane	Transport, Extracellular	.		1	PMID:18364711 Leishmania major			No	Yes
CYSt6		L-cysteine transport in via proton symport	cys-L[e] + h[e] <==> cys-L[c] + h[c]	Extracellular membrane	Transport, Extracellular	.		1	PMID:18364711 Leishmania major			No	Yes
CITt6		citrate transport in/out via proton symport	cit[e] + h[e] <==> cit[c] + h[c]	Extracellular membrane	Transport, Extracellular	.		1	PMID:18364711 Leishmania major			No	Yes
ACt6		acetate transport in/out via proton symport	ac[e] + h[e] <==> ac[c] + h[c]	Extracellular membrane	Transport, Extracellular	.		1	PMID:18364711 Leishmania major			No	Yes
GTHRDt		gthrd transport	gthrd[e] <==> gthrd[c]	Extracellular membrane	Transport, Extracellular	.		1	PMID:18364711 Leishmania major			No	Yes
H2St		Hydrogen sulfide transport	h2s[e] <==> h2s[c]	Extracellular membrane	Transport, Extracellular	.		1	PMID:18364711 Leishmania major			No	Yes
NACt		Nicotinic acid uptake	nac[e] <==> nac[c]	Extracellular membrane	Transport, Extracellular	.		1	PMID:18364711 Leishmania major			No	Yes
INSTt		inositol transport in via proton symport	h[e] + inost[e] <==> h[c] + inost[c]	Extracellular membrane	Transport, Extracellular	.		1	PMID:18364711 Leishmania major			No	Yes
NCAMt		ncam transport	ncam[e] <==> ncam[c]	Extracellular membrane	Transport, Extracellular	.		1	PMID:18364711 Leishmania major			No	Yes
NH3te		nh3 transport, extracellular	nh3[c] <==> nh3[e]	Extracellular membrane	Transport, Extracellular	.		1	PMID:18364711 Leishmania major			No	Yes
DRIBabc		Deoxyribose transport via ABC system	atp[c] + drib[e] + h2o[c] --> adp[c] + drib[c] + h[c] + pi[c]	Extracellular membrane	Transport, Extracellular	.		0	PMID:18364711 Leishmania major			No	Yes
THYMt3r		thymine reversible transport via proton antiport	h[e] + thym[c] <==> h[c] + thym[e]	Extracellular membrane	Transport, Extracellular	.		1	PMID:18364711 Leishmania major			No	Yes
HXANt2		hypoxanthine transport in via proton symport	h[e] + hxan[e] --> h[c] + hxan[c]	Extracellular membrane	Transport, Extracellular	.		0	PMID:18364711 Leishmania major			No	Yes
ATPS	proton motive ATPase/Plasma membrane ATPase	ATPase, cytosolic	atp[c] + h2o[c] --> adp[c] + h[e] + pi[c]	Extracellular	Transport, Extracellular	TCDM_05654	V5BDL7 or Q4DE37	0	PMID:19445715 Trypanosoma cruzi strain CL Brener, PMID:18364711 Leishmania major	PMID:24482508 T.cruzi Clone Dm28c Draft Genome Sequence	3.6.3.6	Yes	Yes
13DPGtg		1,3-diphosphoglycerate transport, glycosome to cytosol	13dpg[x] --> 13dpg[c]	Glycosome	Transport, Glycosomal	.		0	PMID:19445715 Trypanosoma cruzi strain CL Brener		.	Yes
3PGtirr		3-Phospho-D-glycerate transport, glycosome to cytosol	3pg[x] --> 3pg[c]	Glycosome	Transport, Glycosomal	.		0	PMID:19445715 Trypanosoma cruzi strain CL Brener		.	Yes
PYRtg		pyruvate transport, glycosome to cytosol	pyr[x] --> pyr[c]	Glycosome	Transport, Glycosomal	.		0	PMID:19445715 Trypanosoma cruzi strain CL Brener		.	Yes
SUCCtgi		succinate transporter, glycosomal	succ[x] --> succ[c]	Glycosome	Transport, Glycosomal	.		0	PMID:19445715 Trypanosoma cruzi strain CL Brener		.	Yes
CO2tp		CO2 transport, glycosomal	co2[c] <==> co2[x]	Glycosome	Transport, Glycosomal	.		1	PMID:19445715 Trypanosoma cruzi strain CL Brener		.	Yes
GLCAtg		alpha-glucose transport, glycosomal	a-D-glucose[c] <==> a-D-glucose[x]	Glycosome	Transport, Glycosomal	.		1	PMID:19445715 Trypanosoma cruzi strain CL Brener		.	Yes
GLCBtg		beta-glucose transport, glycosomal	b-D-glucose[c] <==> b-D-glucose[x]	Glycosome	Transport, Glycosomal	.		1	PMID:19445715 Trypanosoma cruzi strain CL Brener		.	Yes
GLYC3P_DHAPtg		glycerol 3-phosphate transport	dhap[x] + glyc3p[c] <==> dhap[c] + glyc3p[x]	Glycosome	Transport, Glycosomal	.		1	PMID:19445715 Trypanosoma cruzi strain CL Brener		.	Yes
GLYCtg		glycerol transport, glycosomal	glyc[c] <==> glyc[x]	Glycosome	Transport, Glycosomal	.		1	PMID:19445715 Trypanosoma cruzi strain CL Brener		.	Yes
Hx		hydrogen transport, glycosomal	h[x] <==> h[c]	Glycosome	Transport, Glycosomal	.		1	PMID:19445715 Trypanosoma cruzi strain CL Brener		.	Yes
H2Otp		H2O transport, glycosomal	h2o[c] <==> h2o[x]	Glycosome	Transport, Glycosomal	.		1	PMID:19445715 Trypanosoma cruzi strain CL Brener		.	Yes
MALtg		malate transport, glycosomal	mal-L[x] <==> mal-L[c]	Glycosome	Transport, Glycosomal	.		1	PMID:19445715 Trypanosoma cruzi strain CL Brener		.	Yes
PEPt		phosphoenolpyruvate transport, glycosomal	pep[c] <==> pep[x]	Glycosome	Transport, Glycosomal	.		1	PMID:19445715 Trypanosoma cruzi strain CL Brener		.	Yes
PItx		phosphate transport in/out via diffusion, glycosomal	pi[c] <==> pi[x]	Glycosome	Transport, Glycosomal	.		1	PMID:19445715 Trypanosoma cruzi strain CL Brener		TC-2.A.20	Yes
ORNtg		orn-L transport	orn-L[x] <==> orn-L[c]	Glycosome membrane	Transport, Glycosomal	.		1	PMID:18364711 Leishmania major			No	Yes
ARGtg		arginine transport	arg-L[c] <==> arg-L[x]	Glycosome membrane	Transport, Glycosomal	.		1	PMID:18364711 Leishmania major			No	Yes
GLYC3Ptg		glycerol-3-phosphate transport, glycosomal	glyc3p[c] <==> glyc3p[x]	Glycosome membrane	Transport, Glycosomal	.		1	PMID:18364711 Leishmania major			No	Yes
Gthrdtg		gthrd transport	gthrd[c] <==> gthrd[x]	Glycosome membrane	Transport, Glycosomal	.		1	PMID:18364711 Leishmania major			No	Yes
OAtg		oxaloacetate transport, glycosomal	oaa[x] <==> oaa[c]	Glycosome membrane	Transport, glycosomal	.		1	PMID:18364711 Leishmania major			No	Yes
ASNtg		L-asparagine transport glycosome	asn-L[c] <==> asn-L[x]	Glycosome membrane	Transport, glycosomal	.		1	PMID:18364711 Leishmania major			No	Yes
GTHOXtg		gthox transport	gthox[c] <==> gthox[x]	Glycosome membrane	Transport, glycosomal	.		1	PMID:18364711 Leishmania major			No	Yes
RBLLtg		L-ribulose transport glycosomal	rbl-L[c] <==> rbl-L[x]	Glycosome membrane	Transport, glycosomal	.		1	PMID:18364711 Leishmania major			No	Yes
RU5PLtg		L-ribulose 5-phosphate transport glycosomal	ru5p-L[c] <==> ru5p-L[x]	Glycosome membrane	Transport, glycosomal	.		1	PMID:18364711 Leishmania major			No	Yes
HMGCOAtg		Hydroxymethylglutaryl-CoA reversible glycosomal transport	hmgcoa[x] <==> hmgcoa[c]	Glycosome membrane	Transport, glycosomal	.		1	PMID:18364711 Leishmania major			No	Yes
UDPGtg		UDPglucose glycosome transport	udpg[c] <==> udpg[x]	Glycosome membrane	Transport, glycosomal	.		1	PMID:18364711 Leishmania major			No	Yes
UDPGALtg		UDPgalactose glycosome transport	udpgal[c] <==> udpgal[x]	Glycosome membrane	Transport, glycosomal	.		1	PMID:18364711 Leishmania major			No	Yes
CMPtm		CMP transport, diffusion, mitochondrial	cmp[c] <==> cmp[m]	Mitochondria	Transport, Mitochondrial	.		1	PMID:18364711 Leishmania major			No	Yes
GLYC3Ptm		glycerol-3-phosphate transport, mitochondrial	glyc3p[c] --> glyc3p[m]	Mitochondria	Transport, Mitochondrial	.		0	PMID:18364711 Leishmania major			No	Yes
PYRtm1		pyruvate transport, mitochondrial	h[c] + pyr[c] --> h[m] + pyr[m]	Mitochondria	Transport, Mitochondrial	.		0	PMID:19445715 Trypanosoma cruzi strain CL Brener		.	Yes
ACtm		acetate transport, mitochondrial	ac[c] <==> ac[m]	Mitochondria	Transport, Mitochondrial	.		1	PMID:19445715 Trypanosoma cruzi strain CL Brener		.	Yes
ALAtm		alaine transport, mitochondrial	ala-L[c] <==> ala-L[m]	Mitochondria	Transport, Mitochondrial	.		1	PMID:19445715 Trypanosoma cruzi strain CL Brener		.	Yes
CO2tm		CO2 transport (diffusion), mitochondrial	co2[c] <==> co2[m]	Mitochondria	Transport, Mitochondrial	.		1	PMID:19445715 Trypanosoma cruzi strain CL Brener		.	Yes
COAtm		CoA transporter, mitochondrial	coa[c] <==> coa[m]	Mitochondria	Transport, Mitochondrial	.		1	PMID:19445715 Trypanosoma cruzi strain CL Brener		.	Yes
DICtm		dicarboxylate transport, mitochondrial	mal-L[c] + succ[m] <==> mal-L[m] + succ[c]	Mitochondria	Transport, Mitochondrial	.		1	PMID:19445715 Trypanosoma cruzi strain CL Brener		.	Yes
GLYTm		glycine transport, mitochondrial	gly[c] <==> gly[m]	Mitochondria	Transport, Mitochondrial	.		1	PMID:19445715 Trypanosoma cruzi strain CL Brener		.	Yes
H2Otm		H2O transport, mitochondrial	h2o[c] <==> h2o[m]	Mitochondria	Transport, Mitochondrial	.		1	PMID:19445715 Trypanosoma cruzi strain CL Brener		.	Yes
NH4tm		NH3 mitochondrial transport, mitochondrial	nh4[c] <==> nh4[m]	Mitochondria	Transport, Mitochondrial	.		1	PMID:19445715 Trypanosoma cruzi strain CL Brener		.	Yes
O2trm		O2 transport (diffusion), mitochondrial	o2[c] <==> o2[m]	Mitochondria	Transport, Mitochondrial	.		1	PMID:19445715 Trypanosoma cruzi strain CL Brener		.	Yes
OAtm1		oxaloacetate transport, mitochondrial	oaa[c] <==> oaa[m]	Mitochondria	Transport, Mitochondrial	.		1	PMID:19445715 Trypanosoma cruzi strain CL Brener		.	Yes
PItm		phosphate transporter, mitochondrial	h[c] + pi[c] <==> h[m] + pi[m]	Mitochondria	Transport, Mitochondrial	.		1	PMID:19445715 Trypanosoma cruzi strain CL Brener		.	Yes
PROtm1		L-proline transport in/out via proton symport	h[c] + pro-L[c] <==> h[m] + pro-L[m]	Mitochondria	Transport, Mitochondrial	.		1	PMID:19445715 Trypanosoma cruzi strain CL Brener		TC-2.A.3.1	Yes
THRt2m		threonine mitochondrial transport via proton symport	h[c] + thr-L[c] <==> h[m] + thr-L[m]	Mitochondria	Transport, Mitochondrial	.		1	PMID:19445715 Trypanosoma cruzi strain CL Brener		.	Yes
accoatm		accoa transport, mitochondrial	accoa[c] <==> accoa[m]	Mitochondria	Transport, Mitochondrial	.		1	PMID:19445715 Trypanosoma cruzi strain CL Brener		.	Yes
AKGMALtm		alpha-ketoglutarate/malate transporter, mitochondrial	akg[c] + mal-L[m] <==> akg[m] + mal-L[c]	Mitochondria	Transport, Mitochondrial	.		1	PMID:19445715 Trypanosoma cruzi strain CL Brener		.	Yes
ASPtm		L-aspartate transport, mitochondrial	asp-L[c] <==> asp-L[m]	Mitochondria	Transport, Mitochondrial	.		1	PMID:19445715 Trypanosoma cruzi strain CL Brener		.	Yes
ATPtm1		ADP/ATP transporter, mitochondrial	adp[c] + atp[m] --> adp[m] + atp[c]	Mitochondria	Transport, Mitochondrial	.		0	PMID:19445715 Trypanosoma cruzi strain CL Brener		.	Yes
CITtam		citrate/malate transporter, mitochondrial	cit[c] + mal-L[m] <==> cit[m] + mal-L[c]	Mitochondria	Transport, Mitochondrial	.		1	PMID:19445715 Trypanosoma cruzi strain CL Brener		.	Yes
TGLUASPm		L-glutamate / L-aspartate antiport, mitochondrial	asp-L[m] + glu-L[c] <==> asp-L[c] + glu-L[m]	Mitochondria	Transport, Mitochondrial	.		1	PMID:19445715 Trypanosoma cruzi strain CL Brener		.	Yes
GLNtm		GLN nuclear transport	gln-L[c] <==> gln-L[m]	Mitochondria membrane	Transport, Mitochondrial	.		1	PMID:18364711 Leishmania major			No	Yes
GLUT		Glutamate Transport	glu-L[c] <==> glu-L[m]	Mitochondria membrane	Transport, Mitochondrial	.		1	PMID:18364711 Leishmania major			No	Yes
12DGRtm		12dgr_LM transport	12dgr_LM[c] <==> 12dgr_LM[m]	Mitochondria membrane	Transport, Mitochondrial	.		1	PMID:18364711 Leishmania major			No	Yes
ACACtm		acetoacetate transport	acac[m] <==> acac[c]	Mitochondria membrane	Transport, Mitochondrial	.		1	PMID:18364711 Leishmania major			No	Yes
DTMPtm		dtmp transport	dtmp[c] <==> dtmp[m]	Mitochondria membrane	Transport, Mitochondrial	.		1	PMID:18364711 Leishmania major			No	Yes
THYMDtm		thymd transport	thymd[c] <==> thymd[m]	Mitochondria membrane	Transport, Mitochondrial	.		1	PMID:18364711 Leishmania major			No	Yes
ACPexch		ACP exchange	ACP[c] <==> ACP[m]	Mitochondria membrane	Transport, Mitochondrial	.		1	PMID:18364711 Leishmania major			No	Yes
3MGCOAtm		3mgcoa transport	3mgcoa[c] <==> 3mgcoa[m]	Mitochondria membrane	Transport, mitochondrial	.		1	PMID:18364711 Leishmania major			No	Yes
LT		Leucine Transport	leu-L[c] <==> leu-L[m]	Mitochondria	Transport, mitochondrial	.		1	PMID:18364711 Leishmania major			No	Yes
VT		Valine Transport	val-L[c] <==> val-L[m]	Mitochondria membrane	Transport, mitochondrial	.		1	PMID:18364711 Leishmania major			No	Yes
PMTCOAtm		PMTCOA transport	pmtcoa[c] <==> pmtcoa[m]	Mitochondria membrane	Transport, mitochondrial	.		1	PMID:18364711 Leishmania major			No	Yes
GTHOXtm		gthox transport	gthox[c] <==> gthox[m]	Mitochondria membrane	Transport, mitochondrial	.		1	PMID:18364711 Leishmania major			No	Yes
TYRt6m		tyrosine mitochondrial transport via proton symport	h[c] + tyr-L[c] <==> h[m] + tyr-L[m]	Mitochondria membrane	Transport, mitochondrial	.		1	PMID:18364711 Leishmania major			No	Yes
CMPtn		CMP transport, diffusion, nucleus	cmp[c] <==> cmp[n]	Nuclear membrane	Transport, Nuclear	.		1	PMID:18364711 Leishmania major			No	Yes
UDPtn		udp transport	udp[c] <==> udp[n]	Nuclear membrane	Transport, nuclear	.		1	PMID:18364711 Leishmania major			No	Yes
DTDPtn		DTDP nuclear transport	dtdp[c] <==> dtdp[n]	Nuclear membrane	Transport, nuclear	.		1	PMID:18364711 Leishmania major			No	Yes
DTTPtn		DTTP nuclear transport	dttp[c] <==> dttp[n]	Nuclear membrane	Transport, nuclear	.		1	PMID:18364711 Leishmania major			No	Yes
TRPDRDtn		TRPDRD nuclear transport	trpdrd[c] <==> trpdrd[n]	Nuclear membrane	Transport, nuclear	.		1	PMID:18364711 Leishmania major			No	Yes
TRPDOXtn		TRPDOX nuclear transport	trpdox[c] <==> trpdox[n]	Nuclear membrane	Transport, nuclear	.		1	PMID:18364711 Leishmania major			No	Yes
DUMPtn		dUMP nuclear transport	dump[c] <==> dump[n]	Nuclear membrane	Transport, nuclear	.		1	PMID:18364711 Leishmania major			No	Yes
DIDPtn		dIDP nuclear transport	didp[c] <==> didp[n]	Nuclear membrane	Transport, nuclear	.		1	PMID:18364711 Leishmania major			No	Yes
DITPtn		DITP nuclear transport	ditp[c] <==> ditp[n]	Nuclear membrane	Transport, nuclear	.		1	PMID:18364711 Leishmania major			No	Yes
GTPtn		GTPtn	gtp[c] <==> gtp[n]	Nuclear membrane	Transport, nuclear	.		1	PMID:18364711 Leishmania major			No	Yes
DGTPtn		DGTP nuclear transport	dgtp[c] <==> dgtp[n]	Nuclear membrane	Transport, nuclear	.		1	PMID:18364711 Leishmania major			No	Yes
DCTPtn		DCTP nuclear transport	dctp[c] <==> dctp[n]	Nuclear membrane	Transport, nuclear	.		1	PMID:18364711 Leishmania major			No	Yes
IDPtn		IDP nuclear transport	idp[c] <==> idp[n]	Nuclear membrane	Transport, nuclear	.		1	PMID:18364711 Leishmania major			No	Yes
ITPtn		ITP nuclear transport	itp[c] <==> itp[n]	Nuclear membrane	Transport, nuclear	.		1	PMID:18364711 Leishmania major			No	Yes
ASPTA5m	aspartate aminotransferase	aspartate transaminase, mitochondrial	[m] : akg + tyr-L <==> 34hpp + glu-L	Mitochondria	Tyrosine metabolism	TCDM_00869 or TCDM_03633	V5BVY2 or Q4D1Q4	1	PMID:19445715 Trypanosoma cruzi strain CL Brener	PMID:24482508 T.cruzi Clone Dm28c Draft Genome Sequence	2.6.1.1	Yes	Yes
G5SDr	pyrroline-5-carboxylate synthetase-like protein	pyrroline-5-carboxylate synthetase	[c] : glu5p + h + nadph <==> glu5sa + nadp + pi	Cytosol	Urea Cycle and Metabolism of Amino Groups	TCDM_02659	V5B5L8 or Q4CVK6	1	PMID:19445715 Trypanosoma cruzi strain CL Brener, PMID:18364711 Leishmania major	PMID:24482508 T.cruzi Clone Dm28c Draft Genome Sequence	1.2.1.41	No	Yes
AGMT	agmatinase	agmatinase	[c] : agm + h2o --> ptrc + urea	Cytosol	Urea Cycle and Metabolism of Amino Groups	TCDM_10701	V5BBD2 or Q4CU91	0	PMID:19445715 Trypanosoma cruzi strain CL Brener, PMID:18364711 Leishmania major	PMID:24482508 T.cruzi Clone Dm28c Draft Genome Sequence	3.5.3.11	No	Yes
LEUTRS	leucyl-tRNA synthetase	leucyl-tRNA synthetase	[c] : atp + leu-L + trnaleu --> amp + leutrna + ppi	Cytosol	Valine, Leucine and Isoleucine Biosynthesis	TCDM_08673	V5B774 or Q4CTR0	0	PMID:19445715 Trypanosoma cruzi strain CL Brener, PMID:18364711 Leishmania major	PMID:24482508 T.cruzi Clone Dm28c Draft Genome Sequence	6.1.1.4	No	Yes
ACACT10m_i	thiolase protein-like protein or 3-ketoacyl-CoA thiolase	3-ketoacyl-coa thiolase-like protein	[m] : 2maacoa + coa --> accoa + ppcoa	Mitochondria	Valine, Leucine and Isoleucine Biosynthesis	TCDM_04889 or TCDM_08701	V5BK66 or Q4DIT6 or V5ARP0 or Q4CYP2	0	PMID:19445715 Trypanosoma cruzi strain CL Brener	PMID:24482508 T.cruzi Clone Dm28c Draft Genome Sequence	2.3.1.16	No	Yes
ODHmi	2-oxoisovalerate dehydrogenase beta subunit and 2-oxoisovalerate dehydrogenase alpha subunit	2-oxoisovalerate dehydrogenase alpha subunit	[m] : 4mop + h + lpam --> 3mbutdhla + co2	Mitochondria	Valine, Leucine and Isoleucine Biosynthesis	TCDM_03721 and TCDM_04186	V5BIR9 or Q4DCI2 and V5DIA0 or Q4DB65	0	PMID:19445715 Trypanosoma cruzi strain CL Brener, PMID:18364711 Leishmania major	PMID:24482508 T.cruzi Clone Dm28c Draft Genome Sequence	1.2.4.4	No	Yes
ILETRS	isoleucyl-tRNA synthetase	prolyl-trna synthetase; bifunctional aminoacyl-trna synthetase/Isoleucyl-tRNA synthetase isoleucyl-tRNA synthetase	[c] : atp + ile-L + trnaile --> amp + iletrna + ppi	Cytosol	Valine, Leucine and Isoleucine Biosynthesis	TCDM_03509	V5BJ49 or Q4CTR0	0	PMID:19445715 Trypanosoma cruzi strain CL Brener, PMID:18364711 Leishmania major	PMID:24482508 T.cruzi Clone Dm28c Draft Genome Sequence	6.1.1.5	No	Yes
ACOAD8m	isovaleryl-coA dehydrogenase	isovaleryl-coA dehydrogenase	[m] : fad + ivcoa --> 3mb2coa + fadh2	Mitochondria	Valine, Leucine and Isoleucine Biosynthesis	TCDM_08009	V5B8K6 or Q4DQC2	0	PMID:19445715 Trypanosoma cruzi strain CL Brener, 3) PMID:18364711 Leishmania major	PMID:24482508 T.cruzi Clone Dm28c Draft Genome Sequence	1.3.99.10	No	Yes
VALTRS	valyl-tRNA synthetase	valyl-tRNA synthetase	[c] : atp + trnaval + val-L --> amp + ppi + valtrna	Cytosol	Valine, Leucine and Isoleucine Biosynthesis	TCDM_14317	V5B7D4 or Q4DQQ7	0	PMID:19445715 Trypanosoma cruzi strain CL Brener, PMID:18364711 Leishmania major	PMID:24482508 T.cruzi Clone Dm28c Draft Genome Sequence	6.1.1.9	No	Yes
MCC	3-methylcrotonoyl-CoA carboxylase beta subunit	3-methylcrotonoyl-CoA carboxylase beta subunit - 3-methylcrotonoyl-CoA carboxylase alpha subunit	[m] : 3mb2coa + atp + hco3 --> 3mgcoa + adp + h + pi	Mitochondria	Valine, Leucine and Isoleucine Biosynthesis	TCDM_00642	V5BWB7 or Q4DQF9	0	PMID:19445715 Trypanosoma cruzi strain CL Brener	PMID:24482508 T.cruzi Clone Dm28c Draft Genome Sequence	6.4.1.4	No	Yes
HIBHrm	enoyl-CoA hydratase/isomerase family protein/3-hydroxyisobutyryl-CoA hydrolase	3-hydroxyisobutyryl-coenzyme a hydrolase-like protein	[m] : h2o + hibcoa --> 3hmp + coa + (2) h	Mitochondria	Valine, Leucine and Isoleucine Biosynthesis	TCDM_02731	V5BQZ7 or Q4DMX8	0	PMID:19445715 Trypanosoma cruzi strain CL Brener	PMID:24482508 T.cruzi Clone Dm28c Draft Genome Sequence	3.1.2.4	No	Yes
3MBTm	dihydrolipoamide branched chain transacylase	dihydrolipoamide branched chain transacylase n-terminal acetyltransferase complex ard1 subunit homolog	[m] : 3mbutdhla + coa --> dhlam + ivcoa	Mitochondria	Valine, leucine and isoleucine degradation	TCDM_07278	V5BJF4 or Q4D8Z1	0	PMID:19445715 Trypanosoma cruzi strain CL Brener	PMID:24482508 T.cruzi Clone Dm28c Draft Genome Sequence	2.3.1.-	No	Yes
MGCOAH		methylglutaconyl-CoA hydratase	[c] : 3mgcoa + h2o <==> hmgcoa	Cytosol	Valine, leucine and isoleucine degradation	.		1	PMID:18364711 Leishmania major		4.2.1.18	No	Yes
biomass_target	biomass reaction		[c] : (0.4281) ala-L + (0.2557) arg-L + (0.0932) asn-L + (0.1728) asp-L + (0.0672) cys-L + (0.1458) gln-L + (0.2134) glu-L + (0.2297) gly + (0.0960) his-L + (0.1060) ile-L + (0.3271) leu-L + (0.1184) lys-L + (0.0804) met-L + (0.1049) phe-L + (0.2059) pro-L + (0.3193) ser-L + (0.2134) thr-L + (0.2550) val-L + (0.1023) gmp + (0.0593) ump + (0.0565) ergst + (35.115) atp + (33.475) h2o + (14.405) nad…			.		0	PMID:19445715 Trypanosoma cruzi strain CL Brener			Yes
References
1) "Trypanosoma cruzi Clone Dm28c Draft Genome Sequence." Grisard E.C., Teixeira S.M., de Almeida L.G., Stoco P.H., Gerber A.L., Talavera-Lopez C., Lima O.C., Andersson B., de Vasconcelos A.T. Genome Announc. 2014:e01114-13(2014). PMID:24482508.
2) PMID:19445715 Trypanosoma cruzi strain CL Brener
3) PMID:18364711 Leishmania major
4) PMID:29300748 Plasmodium falciparum
5) PMID:28286708, Transcriptomic analysis
