# Supplementary material for: Genome-scale metabolic models highlight stage-specific differences in essential metabolic pathways in Trypanosoma cruzi
Source: PLoS Negl Trop Dis. 2020 Oct 6;14(10):e0008728. doi: 10.1371/journal.pntd.0008728 (PMC7567352; doi:10.1371/journal.pntd.0008728)
Supplement: S2 Table — (XLSX) [file pntd.0008728.s007.xlsx]

## Sheet: T2
						iSR215		iIS312
	Organism and stage	Experimental Method [ref]	Experimental Target	Model reaction(s) constrained	Finding from literature	Epimastigote model prediction	Epimastigote model prediction score	Epimastigote model prediction	Epimastigote model prediction score
1	bloodstream T. brucei***	drug-2-hydroxybenzaldehyde-5-phosphate [37]	fructose-1,6-bisphosphate aldolase	FBAg	lethal	lethal	1	lethal	1
2	T. cruzi amastigotes	drug- 6-phosphogluconate analogues [38]	phosphogluconate dehydrogenase	PGDH	lethal	lethal	1	lethal	1
3	T. cruzi amastigotes	drug- adenosine analogs [39]	glyceraldehyde-3-phosphate dehydrogenase	GAPDg	lethal	lethal	1	lethal	1
4	T. cruzi epimastigotes	drug- bisphosphonates [40]	hexokinase	HEX, GLUKg	lethal	lethal	1	lethal	1
5	T. cruzi epimastigotes	monoclonal antibody [41]	triosephosphate isomerase	TPIg	lethal	lethal	1	nonlethal	0
6	T. cruzi epimastigotes	drug- peroxynitrite [42]	succinate dehydrogenase and fumarate reductase*	SUCD1rm** (SUCD3_DASH_u6m), FRDm, FRDgr	lethal	lethal	1	nonlethal	0
7	bloodstream T. brucei	RNAi [43]	phosphofructokinase	PFKg	lethal	lethal	1	lethal	1
8	bloodstream T. brucei	RNAi [43]	phosphoglycerate mutase	PGM	lethal	lethal	1	lethal	1
9	bloodstream T. brucei	RNAi [43]	enolase	ENO	lethal	lethal	1	lethal	1
10	procyclic T. brucei	RNAi [44]	malic enzyme	ME1x, ME1m	lethal	nonlethal	0	nonlethal	0
11	procyclic T. brucei	RNAi [45]	e1 alpha subunit of pyruvate dehydrogenase, 2-oxoglutarate dehydrogenase	PDHam1m, AKGDam1	lethal	lethal	1	nonlethal	0
12	bloodstream T. brucei	RNAi [43]	pyruvate kinase	PYK	lethal	nonlethal	0	nonlethal	0
13	procyclic T. brucei	RNAi [45]	succinyl-CoA synthetase (succinate CoA ligase)	SUCOASm	lethal	nonlethal	0	nonlethal	0
14	L. donovanni promastigotes	nontargeted gene disruption [46]	adenosine kinase	ADK1g	nonlethal	nonlethal	1	nonlethal	1
15	bloodstream T. brucei	RNAi [47]	alanine aminotransferase	ALATA_L, ALATA_Lm	nonlethal	nonlethal	1	nonlethal	1
16	bloodstream T. brucei	RNAi [47]	cytochrome C oxidase subunit IV	CYOO6m	nonlethal	nonlethal	1	nonlethal	1
17	bloodstream T. brucei	RNAi [47]	glycerol-3-phosphate dehydrogenase (FAD)	G3PDcm	nonlethal	nonlethal	1	nonlethal	1
18	procyclic T. brucei	RNAi [45]	e1 subunit of 2-oxoglutarate dehydrogenase	AKGDe1	nonlethal	nonlethal	1	nonlethal	1
19	procyclic T. brucei	RNAi [44]	F1 complex of ATP synthase	ATPSm	nonlethal	nonlethal	1	nonlethal	1
20	procyclic T. brucei	RNAi [48]	glycosomal NADH-dependent fumarate reductase	FRDgr	nonlethal	lethal	0	nonlethal	1
21	procyclic T. brucei	RNAi [44]	mitochondrial fumarate reductase	FRDm	nonlethal	nonlethal	1	nonlethal	1
22	procyclic T. brucei	RNAi [45]	e1 alpha subunit of pyruvate dehydrogenase	PDHam1m	nonlethal	lethal	0	nonlethal	1
23	procyclic T. brucei	RNAi [45]	e1 alpha subunit of pyruvate dehydrogenase, succinate dehydrogenase	PDHam1m, SUCD1rm	nonlethal	lethal	0	nonlethal	1
24	procyclic T. brucei	RNAi [44]	phosphoenolpyruvate carboxykinase	PPCKg	nonlethal	nonlethal	1	nonlethal	1
25	procyclic T. brucei	RNAi [44]	proline oxidase	PRO1xm	nonlethal	nonlethal	1	nonlethal	1
26	procyclic T. brucei	RNAi [45]	succinate dehydrogenase	SUCD1rm	nonlethal	nonlethal	1	nonlethal	1
27	bloodstream T. brucei	targeted gene disruption [49]	aconitase	ACONTm	nonlethal	nonlethal	1	nonlethal	1
28	procyclic T. brucei	targeted gene disruption [50]	acetyl:succinate CoA-transferase	ASCTmr	nonlethal	nonlethal	1	nonlethal	1
29	procyclic T. brucei	targeted gene disruption [51]	pyruvate phosphate dikinase	PPDKg	nonlethal	nonlethal	1	nonlethal	1
						Total	23	Total	23
						Accuracy	0.793103	Accuracy	0.793103
	*Hypothesized to be the main targets of peroxynitrite in T. cruzi
	**Succinate dehydrogenase is represented in the model by two reactions, SUCD1rm, and SUCD3-u6m; inhibition of succinate dehydrogenase simulated by inhibiting the first of these two
	***One variation of compound was lethal for T. cruzi, as well
	See references [37, 38, 39, 40, 41, 42, 43, 44, 45, 46, 47, 48, 49, 50, 51] in PMID:19445715, doi: 10.1186/1752-0509-3-52, for details.
