# Supplementary material for: Genome-scale metabolic models highlight stage-specific differences in essential metabolic pathways in Trypanosoma cruzi
Source: PLoS Negl Trop Dis. 2020 Oct 6;14(10):e0008728. doi: 10.1371/journal.pntd.0008728 (PMC7567352; doi:10.1371/journal.pntd.0008728)
Supplement: S3 Table — (XLSX) [file pntd.0008728.s008.xlsx]

## Sheet: T3
Gene	in the model?	Description	EC	amas36	amas72	epis36	epis72	trypo36	trypo72	Threshold	Gene Score Amastigote	Gene Score Epimastigote	Gene Score Trypomastigote	75th	Threshold2	Expressed in Amastigotes?	Expressed in Epimastigotes?	Expressed in Trypomastigotes?	Notes 1	Notes 2	Validation	Note 3	Reference
TCDM_00004	1	putative katanin	4.1.1.65	44.7321	81.6435	37.7232	58.2838	51.9876	104.732	45.4576	1.89202	1.56512	2.17587	2.03395	1.50515	Expressed	Expressed	Expressed
TCDM_00010	0	protein kinase	2.7.1.37	24.4282	28.9703	28.0918	18.2137	34.7647	47.1293	24.7945	1.58699	1.43204	2.11742	1.85221	1.50515	Expressed	Not expressed	Expressed	identified as a metabolic enzyme modified by phosphorylation after incubation of trypomastigotes with ECM for 120 min	Important for cellular infection	ok		https://doi.org/10.1371/journal.pntd.0007103
TCDM_00016	1	phosphatidylserine decarboxylase	4.1.1.65	33.3111	44.7722	50.5652	58.2838	33.489	20.9463	33.3289	1.6837	2.10221	1.29634	1.89296	1.50515	Expressed	Expressed	Not expressed
TCDM_00022	0	hypothetical protein	5.3.99.3	367.374	431.92	881.68	908.864	255.473	246.119	266.663	1.98857	3.1961	1.43957	2.59233	1.50515	Expressed	Expressed	Not expressed
TCDM_00032	0	amino acid transporter	3.6.3.-	73.6017	73.7425	58.9927	50.9984	61.2369	36.6561	51.7978	1.92114	1.57116	1.44455	1.74615	1.50515	Expressed	Expressed	Not expressed
TCDM_00033	0	p21-activated kinase 3	2.7.11.1	342.946	679.484	380.443	582.838	318.305	502.712	346.696	1.96747	1.89129	1.69632	1.92938	1.50515	Expressed	Expressed	Expressed
TCDM_00037	0	DNA polymerase epsilon catalytic subunit	2.7.7.7	2014.21	2154.33	1946.36	1968.9	1854.33	1953.25	1947.05	1.58035	1.51104	1.48089	1.5457	1.50515	Expressed	Expressed	Not expressed
TCDM_00051	0	3-demethylubiquinone-9 3-methyltransferase	2.1.1.64	207.481	218.594	310.615	300.526	166.169	157.097	170.3	1.76183	2.23137	1.44918	1.9966	1.50515	Expressed	Expressed	Not expressed
TCDM_00059	0	prostaglandin F2alpha synthase	1.3.1.42	1067.54	1382.67	9938.06	11416.4	820.32	795.961	845.042	1.94562	5.67329	1.45721	3.80946	1.50515	Expressed	Expressed	Not expressed
TCDM_00078	0	protein kinase	2.7.1.37	190.667	205.425	251.622	331.489	171.272	178.044	179.306	1.61576	2.09649	1.47682	1.85612	1.50515	Expressed	Expressed	Not expressed			check	There is another gene encoding the enzyme	https://doi.org/10.1371/journal.pntd.0007103
TCDM_00082	0	ATP-dependent RNA helicase	3.6.4.-	716.665	661.048	651.729	657.514	694.976	754.068	657.868	1.5557	1.49979	1.61246	1.58408	1.50515	Expressed	Not expressed	Expressed
TCDM_00084	0	Bem46-like serine peptidase	3.-.-.-	548.523	774.296	473.146	621.087	296.616	481.766	474.007	1.89685	1.66647	1.30163	1.78166	1.50515	Expressed	Expressed	Not expressed
TCDM_00105	1	nucleoside diphosphate kinase	2.7.4.6	53.2978	73.7425	92.3015	132.96	67.9347	120.442	68.5155	1.42451	2.1112	1.87804	1.99462	1.50515	Not expressed	Expressed	Expressed
TCDM_00108	0	proteasome beta 2 subunit	3.4.25.1	199.867	568.87	400.107	1018.15	271.42	712.176	284.289	1.85722	2.71686	2.18075	2.4488	1.50515	Expressed	Expressed	Expressed
TCDM_00120	1	ribulose-phosphate 3-epimerase	5.1.3.1	105.009	57.9405	153.702	98.354	156.92	120.442	99.0195	1.30372	1.78277	1.90154	1.84215	1.50515	Not expressed	Expressed	Expressed
TCDM_00121	1	galactokinase	2.7.1.6	67.574	63.2078	290.95	342.418	91.2175	89.0219	69.7188	1.43668	3.71845	1.80166	2.76005	1.50515	Not expressed	Expressed	Expressed
TCDM_00127	0	hypothetical protein/Methyltransferases	2.1.1.-	237.619	173.821	247.208	165.745	216.562	198.99	176.338	1.67892	1.68321	1.69057	1.68689	1.50515	Expressed	Expressed	Expressed
TCDM_00153	1	dihydroxyacetone kinase	2.7.1.29	207.163	331.841	241.188	293.24	160.109	204.227	204.52	1.82531	1.8148	1.38312	1.82006	1.50515	Expressed	Expressed	Not expressed
TCDM_00158	1	6-phosphogluconate dehydrogenase	1.1.1.44	273.786	426.653	1032.97	1604.63	270.144	439.873	289.072	1.72346	3.72623	1.73967	2.73295	1.50515	Expressed	Expressed	Expressed
TCDM_00166	0	replication factor C/DNA-directed DNA polymerase	2.7.7.7	192.253	294.97	237.977	318.74	153.092	178.044	179.465	1.8622	2.03359	1.41941	1.94789	1.50515	Expressed	Expressed	Not expressed
TCDM_00169	0	cystathione gamma lyase	4.4.1.1	523.778	574.138	2046.28	1903.33	436.951	539.368	525.337	1.55343	3.38764	1.42692	2.47053	1.50515	Expressed	Expressed	Not expressed
TCDM_00180	0	hypothetical protein	2.7.-.-	138.955	152.752	122.801	154.816	114.5	99.4951	115.33	1.77501	1.71564	1.42525	1.74533	1.50515	Expressed	Expressed	Not expressed
TCDM_00189	1	glycerol kinase	2.7.1.30	279.813	255.465	294.964	342.418	150.541	178.044	185.786	1.93746	2.16914	1.37576	2.0533	1.50515	Expressed	Expressed	Not expressed
TCDM_00194	0	nucleic acid binding protein	6.3.2.-	150.376	215.96	142.064	160.28	174.462	193.754	151.366	1.72206	1.50376	1.72815	1.7251	1.50515	Expressed	Not expressed	Expressed
TCDM_00196	0	prenyl protein specific carboxyl methyltransferase	2.1.1.100	42.5114	23.7029	37.3219	27.3206	28.0669	20.9463	24.0647	1.87901	1.84895	1.525	1.86398	1.50515	Expressed	Expressed	Expressed
TCDM_00198	0	phospholipase A1	3.1.1.47	170.997	129.049	248.01	189.423	215.286	235.646	172.84	1.35687	1.77575	1.81287	1.79431	1.50515	Not expressed	Expressed	Expressed
TCDM_00207	0	hypothetical protein	2.1.1.-	531.709	861.207	368.403	517.269	334.571	565.551	383.29	2.24897	1.66759	1.6865	1.96774	1.50515	Expressed	Expressed	Expressed
TCDM_00208	0	dolichol kinase	2.7.1.108	221.757	118.515	227.945	116.568	180.521	151.861	121.849	1.89769	1.9134	1.86815	1.90554	1.50515	Expressed	Expressed	Expressed
TCDM_00211	0	poly(ADP-ribose) glycohydrolase	3.2.1.143	63.767	81.6435	81.0648	78.3189	81.6492	83.7854	78.5935	1.42224	1.52027	1.56138	1.54083	1.50515	Not expressed	Expressed	Expressed
TCDM_00215	0	protein kinase-like protein	2.7.1.37	51.7116	34.2376	65.4137	76.4975	69.8484	68.0756	53.0818	1.2879	1.84304	1.80785	1.82544	1.50515	Not expressed	Expressed	Expressed	identified as a metabolic enzyme modified by phosphorylation after incubation of trypomastigotes with ECM for 120 min	Important for cellular infection	ok		https://doi.org/10.1371/journal.pntd.0007103
TCDM_00218	0	cysteine desulfurase	4.4.1.16	126.582	194.891	166.945	254.992	117.69	183.28	130.619	1.74209	2.08748	1.66431	1.91479	1.50515	Expressed	Expressed	Expressed
TCDM_00228	1	galactokinase-like protein	2.7.1.6	105.009	79.0098	153.702	100.175	78.7788	68.0756	78.8019	1.6799	2.08392	1.42981	1.88191	1.50515	Expressed	Expressed	Not expressed
TCDM_00231	0	acyl-CoA dehydrogenase	1.3.-.-	156.404	173.821	308.207	313.276	147.989	125.678	148.831	1.62079	2.4483	1.41582	2.03455	1.50515	Expressed	Expressed	Not expressed
TCDM_00243	0	hypothetical protein	2.3.1.225	228.102	110.614	152.899	78.3189	177.332	104.732	105.32	2.08156	1.60871	1.84523	1.9634	1.50515	Expressed	Expressed	Expressed
TCDM_00245	0	surface protease GP63	3.4.24.36	626.884	268.633	241.589	89.2471	411.755	157.097	165.547	2.84378	1.50431	2.17133	2.50755	1.50515	Expressed	Not expressed	Expressed
TCDM_00247	0	Dynamin GTPase	3.6.5.5	479.046	545.168	493.612	584.66	548.9	733.122	498.768	1.53399	1.59129	1.79461	1.69295	1.50515	Expressed	Expressed	Expressed
TCDM_00251	0	aminopeptidase	3.4.-.-	840.075	447.722	1682.3	754.047	922.062	439.873	478.355	1.8517	2.74905	1.92227	2.33566	1.50515	Expressed	Expressed	Expressed
TCDM_00258	0	ubiquitin hydrolase	3.4.19.12	215.412	271.267	332.687	338.775	234.423	235.646	234.545	1.54548	1.92929	1.50741	1.73739	1.50515	Expressed	Expressed	Expressed
TCDM_00259	0	enoyl-CoA hydratase	4.2.1.17	39.6561	36.8712	82.2687	83.783	34.1268	36.6561	36.6776	1.5516	2.56853	1.46674	2.06006	1.50515	Expressed	Expressed	Not expressed
TCDM_00262	0	protein kinase	2.7.12.2	102.789	160.653	60.5979	63.7479	115.457	162.334	67.652	2.34693	1.41539	2.4237	2.38531	1.50515	Expressed	Not expressed	Expressed	identified as a metabolic enzyme modified by phosphorylation after incubation of trypomastigotes with ECM for 120 min	Important for cellular infection	ok		https://doi.org/10.1371/journal.pntd.0007103
TCDM_00265	0	aspartyl aminopeptidase	3.4.11.21	109.451	173.821	108.354	138.424	96.6395	172.807	108.464	1.81415	1.64964	1.75328	1.78371	1.50515	Expressed	Expressed	Expressed
TCDM_00266	0	kinesin	3.6.4.4	591.669	505.663	428.6	417.094	511.584	518.422	436.306	1.76816	1.4714	1.69265	1.73041	1.50515	Expressed	Not expressed	Expressed
TCDM_00270	0	hypothetical protein	2.3.1.23	289.014	258.099	223.53	180.316	200.615	83.7854	182.345	1.98988	1.6187	1.2519	1.80429	1.50515	Expressed	Expressed	Not expressed
TCDM_00272	0	hypothetical protein	3.1.4.-	130.389	105.346	280.516	285.955	180.84	256.593	135.434	1.35955	2.45071	2.0873	2.26901	1.50515	Not expressed	Expressed	Expressed
TCDM_00275	0	protein kinase	2.7.1.37	247.137	200.158	155.307	149.352	210.821	230.41	159.792	1.90071	1.45384	1.88347	1.89209	1.50515	Expressed	Not expressed	Expressed	identified as a metabolic enzyme modified by phosphorylation after incubation of trypomastigotes with ECM for 120 min	Important for cellular infection	ok		https://doi.org/10.1371/journal.pntd.0007103
TCDM_00278	1	6-phospho-1-fructokinase	2.7.1.11	523.461	421.385	1237.64	1376.96	680.942	675.519	538.667	1.36735	2.67452	1.76967	2.22209	1.50515	Not expressed	Expressed	Expressed	identified as a metabolic enzyme modified by phosphorylation after incubation of trypomastigotes with ECM for 120 min	Important for cellular infection	ok		https://doi.org/10.1371/journal.pntd.0007103
TCDM_00281	0	hypothetical protein	2.1.1.-	360.395	231.762	467.126	256.813	384.644	219.937	234.267	1.77424	2.02854	1.79953	1.91403	1.50515	Expressed	Expressed	Expressed
TCDM_00285	0	serine/threonine protein kinase	2.7.11.1	1030.11	1511.72	1562.3	2072.72	1131.93	1743.78	1169.91	1.59692	2.03572	1.74058	1.88815	1.50515	Expressed	Expressed	Expressed	identified as a kinase/phosphatase motified by phosphorylation after incubation of trypomastigotes with ECM for 120 min	Important for cellular infection	ok		https://doi.org/10.1371/journal.pntd.0007103
TCDM_00289	0	poly(A) polymerase	2.7.7.19	84.7054	79.0098	81.0648	52.8197	76.8651	99.4951	77.0796	1.57143	1.35745	1.65614	1.61378	1.50515	Expressed	Not expressed	Expressed
TCDM_00294	0	peptidyl-prolyl cis-trans isomerase NIMA-interacting 4	5.2.1.8	50.7598	18.4356	60.9993	32.7847	58.6854	36.6561	33.1718	1.55133	1.91333	1.93435	1.92384	1.50515	Expressed	Expressed	Expressed
TCDM_00295	0	helicase	3.6.4.12	481.267	634.712	352.351	446.236	419.728	649.337	422.379	1.82843	1.44498	1.77585	1.80214	1.50515	Expressed	Not expressed	Expressed
TCDM_00296	0	serine/threonine-protein kinase Nek1	2.7.11.1	122.141	289.703	118.788	182.137	113.225	261.829	119.123	2.17973	1.7735	2.05323	2.11648	1.50515	Expressed	Expressed	Expressed
TCDM_00297	0	cAMP phosphodiesterase A	3.1.4.17	156.721	252.831	125.209	183.958	185.305	314.195	159.445	1.79377	1.47179	2.0466	1.92019	1.50515	Expressed	Not expressed	Expressed
TCDM_00304	0	protein kinase	2.7.10.2	202.405	268.633	367.601	479.02	405.695	623.154	278.53	1.33066	2.00683	2.27188	2.13936	1.50515	Not expressed	Expressed	Expressed	identified as a metabolic enzyme modified by phosphorylation after incubation of trypomastigotes with ECM for 120 min	Important for cellular infection	ok		https://doi.org/10.1371/journal.pntd.0007103
TCDM_00313	1	inosine-adenosine-guanosine-nucleosidehydrolase	3.2.2.1	530.44	655.781	986.422	1227.6	330.743	518.422	519.624	1.65351	2.47801	1.29689	2.06576	1.50515	Expressed	Expressed	Not expressed
TCDM_00326	0	hypothetical protein	1.-.-.-	136.734	115.881	280.115	267.741	188.495	178.044	140.865	1.38994	2.34514	1.80961	2.07737	1.50515	Not expressed	Expressed	Expressed
TCDM_00346	0	hypothetical protein	2.7.8.1	674.788	703.187	687.847	726.727	533.272	513.185	547.423	1.7692	1.8011	1.45662	1.78515	1.50515	Expressed	Expressed	Not expressed
TCDM_00348	1	6-phosphofructo-2-kinase/fructose-2	2.7.1.105	431.776	679.484	368.002	411.63	376.352	539.368	379.88	1.95701	1.53336	1.71732	1.83716	1.50515	Expressed	Expressed	Expressed	identified as a metabolic enzyme modified by phosphorylation after incubation of trypomastigotes with ECM for 120 min	Important for cellular infection	ok		https://doi.org/10.1371/journal.pntd.0007103
TCDM_00351	0	serine/threonine protein kinase	2.7.11.1	853.082	1351.07	600.361	897.935	722.086	1083.97	735.185	1.98887	1.52567	1.73987	1.86437	1.50515	Expressed	Expressed	Expressed	identified as a kinase/phosphatase motified by phosphorylation after incubation of trypomastigotes with ECM for 120 min	Important for cellular infection	ok		https://doi.org/10.1371/journal.pntd.0007103
TCDM_00363	0	hypothetical protein	3.6.4.13	1873.99	2091.13	2691.59	2939.69	2045.7	2298.86	2050.24	1.46901	1.87678	1.56883	1.72281	1.50515	Not expressed	Expressed	Expressed
TCDM_00370	0	arginine N-methyltransferase	2.1.1.-	243.647	192.257	325.062	293.24	187.219	120.442	187.723	1.6733	2.11364	1.29971	1.89347	1.50515	Expressed	Expressed	Not expressed
TCDM_00371	0	DNA repair helicase	3.6.4.13	304.559	402.95	314.628	406.166	241.12	298.485	299.093	1.69503	1.71701	1.39613	1.70602	1.50515	Expressed	Expressed	Not expressed
TCDM_00376	0	quinone oxidoreductase	1.6.5.5	54.2495	52.6732	209.886	333.311	58.6854	89.0219	54.6931	1.48056	3.87836	1.85564	2.867	1.50515	Not expressed	Expressed	Expressed
TCDM_00379	0	26S protease regulatory subunit	3.6.4.8	1539.61	1414.28	2236.1	2072.72	1931.83	1937.54	1578.83	1.43393	1.86875	1.73703	1.80289	1.50515	Not expressed	Expressed	Expressed
TCDM_00385	0	6-phosphofructo-2-kinase/fructose-2	2.3.1.225	198.915	213.326	181.794	183.958	168.083	167.571	169.454	1.72822	1.58949	1.4947	1.65886	1.50515	Expressed	Expressed	Not expressed	identified as a metabolic enzyme modified by phosphorylation after incubation of trypomastigotes with ECM for 120 min	Important for cellular infection	check	There is another gene encoding the enzyme	https://doi.org/10.1371/journal.pntd.0007103
TCDM_00394	0	PTP1-interacting protein	3.1.3.48	62.8153	89.5444	172.162	220.386	91.2175	120.442	89.7117	1.33488	2.51748	1.69195	2.10471	1.50515	Not expressed	Expressed	Expressed
TCDM_00395	0	PTP1-interacting protein	3.1.3.48	113.258	107.98	207.076	203.993	104.294	89.0219	104.663	1.56607	2.35923	1.42048	1.96265	1.50515	Expressed	Expressed	Not expressed
TCDM_00401	0	trans-sialidase	3.2.1.18	231.592	263.366	197.044	191.244	1586.74	1900.88	200.498	1.74572	1.47046	4.93327	3.3395	1.50515	Expressed	Not expressed	Expressed
TCDM_00402	0	putative trans-sialidase	3.2.1.18	413.058	481.96	382.851	362.453	2689	3429.96	385.871	1.672	1.46763	4.75396	3.21298	1.50515	Expressed	Not expressed	Expressed
TCDM_00410	0	protein kinase	2.7.1.37	308.683	431.92	253.629	324.204	252.283	340.378	259.134	1.92714	1.62648	1.65566	1.7914	1.50515	Expressed	Expressed	Expressed	identified as a metabolic enzyme modified by phosphorylation after incubation of trypomastigotes with ECM for 120 min	Important for cellular infection	ok		https://doi.org/10.1371/journal.pntd.0007103
TCDM_00415	0	hypothetical protein	3.2.1.18	2143.97	2067.42	2636.61	2484.35	25170.9	22999.1	2178.01	1.4688	1.6879	5.40643	3.54717	1.50515	Not expressed	Expressed	Expressed
TCDM_00417	1	pyruvate kinase 2	2.7.1.40	917.801	1411.64	1546.65	2245.75	1436.52	2571.16	1414.13	1.30469	1.84691	1.9164	1.88165	1.50515	Not expressed	Expressed	Expressed
TCDM_00427	0	N-myristoyl transferase	2.3.1.97	549.158	355.544	570.263	387.952	653.513	335.141	358.785	1.7713	1.84177	1.88086	1.86132	1.50515	Expressed	Expressed	Expressed
TCDM_00456	0	protein kinase	2.7.11.1	1602.11	1311.56	853.99	608.337	1638.09	1314.38	899.747	2.09081	1.29155	2.10861	2.09971	1.50515	Expressed	Not expressed	Expressed	identified as a metabolic enzyme modified by phosphorylation after incubation of trypomastigotes with ECM for 120 min	Important for cellular infection	ok		https://doi.org/10.1371/journal.pntd.0007103
TCDM_00469	0	hypothetical protein	3.6.5.-	515.847	466.158	407.732	395.237	462.147	434.637	410.422	1.70849	1.48138	1.60334	1.65592	1.50515	Expressed	Not expressed	Expressed
TCDM_00483	0	ATP-dependent RNA helicase	3.6.4.13	2051.65	2422.97	3166.74	3393.21	2244.08	2167.95	2175.56	1.53575	1.99633	1.52029	1.76604	1.50515	Expressed	Expressed	Expressed
TCDM_00490	0	aldo-keto reductase	1.1.1.-	279.813	200.158	3535.95	2420.6	209.545	151.861	201.097	1.70557	5.99468	1.39215	3.85013	1.50515	Expressed	Expressed	Not expressed
TCDM_00499	0	fibrillarin	2.1.1.-	255.068	97.4454	321.049	191.244	254.516	120.442	127.522	1.88486	2.39186	1.96364	2.17775	1.50515	Expressed	Expressed	Expressed
TCDM_00502	0	protein kinase	2.7.1.37	584.055	940.216	665.373	912.506	454.493	670.283	592.187	1.79632	1.83887	1.44982	1.8176	1.50515	Expressed	Expressed	Not expressed			check	There is another gene encoding the enzyme	https://doi.org/10.1371/journal.pntd.0007103
TCDM_00507	0	protein kinase	2.7.11.22	532.661	489.861	385.258	340.596	486.706	382.271	382.57	1.84272	1.44868	1.64771	1.74522	1.50515	Expressed	Not expressed	Expressed
TCDM_00509	0	polyprenyl synthase	2.5.1.-	2820.66	6133.79	219.517	484.484	1295.22	3079.11	565.558	4.75096	1.05078	3.43643	4.0937	1.50515	Expressed	Not expressed	Expressed
TCDM_00534	0	lipoic acid synthetase	2.8.1.8	103.106	60.5742	112.367	107.461	61.5559	36.6561	60.6723	1.85431	2.24477	1.28763	2.04954	1.50515	Expressed	Expressed	Not expressed
TCDM_00535	0	protein kinase	2.7.1.37	581.2	592.573	663.768	735.833	524.341	507.949	530.027	1.61861	1.82773	1.47653	1.72317	1.50515	Expressed	Expressed	Not expressed			check	There is another gene encoding the enzyme	https://doi.org/10.1371/journal.pntd.0007103
TCDM_00536	0	protein kinase	2.7.1.37	267.758	266	321.45	351.524	223.579	183.28	227.821	1.68374	1.96961	1.38568	1.82668	1.50515	Expressed	Expressed	Not expressed
TCDM_00553	1	arginase	3.5.3.11	89.4642	118.515	583.506	537.304	87.7092	115.205	92.0382	1.64175	4.25287	1.61351	2.94731	1.50515	Expressed	Expressed	Expressed
TCDM_00560	0	methionine aminopeptidase	3.4.11.18	317.883	136.95	339.108	218.564	243.353	99.4951	145.112	2.04729	2.32805	1.6936	2.18767	1.50515	Expressed	Expressed	Expressed
TCDM_00566	0	protein kinase	2.7.1.37	594.842	855.939	421.376	571.91	451.622	633.627	463.651	2.04503	1.58107	1.68263	1.86383	1.50515	Expressed	Expressed	Expressed	identified as a metabolic enzyme modified by phosphorylation after incubation of trypomastigotes with ECM for 120 min	Important for cellular infection	ok		https://doi.org/10.1371/journal.pntd.0007103
TCDM_00574	0	DNA-directed RNA polymerase	2.7.7.6	186.225	352.91	262.056	509.984	144.8	298.485	193.808	1.89281	2.37964	1.65574	2.13622	1.50515	Expressed	Expressed	Expressed
TCDM_00577	0	kinesin	3.6.4.4	1258.21	1656.57	963.547	1185.71	1238.45	1869.46	1190.99	1.73537	1.3964	1.81313	1.77425	1.50515	Expressed	Not expressed	Expressed
TCDM_00579	0	protein kinase	2.7.11.1	604.042	761.128	450.271	577.374	460.872	581.261	472.522	1.941	1.59803	1.61392	1.77746	1.50515	Expressed	Expressed	Expressed	identified as a metabolic enzyme modified by phosphorylation after incubation of trypomastigotes with ECM for 120 min	Important for cellular infection	ok		https://doi.org/10.1371/journal.pntd.0007103
TCDM_00580	0	protein kinase	2.7.11.1	328.987	350.277	239.583	309.633	228.044	256.593	241.284	1.90793	1.65015	1.5098	1.77904	1.50515	Expressed	Expressed	Expressed
TCDM_00585	1	seryl-tRNA synthetase	6.1.1.11	911.456	355.544	1521.37	834.187	698.165	424.163	451.563	1.90368	2.78647	1.75387	2.34507	1.50515	Expressed	Expressed	Expressed
TCDM_00586	0	protein kinase	2.7.1.-	180.832	115.881	150.09	109.282	155.644	73.3122	109.942	1.85479	1.69187	1.54949	1.77333	1.50515	Expressed	Expressed	Expressed	identified as a metabolic enzyme modified by phosphorylation after incubation of trypomastigotes with ECM for 120 min	Important for cellular infection	ok		https://doi.org/10.1371/journal.pntd.0007103
TCDM_00589	0	NGG1 interacting factor 3	3.5.4.16	73.2845	55.3068	91.4989	107.461	86.1144	115.205	74.5675	1.35019	1.84059	1.85526	1.84792	1.50515	Not expressed	Expressed	Expressed
TCDM_00596	0	acidocalcisomal pyrophosphatase	3.6.1.1	1143.68	1717.15	701.491	958.04	576.648	1021.13	727.146	2.36171	1.65321	1.60972	2.00746	1.50515	Expressed	Expressed	Expressed
TCDM_00598	0	proteasome alpha 7 subunit	3.4.25.1	845.785	460.89	1766.57	815.974	1108.33	487.002	519.899	1.76733	2.7102	2.01926	2.36473	1.50515	Expressed	Expressed	Expressed
TCDM_00599	0	protein kinase	2.7.1.-	250.627	358.178	274.898	302.347	292.47	392.744	276.655	1.6114	1.55162	1.74968	1.68054	1.50515	Expressed	Expressed	Expressed	identified as a metabolic enzyme modified by phosphorylation after incubation of trypomastigotes with ECM for 120 min	Important for cellular infection	ok		https://doi.org/10.1371/journal.pntd.0007103
TCDM_00601	0	protein kinase	2.7.1.-	106.596	202.792	178.182	282.312	116.414	172.807	122.053	1.77767	2.30182	1.69707	2.03974	1.50515	Expressed	Expressed	Expressed
TCDM_00609	0	PIF1 helicase-like protein	3.6.4.12	433.362	284.435	773.326	522.733	316.072	172.807	287.599	1.7589	2.56158	1.33578	2.16024	1.50515	Expressed	Expressed	Not expressed
TCDM_00611	0	PIF1 helicase-like protein	3.6.4.12	74.8707	92.1781	435.021	482.663	109.716	83.7854	84.6246	1.49099	4.03838	1.65541	2.84689	1.50515	Not expressed	Expressed	Expressed
TCDM_00620	0	tubulin-tyrsoine ligase-like protein	6.-.-.-	923.194	1037.66	475.955	535.483	641.712	837.854	546.106	2.23215	1.42333	1.85963	2.04589	1.50515	Expressed	Not expressed	Expressed
TCDM_00628	0	DNA ligase	6.5.1.1	88.5124	102.713	180.189	183.958	110.673	73.3122	89.9325	1.57266	2.40331	1.52988	1.98799	1.50515	Expressed	Expressed	Expressed
TCDM_00630	0	unspecified product	2.1.1.56	141.81	326.574	101.13	218.564	83.5629	172.807	105.198	2.54345	2.00656	1.73031	2.27501	1.50515	Expressed	Expressed	Expressed
TCDM_00631	0	hypothetical protein	2.1.1.56	328.353	832.236	289.746	672.086	238.569	602.207	293.607	2.36848	2.10634	1.92964	2.23741	1.50515	Expressed	Expressed	Expressed
TCDM_00633	0	protein kinase	2.7.1.-	212.557	276.534	178.182	238.6	162.342	167.571	168.632	1.94598	1.74714	1.48135	1.84656	1.50515	Expressed	Expressed	Not expressed			check	There is another gene encoding the enzyme	https://doi.org/10.1371/journal.pntd.0007103
TCDM_00635	0	hypothetical protein	5.4.99.-	373.719	463.524	531.336	661.157	287.367	403.217	376.669	1.62283	2.06058	1.41277	1.8417	1.50515	Expressed	Expressed	Not expressed
TCDM_00642	1	3-methylcrotonoyl-CoA carboxylase beta subunit	6.4.1.4	217.95	271.267	298.575	378.845	152.454	235.646	219.72	1.62478	2.0255	1.37445	1.82514	1.50515	Expressed	Expressed	Not expressed
TCDM_00653	0	aminopeptidase	3.4.11.-	492.053	850.672	1652.6	2815.84	549.857	1073.5	579.938	1.6699	3.42983	1.90069	2.66526	1.50515	Expressed	Expressed	Expressed
TCDM_00659	0	anion-transporting ATPase	3.6.-.-	381.333	268.633	536.954	313.276	449.39	293.249	295.251	1.61182	1.93681	1.76827	1.85254	1.50515	Expressed	Expressed	Expressed
TCDM_00684	0	kinesin	3.6.4.4	711.272	845.405	434.218	426.2	653.832	659.81	456.18	2.16181	1.44244	1.9368	2.0493	1.50515	Expressed	Not expressed	Expressed
TCDM_00690	0	ATPase	3.6.1.3	414.962	489.861	424.186	471.735	320.856	282.776	330.267	1.87359	1.86121	1.40955	1.8674	1.50515	Expressed	Expressed	Not expressed
TCDM_00696	1	pyruvate phosphate dikinase	2.7.9.1	193.522	181.722	1934.32	1646.52	365.189	267.066	200.876	1.4323	4.98104	2.05283	3.51693	1.50515	Not expressed	Expressed	Expressed	identified as a metabolic enzyme modified by phosphorylation after incubation of trypomastigotes with ECM for 120 min	Important for cellular infection	ok		https://doi.org/10.1371/journal.pntd.0007103
TCDM_00697	1	inositol-1	3.1.3.56	290.6	252.831	257.642	207.636	232.828	230.41	230.652	1.69032	1.51448	1.5097	1.6024	1.50515	Expressed	Expressed	Expressed
TCDM_00704	0	hypothetical protein	2.3.1.142	611.656	692.653	518.092	484.484	556.554	759.305	521.938	1.76042	1.46176	1.77107	1.76574	1.50515	Expressed	Not expressed	Expressed
TCDM_00705	0	hypothetical protein	2.3.1.225	132.293	234.396	136.847	191.244	124.069	162.334	132.748	1.88393	1.74713	1.58901	1.81553	1.50515	Expressed	Expressed	Expressed
TCDM_00707	0	lanosterol 14-alpha-demethylase	1.14.13.70	1606.23	279.168	5066.55	896.114	1618.31	251.356	340.863	2.87919	4.94423	2.86584	3.91171	1.50515	Expressed	Expressed	Expressed
TCDM_00717	0	ATP-binding cassette transporter ABCA1	3.6.3.-	901.621	929.682	1110.03	1174.78	624.808	617.917	652.489	1.90406	2.19733	1.45273	2.05069	1.50515	Expressed	Expressed	Not expressed
TCDM_00719	0	hypothetical protein	3.1.21.-	233.178	302.871	272.089	282.312	195.831	298.485	237.069	1.64248	1.68158	1.55087	1.66203	1.50515	Expressed	Expressed	Expressed
TCDM_00720	0	acyl-CoA thioesterase	3.1.2.27	68.5258	92.1781	60.1966	78.3189	62.1938	120.442	62.827	1.78866	1.61353	1.94891	1.86879	1.50515	Expressed	Expressed	Expressed
TCDM_00733	1	hypothetical protein	3.1.4.11	601.187	516.197	587.519	466.271	522.428	418.927	471.263	1.69777	1.62968	1.5038	1.66373	1.50515	Expressed	Expressed	Not expressed
TCDM_00734	1	phosphoinositide-specific phospholipase C	3.1.4.11	88.1952	63.2078	99.5251	76.4975	89.6228	57.6024	64.5368	1.6853	1.868	1.65271	1.77665	1.50515	Expressed	Expressed	Expressed
TCDM_00747	0	protein kinase	2.7.1.-	81.5329	63.2078	56.1835	40.0701	54.8581	36.6561	41.5489	2.19019	1.67058	1.61242	1.93038	1.50515	Expressed	Expressed	Expressed	identified as a kinase/phosphatase motified by phosphorylation after incubation of trypomastigotes with ECM for 120 min	Important for cellular infection	ok		https://doi.org/10.1371/journal.pntd.0007103
TCDM_00758	0	UDP-Gal or UDP-GlcNAc-dependent glycosyltransferase	2.4.1.-	10.4692	13.1683	16.0524	16.3923	22.007	15.7097	13.4224	1.37139	1.72059	1.90557	1.81308	1.50515	Not expressed	Expressed	Expressed
TCDM_00763	0	mitochondrial DNA-directed RNA polymerase	2.7.7.6	302.973	323.94	276.904	275.027	265.041	267.066	267.862	1.68252	1.53775	1.49781	1.61013	1.50515	Expressed	Expressed	Not expressed
TCDM_00773	0	pre-mRNA splicing factor	3.6.4.13	169.094	165.921	119.992	100.175	125.982	94.2585	102.157	2.10777	1.5878	1.58818	1.84798	1.50515	Expressed	Expressed	Expressed
TCDM_00774	0	putative pre-mRNA splicing factor	3.6.4.13	67.574	55.3068	205.471	169.387	59.9612	41.8927	55.7723	1.61278	3.19774	1.40871	2.40526	1.50515	Expressed	Expressed	Not expressed
TCDM_00780	0	helicase-like protein	3.6.4.12	371.181	395.049	252.424	256.813	328.511	345.615	263.983	1.94697	1.46629	1.78666	1.86681	1.50515	Expressed	Not expressed	Expressed
TCDM_00796	0	minichromosome maintenance (MCM) complex subunit	3.6.4.12	183.37	94.8117	266.47	196.708	183.073	83.7854	103.638	1.84801	2.5491	1.79676	2.19856	1.50515	Expressed	Expressed	Expressed
TCDM_00798	0	mitochondrial DNA polymerase I protein A	2.7.7.7	139.272	152.752	178.583	160.28	184.987	162.334	153.505	1.4515	1.61498	1.64322	1.6291	1.50515	Not expressed	Expressed	Expressed
TCDM_00802	1	triosephosphate isomerase	5.3.1.1	35.8491	18.4356	67.4202	23.6778	52.9444	36.6561	24.8949	1.60102	2.25866	2.23546	2.24706	1.50515	Expressed	Expressed	Expressed
TCDM_00808	0	synaptojanin (N-terminal domain)	3.1.3.36	527.268	518.831	340.713	407.987	408.246	471.293	408.013	1.79152	1.41367	1.58805	1.68979	1.50515	Expressed	Not expressed	Expressed
TCDM_00809	0	hypothetical protein	2.7.1.-	223.66	213.326	194.636	193.065	188.495	172.807	188.952	1.66859	1.53312	1.45692	1.60085	1.50515	Expressed	Expressed	Not expressed
TCDM_00812	1	malic enzyme	1.1.1.38	120.872	107.98	203.866	203.993	102.38	141.388	109.269	1.55579	2.28661	1.62701	1.95681	1.50515	Expressed	Expressed	Expressed
TCDM_00813	1	malic enzyme	1.1.1.38	601.821	740.058	2084.01	2804.91	620.981	958.295	632.889	1.56947	3.43425	1.75867	2.59646	1.50515	Expressed	Expressed	Expressed
TCDM_00814	0	DNA repair and recombination protein RAD54	3.6.4.-	680.499	389.782	640.492	322.382	475.224	251.356	329.122	2.09644	1.95714	1.61504	2.02679	1.50515	Expressed	Expressed	Expressed
TCDM_00823	0	aldo/keto reductase	1.1.1.-	156.721	123.782	156.511	111.104	155.963	73.3122	112.371	1.75908	1.70297	1.52694	1.73103	1.50515	Expressed	Expressed	Expressed
TCDM_00829	0	protein kinase	2.7.1.-	874.655	592.573	527.724	340.596	554.641	308.959	359.309	2.41561	1.72031	1.71384	2.06796	1.50515	Expressed	Expressed	Expressed	identified as a kinase/phosphatase motified by phosphorylation after incubation of trypomastigotes with ECM for 120 min	Important for cellular infection	ok		https://doi.org/10.1371/journal.pntd.0007103
TCDM_00840	0	hypothetical protein	3.6.3.14	183.053	163.287	368.805	278.67	145.438	104.732	147.223	1.68854	2.52505	1.33542	2.10679	1.50515	Expressed	Expressed	Not expressed
TCDM_00841	0	ubiquitin hydrolase	3.4.19.12	1274.71	1424.81	856.799	874.258	920.787	890.219	875.854	2.02509	1.49231	1.5416	1.78334	1.50515	Expressed	Not expressed	Expressed
TCDM_00843	0	DNA helicase	3.6.4.-	119.286	142.218	116.781	109.282	118.009	136.151	116.904	1.63009	1.46888	1.59766	1.61387	1.50515	Expressed	Not expressed	Expressed
TCDM_00857	0	ubiquitin-activating enzyme	6.3.2.19	23.7937	31.6039	20.8682	21.8564	29.0238	26.1829	22.0502	1.76686	1.47101	1.76269	1.76478	1.50515	Expressed	Not expressed	Expressed
TCDM_00861	0	ubiquitin carboxyl-terminal hydrolase	3.4.19.12	108.499	86.9108	146.478	127.496	103.975	57.6024	88.6172	1.61373	2.02915	1.40705	1.82144	1.50515	Expressed	Expressed	Not expressed
TCDM_00869	1	aspartate aminotransferase	2.6.1.1	136.734	144.851	603.973	755.869	141.292	130.915	137.19	1.53348	3.87479	1.49653	2.70413	1.50515	Expressed	Expressed	Not expressed
TCDM_00871	0	ethanolamine phosphotransferase	2.-.-.-	154.5	163.287	162.932	171.209	205.718	162.334	162.394	1.48162	1.53619	1.64517	1.59068	1.50515	Not expressed	Expressed	Expressed
TCDM_00874	1	fumarate hydratase	4.2.1.2	1636.37	834.87	1327.94	713.977	1149.47	780.251	785.713	2.05187	1.80807	1.73958	1.92997	1.50515	Expressed	Expressed	Expressed
TCDM_00882	0	putative protein phosphatase	3.1.3.16	42.1941	63.2078	90.2949	140.245	55.177	62.839	55.9432	1.44129	2.42895	1.56383	1.99639	1.50515	Not expressed	Expressed	Expressed
TCDM_00883	0	putative protein phosphatase	3.1.3.16	33.3111	21.0693	71.8346	85.6044	64.7453	68.0756	36.4545	1.21005	2.49801	2.25258	2.3753	1.50515	Not expressed	Expressed	Expressed
TCDM_00884	0	putative ATP-dependent RNA helicase	3.6.4.13	49.8081	21.0693	46.1508	16.3923	62.1938	5.23658	16.86	2.45816	2.27786	2.3854	2.42178	1.50515	Expressed	Expressed	Expressed
TCDM_00904	0	pyruvate dehydrogenase (lipoamide) kinase	2.7.1.99	402.589	753.227	734.8	1282.24	310.969	654.573	427.787	1.85619	2.6301	1.6404	2.24315	1.50515	Expressed	Expressed	Expressed
TCDM_00914	0	trans-sialidase	3.2.1.18	1077.38	634.712	102.334	56.4625	867.842	429.4	135.041	4.32823	1.0042	3.81832	4.07327	1.50515	Expressed	Not expressed	Expressed
TCDM_00926	1	phosphatidylinositol 3-kinase	2.7.1.137	1204.28	1854.1	936.66	1493.52	1365.07	2372.17	1220.36	1.76387	1.50046	2.01664	1.89026	1.50515	Expressed	Not expressed	Expressed
TCDM_00966	0	hypothetical protein	5.4.99.27	410.52	505.663	400.91	515.448	356.897	513.185	401.871	1.65196	1.65219	1.59297	1.65208	1.50515	Expressed	Expressed	Expressed
TCDM_00967	1	cytochrome c oxidase assembly factor	1.9.3.1	87.2434	60.5742	185.004	116.568	90.5796	52.3659	63.2411	1.68098	2.64735	1.64206	2.16416	1.50515	Expressed	Expressed	Expressed
TCDM_00969	0	vesicle-fusing ATPase	3.6.4.6	375.623	558.336	453.883	497.234	341.268	439.873	382.048	1.73402	1.75585	1.52924	1.74494	1.50515	Expressed	Expressed	Expressed
TCDM_00971	0	tubulin-tyrosine ligase	6.3.2.25	50.1253	39.5049	46.9534	67.3907	55.496	52.3659	47.2706	1.44801	1.72143	1.65298	1.68721	1.50515	Not expressed	Expressed	Expressed
TCDM_00973	0	protein kinase	2.7.1.37	628.787	687.385	373.219	331.489	1327.12	1382.46	398.776	2.11645	1.37493	3.21596	2.66621	1.50515	Expressed	Not expressed	Expressed	identified as a kinase/phosphatase motified by phosphorylation after incubation of trypomastigotes with ECM for 120 min	Important for cellular infection	ok		https://doi.org/10.1371/journal.pntd.0007103
TCDM_01014	0	cytidine triphosphate synthase	2.1.1.10	458.425	263.366	195.037	152.995	430.253	335.141	201.87	2.22628	1.34992	2.30881	2.26755	1.50515	Expressed	Not expressed	Expressed
TCDM_01016	1	cytidine triphosphate synthase	6.3.4.2	341.36	379.247	490.001	533.661	285.453	340.378	340.476	1.56747	1.99255	1.41544	1.78001	1.50515	Expressed	Expressed	Not expressed
TCDM_01026	1	glycerol-3-phosphate dehydrogenase (FAD-dependent)	1.1.99.5	59.3255	68.4751	31.3023	34.606	50.3929	89.0219	36.1847	2.20922	1.40599	2.33169	2.27046	1.50515	Expressed	Not expressed	Expressed
TCDM_01027	0	hypothetical protein	2.1.1.-	105.644	129.049	76.6504	109.282	105.57	167.571	105.577	1.62293	1.37143	1.80255	1.71274	1.50515	Expressed	Not expressed	Expressed
TCDM_01036	0	hypothetical protein	2.3.1.-	109.768	107.98	103.137	101.997	117.371	141.388	103.621	1.5595	1.49407	1.75954	1.65952	1.50515	Expressed	Not expressed	Expressed
TCDM_01046	0	pyruvate dehydrogenase (lipoamide) kinase	2.7.11.2	47.2701	152.752	79.8609	182.137	56.7717	136.151	59.0807	2.15101	2.53745	2.10201	2.34423	1.50515	Expressed	Expressed	Expressed
TCDM_01050	0	deoxyhypusine synthase	2.5.1.46	59.96	44.7722	89.8936	40.0701	42.4193	52.3659	42.6546	1.73926	2.00997	1.62252	1.87461	1.50515	Expressed	Expressed	Expressed
TCDM_01067	0	hypothetical protein	2.7.2.3	9.20022	10.5346	64.2097	65.5693	40.8246	47.1293	13.5636	1.18708	3.81117	3.13799	3.47458	1.50515	Not expressed	Expressed	Expressed
TCDM_01074	0	histone-lysine N-methyltransferase	2.1.1.43	101.837	81.6435	476.757	318.74	161.385	47.1293	83.6628	1.60752	3.79992	1.7572	2.77856	1.50515	Expressed	Expressed	Expressed
TCDM_01078	0	DNA-directed RNA polymerase III subunit	2.7.7.6	231.592	402.95	258.444	329.668	232.828	361.324	235.39	1.85336	1.76017	1.77252	1.81294	1.50515	Expressed	Expressed	Expressed
TCDM_01097	0	trans-sialidase	3.2.1.18	5782.18	4403.48	557.822	551.875	6432.75	6048.26	942.388	4.03232	1.0053	4.41035	4.22133	1.50515	Expressed	Not expressed	Expressed
TCDM_01107	1	fructose-bisphosphate aldolase	4.1.2.13	34.5801	42.1386	63.0058	63.7479	105.889	104.732	44.2253	1.35614	1.93075	2.64537	2.28806	1.50515	Not expressed	Expressed	Expressed
TCDM_01110	0	protein phosphatase 2C	3.1.3.16	124.044	134.317	123.604	158.459	134.594	178.044	125.072	1.54053	1.63946	1.76075	1.7001	1.50515	Expressed	Expressed	Expressed
TCDM_01114	0	GPI alpha-mannosyltransferase III	2.4.1.-	224.612	255.465	479.165	604.695	209.226	240.883	226.239	1.57038	2.65444	1.49946	2.11241	1.50515	Expressed	Expressed	Not expressed
TCDM_01122	0	endonuclease/exonuclease/phosphatase	3.1.3.36	139.907	79.0098	107.953	87.4257	151.817	125.678	89.4784	1.73498	1.60256	2.03323	1.88411	1.50515	Expressed	Expressed	Expressed	identified as a kinase/phosphatase motified by phosphorylation after incubation of trypomastigotes with ECM for 120 min	Important for cellular infection	ok		https://doi.org/10.1371/journal.pntd.0007103
TCDM_01140	0	RNA editing complex protein MP67	1.9.3.1	208.75	223.861	147.682	152.995	187.538	151.861	151.974	1.92204	1.49343	1.62823	1.77513	1.50515	Expressed	Not expressed	Expressed
TCDM_01142	0	protein kinase	2.7.11.1	269.979	271.267	355.561	373.381	251.008	288.012	270.108	1.50722	1.85474	1.50275	1.68098	1.50515	Expressed	Expressed	Not expressed			check	There is another gene encoding the enzyme	https://doi.org/10.1371/journal.pntd.0007103
TCDM_01147	0	mitogen-activated protein kinase kinase 5	2.7.12.2	93.5884	168.554	118.387	189.423	105.889	115.205	106.82	1.73862	1.93764	1.5427	1.83813	1.50515	Expressed	Expressed	Expressed	identified as a kinase/phosphatase motified by phosphorylation after incubation of trypomastigotes with ECM for 120 min	Important for cellular infection	ok		https://doi.org/10.1371/journal.pntd.0007103
TCDM_01174	0	protein kinase	2.7.11.24	232.226	197.524	217.912	264.099	223.26	188.517	199.563	1.5869	1.71966	1.53929	1.65328	1.50515	Expressed	Expressed	Expressed	identified as a kinase/phosphatase motified by phosphorylation after incubation of trypomastigotes with ECM for 120 min	Important for cellular infection	ok		https://doi.org/10.1371/journal.pntd.0007103
TCDM_01179	0	ribonuclease H	3.1.26.4	247.771	226.495	281.72	231.314	161.704	188.517	192.315	1.74449	1.84035	1.40578	1.79242	1.50515	Expressed	Expressed	Not expressed
TCDM_01189	0	cell division related protein kinase 2	2.7.11.22	130.707	289.703	227.142	457.164	88.9849	251.356	140.35	1.98772	2.68144	1.72439	2.33458	1.50515	Expressed	Expressed	Expressed
TCDM_01192	0	protein phosphatase 2C	3.1.3.16	209.702	513.564	217.912	482.663	159.79	434.637	210.523	2.17108	2.12759	1.9117	2.14933	1.50515	Expressed	Expressed	Expressed
TCDM_01198	0	dihydrouridine synthase	1.3.1.-	44.7321	42.1386	29.697	41.8915	55.177	41.8927	41.8916	1.54479	1.34107	1.67084	1.60782	1.50515	Expressed	Not expressed	Expressed
TCDM_01207	0	GPI inositol deacylase precursor	3.1.1.77	721.107	753.227	361.581	384.309	279.075	366.561	362.079	2.41146	1.53749	1.38411	1.97447	1.50515	Expressed	Expressed	Not expressed
TCDM_01213	0	ribonuclease HII	3.1.26.4	60.9118	105.346	53.3743	45.5343	44.014	52.3659	46.2174	2.23475	1.57989	1.551	1.90732	1.50515	Expressed	Expressed	Expressed
TCDM_01218	0	dolicholphosphate-mannose synthase	2.4.1.83	21.5729	28.9703	11.2367	10.9282	25.8343	52.3659	12.2703	2.4283	1.39741	3.10928	2.76879	1.50515	Expressed	Not expressed	Expressed
TCDM_01219	0	hypothetical protein	3.6.1.-	149.742	107.98	133.637	92.8899	175.737	83.7854	94.3989	1.86922	1.71195	1.87796	1.87359	1.50515	Expressed	Expressed	Expressed
TCDM_01225	0	dolicholphosphate-mannose synthase	2.4.1.83	66.305	84.2771	161.728	220.386	137.145	204.227	89.5639	1.32484	2.47993	2.31629	2.39811	1.50515	Not expressed	Expressed	Expressed
TCDM_01226	0	hypothetical protein	2.1.1.43	194.156	110.614	187.011	136.603	132.999	125.678	126.41	1.71752	1.78969	1.53016	1.7536	1.50515	Expressed	Expressed	Expressed
TCDM_01228	0	hypothetical protein	2.5.1.16	65.6705	71.1088	54.5783	87.4257	62.8317	83.7854	63.1155	1.59403	1.63675	1.67377	1.65526	1.50515	Expressed	Expressed	Expressed
TCDM_01231	1	fructose-6-phosphate2-kinase/fructose-2	3.1.3.46	159.576	155.386	185.406	200.351	147.67	157.097	155.557	1.51854	1.75116	1.48289	1.63485	1.50515	Expressed	Expressed	Not expressed
TCDM_01236	0	DNA damage repair protein	2.7.7.-	287.11	371.346	218.313	265.92	220.389	314.195	224.942	1.95786	1.5865	1.7005	1.82918	1.50515	Expressed	Expressed	Expressed
TCDM_01238	0	leucine carboxyl methyltransferase	2.1.1.-	286.793	471.425	300.582	438.95	210.821	277.539	278.464	1.86587	1.8348	1.36718	1.85034	1.50515	Expressed	Expressed	Not expressed
TCDM_01240	1	L-ribulokinase	2.7.1.16	302.973	329.207	273.293	271.384	206.994	256.593	258.072	1.73647	1.56436	1.39168	1.65041	1.50515	Expressed	Expressed	Not expressed
TCDM_01242	0	N-acetylglucosamine-6-phosphate deacetylase-like protein	3.5.1.-	604.994	829.603	1850.85	2518.95	450.985	628.39	607.333	1.69334	3.31262	1.38072	2.50298	1.50515	Expressed	Expressed	Not expressed
TCDM_01265	0	hypothetical protein	2.7.7.49	1122.74	1266.79	1164.6	1267.67	1086	1398.17	1126.93	1.56954	1.58944	1.61335	1.6014	1.50515	Expressed	Expressed	Expressed
TCDM_01285	0	protein kinase	2.7.1.37	360.077	695.286	407.732	805.045	407.289	937.349	407.334	1.80434	1.97984	2.11667	2.04826	1.50515	Expressed	Expressed	Expressed	identified as a kinase/phosphatase motified by phosphorylation after incubation of trypomastigotes with ECM for 120 min	Important for cellular infection	ok		https://doi.org/10.1371/journal.pntd.0007103
TCDM_01307	1	asparagine synthetase a	6.3.1.1	702.072	331.841	1203.13	533.661	859.869	471.293	477.529	1.59299	2.2501	1.89544	2.07277	1.50515	Expressed	Expressed	Expressed
TCDM_01320	1	putative sphingosine kinase A	2.7.1.91	334.697	215.96	262.457	169.387	240.483	146.624	174.045	2.05973	1.75184	1.62356	1.90578	1.50515	Expressed	Expressed	Expressed
TCDM_01321	1	putative sphingosine kinase A	2.7.1.91	138.638	176.455	130.827	125.674	112.906	120.442	120.965	1.81092	1.56958	1.46629	1.69025	1.50515	Expressed	Expressed	Not expressed
TCDM_01355	0	pseudouridylate synthase I	5.4.99.-	260.461	373.98	211.089	335.132	214.648	356.088	219.23	1.94315	1.75683	1.81023	1.87669	1.50515	Expressed	Expressed	Expressed
TCDM_01358	0	RNA editing 3' terminal uridylyl transferase 2	2.7.7.52	143.397	168.554	201.458	229.493	181.478	214.7	169.847	1.41462	1.77883	1.67858	1.7287	1.50515	Not expressed	Expressed	Expressed
TCDM_01366	0	C-1-tetrahydrofolate synthase/Methenyltetrahydrofolate cyclohydrolase	3.5.4.9	108.816	60.5742	416.561	260.456	158.514	83.7854	86.2885	1.48501	3.46114	1.90468	2.68291	1.50515	Not expressed	Expressed	Expressed
TCDM_01374	0	silent information regulator 2	3.5.1.-	238.254	208.059	168.551	142.067	166.488	172.807	166.694	1.84489	1.4297	1.5243	1.6846	1.50515	Expressed	Not expressed	Expressed
TCDM_01376	0	eukaryotic peptide chain release factor subunit 1	3.1.-.-	120.872	139.584	165.741	149.352	110.354	78.5488	111.406	1.68125	1.91384	1.33329	1.79754	1.50515	Expressed	Expressed	Not expressed
TCDM_01381	1	Adenine phosphoribosyltransferase	2.4.2.7	29.5041	31.6039	93.9067	134.781	59.0043	68.0756	34.344	1.3819	3.18213	2.27431	2.72822	1.50515	Not expressed	Expressed	Expressed
TCDM_01382	1	Adenine phosphoribosyltransferase	2.4.2.7	165.604	1116.67	664.169	2835.87	116.095	864.037	215.46	2.99705	4.80051	2.57573	3.89878	1.50515	Expressed	Expressed	Expressed
TCDM_01394	0	mannosyltransferase	2.4.1.-	237.302	242.297	225.938	193.065	192.322	162.334	192.397	1.75742	1.59959	1.41841	1.67851	1.50515	Expressed	Expressed	Not expressed
TCDM_01404	0	RNA pseudouridylate synthase	5.4.99.-	130.707	155.386	100.729	78.3189	116.095	172.807	102.266	1.89994	1.36548	1.91235	1.90614	1.50515	Expressed	Not expressed	Expressed
TCDM_01415	0	queuine tRNA-ribosyltransferase	2.4.2.29	222.709	200.158	274.095	305.99	155.963	178.044	180.255	1.68526	2.08243	1.42383	1.88385	1.50515	Expressed	Expressed	Not expressed
TCDM_01417	0	protein kinase	2.7.1.37	362.615	463.524	125.61	180.316	274.609	329.905	189.745	2.51007	1.28377	2.06898	2.28953	1.50515	Expressed	Not expressed	Expressed	identified as a kinase/phosphatase motified by phosphorylation after incubation of trypomastigotes with ECM for 120 min	Important for cellular infection	ok		https://doi.org/10.1371/journal.pntd.0007103
TCDM_01424	0	aldehyde dehydrogenase family	1.2.1.3	124.996	134.317	172.965	152.995	138.102	151.861	134.695	1.46415	1.72195	1.58652	1.65424	1.50515	Not expressed	Expressed	Expressed
TCDM_01433	0	protein kinase	2.7.1.-	404.81	524.098	287.74	369.738	307.142	382.271	313.401	1.97399	1.55765	1.61098	1.79249	1.50515	Expressed	Expressed	Expressed	identified as a kinase/phosphatase motified by phosphorylation after incubation of trypomastigotes with ECM for 120 min	Important for cellular infection	ok		https://doi.org/10.1371/journal.pntd.0007103
TCDM_01434	0	pseudouridine synthase A-like protein	5.4.99.12	131.341	81.6435	164.537	96.5326	110.673	94.2585	94.4859	1.63891	1.88428	1.59496	1.76159	1.50515	Expressed	Expressed	Expressed
TCDM_01440	0	hypothetical protein	4.1.1.36	144.031	134.317	163.735	143.888	167.126	120.442	135.274	1.53623	1.64906	1.5724	1.61073	1.50515	Expressed	Expressed	Expressed
TCDM_01444	0	hypothetical protein	3.1.4.-	317.249	410.851	359.173	418.915	204.761	261.829	267.371	1.86602	1.95032	1.36217	1.90817	1.50515	Expressed	Expressed	Not expressed
TCDM_01445	0	p1/s1 nuclease	3.1.30.1	949.526	2375.56	660.558	1688.41	935.777	2503.09	937.152	2.21556	1.76405	2.26257	2.23907	1.50515	Expressed	Expressed	Expressed
TCDM_01446	0	kinesin	3.6.4.4	740.776	745.326	696.676	690.299	656.383	665.046	667.572	1.62456	1.5469	1.49397	1.58573	1.50515	Expressed	Expressed	Not expressed
TCDM_01452	0	hypothetical protein	2.7.11.1	353.098	279.168	213.096	191.244	271.101	230.41	214.827	1.96486	1.44022	1.67954	1.8222	1.50515	Expressed	Not expressed	Expressed
TCDM_01455	0	GTPase activating protein	3.6.5.1	227.15	136.95	183.8	125.674	256.111	183.28	141.583	1.79521	1.60375	2.03415	1.91468	1.50515	Expressed	Expressed	Expressed
TCDM_01461	1	dTDP-glucose 4/L-threonine dehydrogenase	1.1.1.103	145.3	158.02	108.354	49.177	134.594	178.044	110.978	1.8706	1.16465	1.90879	1.88969	1.50515	Expressed	Not expressed	Expressed
TCDM_01468	0	Pyridoxal kinase	2.7.1.35	77.726	55.3068	215.905	289.598	50.7118	57.6024	55.5364	1.70985	3.72189	1.47802	2.71587	1.50515	Expressed	Expressed	Not expressed
TCDM_01477	0	ubiquitin hydrolase	3.1.2.15	876.241	845.405	581.098	533.661	929.398	806.434	603.632	1.92452	1.42032	1.93501	1.92977	1.50515	Expressed	Not expressed	Expressed
TCDM_01479	0	NUDIX hydrolase	3.6.1.-	26.3316	39.5049	30.0983	32.7847	38.911	36.6561	30.3669	1.59451	1.54323	1.75534	1.67492	1.50515	Expressed	Expressed	Expressed
TCDM_01480	0	NUDIX hydrolase	3.6.1.-	73.6017	39.5049	55.3809	32.7847	81.3303	36.6561	36.941	2.01638	1.70552	2.07233	2.04435	1.50515	Expressed	Expressed	Expressed
TCDM_01501	0	protein kinase	2.7.1.37	345.167	221.227	225.537	109.282	344.139	230.41	221.658	1.78741	1.22171	1.80488	1.79615	1.50515	Expressed	Not expressed	Expressed	identified as a kinase/phosphatase motified by phosphorylation after incubation of trypomastigotes with ECM for 120 min	Important for cellular infection	ok		https://doi.org/10.1371/journal.pntd.0007103
TCDM_01510	0	ubiquitin-protein ligase	6.3.2.-	469.846	360.811	367.199	320.561	497.231	403.217	361.45	1.66124	1.45172	1.75667	1.70896	1.50515	Expressed	Not expressed	Expressed
TCDM_01513	1	adenosine kinase	2.7.1.20	123.41	152.752	298.174	267.741	122.793	115.205	122.855	1.63571	2.59467	1.4708	2.11519	1.50515	Expressed	Expressed	Not expressed
TCDM_01515	0	dTDP-glucose 4	4.1.1.35	247.771	152.752	220.32	145.71	248.775	141.388	146.414	1.87171	1.76089	1.83901	1.85536	1.50515	Expressed	Expressed	Expressed
TCDM_01520	0	hypothetical protein	1.14.13.39	171.949	160.653	169.755	176.673	195.831	146.624	161.563	1.53676	1.58206	1.56914	1.5756	1.50515	Expressed	Expressed	Expressed
TCDM_01526	0	rac serine-threonine kinase	2.7.11.1	304.559	326.574	308.608	298.705	277.799	345.615	299.29	1.56341	1.52093	1.54973	1.55657	1.50515	Expressed	Expressed	Expressed
TCDM_01533	0	hypothetical protein	3.4.-.-	558.675	895.444	1197.11	1770.37	421.004	790.724	581.88	1.76043	2.75109	1.54945	2.25576	1.50515	Expressed	Expressed	Expressed
TCDM_01538	0	tubulin tyrosine ligase	6.-.-.-	101.202	89.5444	81.8674	92.8899	123.112	89.0219	89.0742	1.58061	1.48438	1.70298	1.64179	1.50515	Expressed	Not expressed	Expressed
TCDM_01548	0	aminopeptidase	3.4.11.-	61.5463	47.4059	101.532	89.2471	96.9585	115.205	64.3164	1.33234	1.975	2.11572	2.04536	1.50515	Not expressed	Expressed	Expressed
TCDM_01553	0	carboxypeptidase	3.4.17.19	786.777	1327.36	1942.75	2892.34	703.268	1204.41	828.541	1.78569	2.96523	1.66343	2.37546	1.50515	Expressed	Expressed	Expressed
TCDM_01555	1	UDP-N-acetylglucosamine pyrophosphorylase	2.7.7.23	88.5124	81.6435	342.318	280.491	186.581	188.517	98.3193	1.35377	3.09926	2.31764	2.70845	1.50515	Not expressed	Expressed	Expressed
TCDM_01570	0	GTPase	3.6.5.1	121.824	134.317	115.979	122.032	105.251	104.732	106.324	1.71658	1.63093	1.4915	1.67376	1.50515	Expressed	Expressed	Not expressed
TCDM_01578	1	succinyl-coA:3-ketoacid-coenzyme A transferase	2.8.3.5	276.324	258.099	559.427	513.626	621.619	492.239	297.915	1.39026	2.23652	2.28897	2.26274	1.50515	Not expressed	Expressed	Expressed
TCDM_01584	1	UDP-galactose 4-epimerase	5.1.3.2	198.598	139.584	264.464	296.883	169.996	167.571	167.813	1.5134	2.13462	1.51142	1.82401	1.50515	Expressed	Expressed	Expressed
TCDM_01586	0	protein kinase	2.7.1.-	561.848	518.831	1074.71	814.152	492.447	413.69	495.085	1.60219	2.31768	1.41099	1.95994	1.50515	Expressed	Expressed	Not expressed			check	There is another gene encoding the enzyme	https://doi.org/10.1371/journal.pntd.0007103
TCDM_01604	0	hypothetical protein	3.1.3.48	405.127	244.93	441.843	362.453	334.252	350.851	335.912	1.46969	1.70933	1.52651	1.61792	1.50515	Not expressed	Expressed	Expressed
TCDM_01606	0	kinesin	3.6.4.4	252.213	189.624	487.593	433.486	298.211	261.829	253.174	1.36222	2.25052	1.61733	1.93393	1.50515	Not expressed	Expressed	Expressed
TCDM_01611	0	glycerolphosphate mutase	3.1.3.-	140.224	86.9108	166.544	145.71	138.74	83.7854	92.0937	1.74461	2.15304	1.72014	1.94883	1.50515	Expressed	Expressed	Expressed
TCDM_01618	0	trans-sialidase	3.2.1.18	1729.64	1464.32	185.004	149.352	461.191	371.798	203.684	4.73238	1.30128	2.4178	3.57509	1.50515	Expressed	Not expressed	Expressed
TCDM_01619	0	trans-sialidase	3.2.1.18	517.116	460.89	70.6307	94.7112	269.825	277.539	112.223	3.64479	1.19859	2.682	3.16339	1.50515	Expressed	Not expressed	Expressed
TCDM_01624	1	phosphoribosylpyrophosphate synthetase	2.7.6.1	217.633	184.356	215.103	191.244	148.308	141.388	151.913	1.83033	1.84369	1.45406	1.83701	1.50515	Expressed	Expressed	Not expressed
TCDM_01636	0	hypothetical protein	3.6.3.47	268.075	281.802	276.904	285.955	289.281	382.271	277.394	1.49552	1.52089	1.72242	1.62165	1.50515	Not expressed	Expressed	Expressed
TCDM_01637	0	serine/threonine protein kinase	2.7.12.1	438.755	316.039	410.541	371.56	469.802	329.905	334.07	1.64159	1.68286	1.70907	1.69596	1.50515	Expressed	Expressed	Expressed	identified as a kinase/phosphatase motified by phosphorylation after incubation of trypomastigotes with ECM for 120 min	Important for cellular infection	ok		https://doi.org/10.1371/journal.pntd.0007103
TCDM_01644	0	hypothetical protein	2.1.1.43	41.5596	92.1781	39.3285	43.7129	29.9806	26.1829	30.9154	2.50047	1.8489	1.40328	2.17469	1.50515	Expressed	Expressed	Not expressed
TCDM_01645	0	CAAX prenyl protease 1	3.4.24.84	192.887	142.218	416.561	362.453	229.001	209.463	194.545	1.34903	2.38716	1.63873	2.01294	1.50515	Not expressed	Expressed	Expressed
TCDM_01647	0	amino acid permease	3.6.3.-	123.727	205.425	238.379	466.271	118.647	188.517	130.206	1.77435	2.84447	1.69181	2.30941	1.50515	Expressed	Expressed	Expressed
TCDM_01649	1	isopentenyl-diphosphate delta-isomerase	5.3.3.2	149.107	176.455	206.675	265.92	118.966	125.678	128.021	1.78158	2.271	1.45627	2.02629	1.50515	Expressed	Expressed	Not expressed
TCDM_01651	0	GTP-binding protein	6.1.1.3	189.08	215.96	253.227	224.029	230.914	209.463	210.113	1.46556	1.64771	1.5566	1.60216	1.50515	Not expressed	Expressed	Expressed
TCDM_01656	0	tRNA (guanine-N(7)-)-methyltransferase	2.1.1.33	97.3954	142.218	56.9861	91.0685	121.517	162.334	91.7012	1.81476	1.28511	2.03074	1.92275	1.50515	Expressed	Not expressed	Expressed
TCDM_01667	0	dolichyl-P-Man:GDP-Man1GlcNAc2-PP-dolichyl alpha-1	2.4.1.131	77.4087	63.2078	97.5185	123.853	97.9153	115.205	79.4197	1.37687	1.89533	1.84769	1.87151	1.50515	Not expressed	Expressed	Expressed
TCDM_01679	0	protein kinase	2.7.-.-	400.368	653.148	397.699	482.663	300.125	439.873	397.966	1.83083	1.61737	1.42748	1.7241	1.50515	Expressed	Expressed	Not expressed			check	There is another gene encoding the enzyme	https://doi.org/10.1371/journal.pntd.0007103
TCDM_01680	0	phosphatidylcholine:ceramide cholinephosphotransferase 2/Sphingomyelin synthase	2.7.8.27	70.7465	84.2771	93.1041	60.1052	59.9612	31.4195	59.9756	1.80144	1.78707	1.2298	1.79425	1.50515	Expressed	Expressed	Not expressed
TCDM_01708	0	electron transfer flavoprotein-ubiquinone oxidoreductase	1.5.5.1	190.984	329.207	315.029	477.199	176.694	288.012	200.687	1.80489	2.36655	1.67005	2.08572	1.50515	Expressed	Expressed	Expressed
TCDM_01713	1	plasma membrane Ca2 ATPase	3.6.3.8	392.437	352.91	421.376	326.025	314.477	288.012	315.632	1.693	1.69624	1.45509	1.69462	1.50515	Expressed	Expressed	Not expressed
TCDM_01717	0	hypothetical protein	3.1.3.16	401.32	458.257	376.43	433.486	410.479	555.078	402.236	1.57828	1.51249	1.71235	1.64531	1.50515	Expressed	Expressed	Expressed
TCDM_01720	0	protein kinase	2.7.1.-	920.656	819.068	723.563	677.55	989.359	795.961	730.803	1.7025	1.45974	1.73321	1.71786	1.50515	Expressed	Not expressed	Expressed	identified as a kinase/phosphatase motified by phosphorylation after incubation of trypomastigotes with ECM for 120 min	Important for cellular infection	ok		https://doi.org/10.1371/journal.pntd.0007103
TCDM_01722	0	DNA polymerase sigma	2.7.7.7	1043.43	1245.72	1019.73	1207.57	700.716	691.229	732.618	2.04316	2.00709	1.45015	2.02512	1.50515	Expressed	Expressed	Not expressed
TCDM_01727	0	malonyl-CoA decarboxylase	4.1.1.9	157.673	129.049	129.623	109.282	154.049	104.732	111.259	1.79779	1.58367	1.67525	1.73652	1.50515	Expressed	Expressed	Expressed
TCDM_01740	1	6-phosphofructo-2-kinase/fructose-2	2.7.1.105	199.867	171.188	119.189	112.925	204.442	246.119	124.389	1.98231	1.43118	2.24438	2.11334	1.50515	Expressed	Not expressed	Expressed	identified as a metabolic enzyme modified by phosphorylation after incubation of trypomastigotes with ECM for 120 min	Important for cellular infection	ok		https://doi.org/10.1371/journal.pntd.0007103
TCDM_01746	1	phosphoacetylglucosamine mutase	5.4.2.3	93.2712	126.416	159.32	196.708	96.3206	151.861	99.3301	1.61713	2.22969	1.76021	1.99495	1.50515	Expressed	Expressed	Expressed
TCDM_01763	0	protein kinase	2.7.1.37	644.332	766.395	378.837	477.199	546.029	649.337	484.082	1.95213	1.37562	1.74607	1.8491	1.50515	Expressed	Not expressed	Expressed	identified as a kinase/phosphatase motified by phosphorylation after incubation of trypomastigotes with ECM for 120 min	Important for cellular infection	ok		https://doi.org/10.1371/journal.pntd.0007103
TCDM_01769	0	serine/threonine protein kinase	2.7.11.1	1146.86	587.306	2025.02	967.147	1128.74	612.68	648.127	1.84406	2.59803	1.84925	2.22364	1.50515	Expressed	Expressed	Expressed	identified as a kinase/phosphatase motified by phosphorylation after incubation of trypomastigotes with ECM for 120 min	Important for cellular infection	ok		https://doi.org/10.1371/journal.pntd.0007103
TCDM_01796	0	PIF1 helicase-like protein	3.6.4.12	274.42	302.871	233.964	265.92	228.363	240.883	234.656	1.7416	1.57475	1.505	1.65818	1.50515	Expressed	Expressed	Not expressed
TCDM_01800	0	hypothetical protein	1.1.1.-	95.8092	44.7722	154.103	72.8548	75.5893	68.0756	68.5535	1.53249	2.1206	1.55647	1.83853	1.50515	Expressed	Expressed	Expressed
TCDM_01802	0	cation-transporting ATPase	3.6.3.-	1560.55	1456.41	1792.25	1737.59	2106.3	1948.01	1578.25	1.45661	1.62991	1.79389	1.7119	1.50515	Not expressed	Expressed	Expressed
TCDM_01804	0	lipoate-protein ligase	6.-.-.-	135.782	168.554	118.387	109.282	129.491	172.807	119.497	1.78339	1.45308	1.77522	1.7793	1.50515	Expressed	Not expressed	Expressed
TCDM_01819	1	inorganic polyphosphate/ATP-NAD kinase	2.7.1.23	860.696	708.454	744.833	710.334	735.8	659.81	708.642	1.61848	1.53398	1.48848	1.57623	1.50515	Expressed	Expressed	Not expressed
TCDM_01832	1	deoxyuridine triphosphatase/dUTP diphosphatase	3.6.1.23	224.295	266	718.748	917.97	199.339	267.066	228.465	1.58301	3.30527	1.52755	2.44414	1.50515	Expressed	Expressed	Expressed
TCDM_01842	0	hypothetical protein	2.7.1.37	933.663	963.919	700.288	713.977	730.697	806.434	715.649	1.83284	1.49219	1.58398	1.70841	1.50515	Expressed	Not expressed	Expressed
TCDM_01843	1	lanosterol synthase	5.4.99.7	664.319	426.653	922.212	588.303	563.89	408.454	440.377	1.74996	2.16887	1.61522	1.95942	1.50515	Expressed	Expressed	Expressed
TCDM_01857	0	serine-threonine dehydratase	4.3.1.19	199.867	89.5444	373.62	134.781	369.335	109.968	112.45	1.79619	2.56647	2.47855	2.52251	1.50515	Expressed	Expressed	Expressed
TCDM_01880	1	lipin/phosphatidic acid phosphatase (C20:4, C20:4)	3.1.3.4	703.658	705.821	456.291	497.234	571.226	607.444	504.633	1.89792	1.44434	1.68014	1.78903	1.50515	Expressed	Not expressed	Expressed
TCDM_01885	1	dihydrofolate reductase-thymidylate synthase	2.1.1.45	126.265	126.416	414.554	369.738	133.956	130.915	126.866	1.50065	3.05917	1.5523	2.30573	1.50515	Not expressed	Expressed	Expressed
TCDM_01886	0	arginine N-methyltransferase	2.1.1.-	409.568	402.95	459.902	462.628	288.643	240.883	300.074	1.85891	2.02175	1.37347	1.94033	1.50515	Expressed	Expressed	Not expressed
TCDM_01899	0	2,4-dienoyl-CoA reductase (NADPH)	1.3.1.34	359.443	442.455	442.245	564.625	258.981	413.69	364.868	1.60995	1.88268	1.41854	1.74631	1.50515	Expressed	Expressed	Not expressed
TCDM_01902	1	glucosamine-fructose-6-phosphate aminotransferase	2.6.1.16	342.312	184.356	412.949	278.67	491.809	277.539	277.652	1.44843	1.75654	1.88785	1.8222	1.50515	Not expressed	Expressed	Expressed
TCDM_01913	0	kinesin	3.6.4.4	168.459	136.95	105.545	87.4257	158.195	151.861	108.685	1.90559	1.37972	1.92481	1.9152	1.50515	Expressed	Not expressed	Expressed
TCDM_01931	0	protein kinase	2.7.11.1	581.517	718.989	649.321	757.69	554.96	628.39	586.204	1.62065	1.71221	1.51526	1.66643	1.50515	Expressed	Expressed	Expressed	identified as a kinase/phosphatase motified by phosphorylation after incubation of trypomastigotes with ECM for 120 min	Important for cellular infection	ok		https://doi.org/10.1371/journal.pntd.0007103
TCDM_01935	0	hypothetical protein	1.13.11.19	305.193	289.703	245.602	260.456	193.917	178.044	199.085	1.98454	1.78104	1.43248	1.88279	1.50515	Expressed	Expressed	Not expressed
TCDM_01937	0	cysteine protease	3.4.22.-	104.692	73.7425	115.578	76.4975	123.75	104.732	79.317	1.63661	1.72275	1.93722	1.82999	1.50515	Expressed	Expressed	Expressed
TCDM_01938	0	Monooxygenase	1.14.13.-	165.921	186.99	374.022	468.092	195.831	209.463	187.874	1.43814	2.55351	1.58889	2.0712	1.50515	Not expressed	Expressed	Expressed
TCDM_01943	0	cis-prenyltransferase	2.5.1.87	203.674	168.554	216.708	193.065	214.329	198.99	193.658	1.46244	1.56721	1.57685	1.57203	1.50515	Not expressed	Expressed	Expressed
TCDM_01945	1	mercaptopyruvate sulfurtransferase	2.8.1.2	92.0022	65.8415	93.5054	69.2121	77.503	68.0756	68.1893	1.66965	1.70532	1.57719	1.68749	1.50515	Expressed	Expressed	Expressed
TCDM_01953	1	adenosine kinase	2.7.1.15	86.6089	39.5049	77.8543	74.6762	79.0977	73.3122	73.4486	1.34583	1.54639	1.54552	1.54596	1.50515	Not expressed	Expressed	Expressed
TCDM_01966	0	hypothetical protein	1.1.1.42	84.0709	23.7029	198.649	80.1403	87.3902	20.9463	29.3467	2.2637	3.79831	2.27103	3.03467	1.50515	Expressed	Expressed	Expressed
TCDM_01974	0	protein kinase	2.7.11.1	16.1797	34.2376	11.638	14.571	14.6714	36.6561	14.581	2.17991	1.39232	2.20461	2.19226	1.50515	Expressed	Not expressed	Expressed	identified as a kinase/phosphatase motified by phosphorylation after incubation of trypomastigotes with ECM for 120 min	Important for cellular infection	ok		https://doi.org/10.1371/journal.pntd.0007103
TCDM_01982	0	rac serine-threonine kinase	2.7.1.-	398.147	605.742	409.337	635.658	350.837	471.293	399.266	1.76782	1.81679	1.537	1.7923	1.50515	Expressed	Expressed	Expressed
TCDM_01987	0	phosphatase 2C	3.1.3.16	1861.93	2823.28	2041.07	2688.34	2272.46	3461.38	2064.21	1.64686	1.65772	1.89097	1.77434	1.50515	Expressed	Expressed	Expressed
TCDM_01988	0	DNA repair protein	3.6.4.-	529.488	998.157	368.403	659.336	409.203	811.671	421.232	2.24609	1.73169	1.9451	2.09559	1.50515	Expressed	Expressed	Expressed
TCDM_01995	0	DNA-directed RNA polymerase III subunit	2.7.7.6	989.499	956.018	1023.74	990.825	818.725	811.671	832.454	1.68084	1.72198	1.48253	1.70141	1.50515	Expressed	Expressed	Not expressed
TCDM_02008	0	ABC transporter	3.6.3.-	569.144	576.771	591.532	662.979	430.572	335.141	444.429	1.79842	1.91132	1.34926	1.85487	1.50515	Expressed	Expressed	Not expressed
TCDM_02026	0	hypothetical protein	6.3.2.-	196.06	168.554	142.867	85.6044	176.694	146.624	143.242	1.78273	1.27334	1.64044	1.71158	1.50515	Expressed	Not expressed	Expressed
TCDM_02042	0	ubiquitin carboxyl-terminal hydrolase	3.4.19.12	46.6356	65.8415	65.4137	132.96	52.9444	73.3122	54.1914	1.54578	2.25917	1.6772	1.96819	1.50515	Expressed	Expressed	Expressed
TCDM_02055	0	protein kinase	2.7.11.21	408.299	671.583	343.923	597.409	289.281	633.627	350.361	2.02511	1.84921	1.82471	1.93716	1.50515	Expressed	Expressed	Expressed	identified as a kinase/phosphatase motified by phosphorylation after incubation of trypomastigotes with ECM for 120 min	Important for cellular infection	ok		https://doi.org/10.1371/journal.pntd.0007103
TCDM_02063	0	protein kinase	2.7.11.1	1277.24	1574.93	1216.78	1449.81	1045.81	1131.1	1139.67	1.76218	1.68219	1.4558	1.72219	1.50515	Expressed	Expressed	Not expressed
TCDM_02065	0	lanosterol 14-alpha-demethylase	1.14.-.-	186.86	242.297	505.652	772.261	61.5559	120.442	127.083	2.14754	3.90081	1.17266	3.02418	1.50515	Expressed	Expressed	Not expressed
TCDM_02067	0	hypothetical protein	2.8.1.1	14.9107	36.8712	21.6708	32.7847	20.4123	41.8927	20.5382	1.77114	1.83278	2.00425	1.91852	1.50515	Expressed	Expressed	Expressed
TCDM_02068	1	S-adenosylmethionine synthetase	2.5.1.6	507.281	605.742	1076.72	1251.28	515.411	565.551	520.425	1.57916	2.55047	1.54659	2.06481	1.50515	Expressed	Expressed	Expressed
TCDM_02075	0	DNA ligase I	6.5.1.1	214.778	350.277	363.989	493.591	180.521	261.829	219.483	1.79656	2.35179	1.51351	2.07417	1.50515	Expressed	Expressed	Expressed
TCDM_02085	1	PAS-domain containing phosphoglycerate kinase	2.7.2.3	368.643	326.574	704.702	683.014	229.001	267.066	273.017	1.7832	2.7459	1.40345	2.26455	1.50515	Expressed	Expressed	Not expressed
TCDM_02099	0	ATP-dependent RNA helicase	3.6.4.13	363.884	932.316	303.792	692.12	286.41	769.778	309.801	2.45119	2.08099	2.16053	2.30586	1.50515	Expressed	Expressed	Expressed
TCDM_02100	0	ATP-dependent RNA helicase	3.6.4.13	130.707	165.921	104.742	156.638	95.3638	162.334	107.339	1.88447	1.72937	1.71251	1.80692	1.50515	Expressed	Expressed	Expressed
TCDM_02101	1	glutamyl-tRNA synthetase	6.1.1.17	1218.87	2496.71	1041	1881.47	1013.28	2660.18	1058.79	2.20032	1.88298	2.18459	2.19246	1.50515	Expressed	Expressed	Expressed
TCDM_02105	1	3-hydroxy-3-methylglutaryl-CoA reductase	1.1.1.34	315.663	313.406	611.598	619.266	303.952	272.302	304.897	1.5392	2.39895	1.4446	1.96907	1.50515	Expressed	Expressed	Not expressed
TCDM_02113	1	S-adenosylmethionine decarboxylase proenzyme	4.1.1.50	768.059	779.563	982.409	1067.32	704.544	806.434	769.21	1.51164	1.83898	1.4857	1.67531	1.50515	Expressed	Expressed	Not expressed
TCDM_02116	1	S-adenosylmethionine decarboxylase proenzyme	4.1.1.50	449.542	629.445	501.639	653.872	387.196	476.529	452.24	1.70513	1.78733	1.45567	1.74623	1.50515	Expressed	Expressed	Not expressed
TCDM_02119	1	homoserine kinase	2.7.1.39	230.323	200.158	566.651	475.377	200.296	219.937	202.26	1.57374	2.76697	1.54692	2.17035	1.50515	Expressed	Expressed	Expressed
TCDM_02122	0	kinesin	3.6.4.4	1611.31	1975.24	1470	1764.91	2167.85	2366.94	1626.67	1.6136	1.49899	1.89552	1.75456	1.50515	Expressed	Not expressed	Expressed
TCDM_02134	1	glyceraldehyde 3-phosphate dehydrogenase	1.2.1.12	441.293	568.87	1038.99	1406.1	691.786	801.197	581.162	1.35815	2.45934	1.79394	2.12664	1.50515	Not expressed	Expressed	Expressed
TCDM_02136	0	mitogen-activated protein kinase 5	2.7.1.-	488.563	413.485	481.573	336.953	397.721	214.7	343.03	1.82259	1.70527	1.38537	1.76393	1.50515	Expressed	Expressed	Not expressed	identified as a kinase/phosphatase motified by phosphorylation after incubation of trypomastigotes with ECM for 120 min	Important for cellular infection	check	There is another gene encoding the enzyme (this is kinase 5)	https://doi.org/10.1371/journal.pntd.0007103
TCDM_02137	0	aldehyde dehydrogenase	1.2.1.3	381.333	329.207	890.91	744.94	334.571	261.829	329.744	1.58761	2.7082	1.39872	2.14791	1.50515	Expressed	Expressed	Not expressed
TCDM_02148	0	GTPase activating protein of Rab-like GTPase	3.6.5.1	96.7609	129.049	75.8478	85.6044	75.2704	115.205	76.8234	1.9632	1.55962	1.75094	1.85707	1.50515	Expressed	Expressed	Expressed
TCDM_02155	0	superoxide dismutase	1.15.1.1	62.8153	39.5049	43.7429	38.2488	53.9013	26.1829	38.3744	1.83974	1.57808	1.55183	1.70891	1.50515	Expressed	Expressed	Expressed
TCDM_02174	0	C-1-tetrahydrofolate synthase	3.5.4.9	326.132	476.692	667.781	1005.4	318.942	445.11	338.03	1.69975	2.70471	1.64206	2.20223	1.50515	Expressed	Expressed	Expressed
TCDM_02189	0	aldehyde dehydrogenase	1.2.1.22	318.201	252.831	338.706	300.526	309.055	314.195	301.379	1.44724	1.56988	1.54175	1.55581	1.50515	Not expressed	Expressed	Expressed
TCDM_02191	0	helicase	3.6.4.12	2749.91	3276.27	1803.09	1897.87	1916.53	2167.95	1899.73	2.06319	1.47682	1.5851	1.82415	1.50515	Expressed	Not expressed	Expressed
TCDM_02198	0	glycosyl hydrolase	3.2.1.-	854.986	984.989	732.794	754.047	807.243	775.015	756.144	1.72852	1.4868	1.55481	1.64166	1.50515	Expressed	Not expressed	Expressed
TCDM_02203	0	apurinic/apyrimidinic endonuclease	4.2.99.18	43.4631	50.0395	42.5389	43.7129	45.9277	36.6561	42.6314	1.60762	1.51771	1.47077	1.56266	1.50515	Expressed	Expressed	Not expressed
TCDM_02221	0	protein kinase	2.7.1.37	506.646	597.841	585.513	606.516	408.884	277.539	418.66	1.82657	1.92232	1.3001	1.87445	1.50515	Expressed	Expressed	Not expressed			check	There is another gene encoding the enzyme	https://doi.org/10.1371/journal.pntd.0007103
TCDM_02223	0	ubiquinone biosynthesis methyltransferase	2.1.1.201	537.419	721.623	738.011	1034.54	373.481	549.841	538.662	1.68097	2.1124	1.34412	1.89668	1.50515	Expressed	Expressed	Not expressed
TCDM_02232	0	UDP-N-acetylglucosamine-dolichyl-phosphateN-acetylglucosaminephosphotransferase	2.7.8.15	108.499	89.5444	188.616	304.169	106.527	167.571	106.724	1.42534	2.59828	1.79362	2.19595	1.50515	Not expressed	Expressed	Expressed
TCDM_02241	0	glycosyl hydrolase-like protein	3.2.1.-	464.135	466.158	525.316	513.626	374.119	345.615	383.121	1.72598	1.86078	1.43823	1.79338	1.50515	Expressed	Expressed	Not expressed
TCDM_02244	1	phosphoglycerate mutase family member 5	3.1.3.16	149.107	121.148	188.616	202.172	143.843	183.28	144.369	1.43451	1.85851	1.64489	1.7517	1.50515	Not expressed	Expressed	Expressed
TCDM_02252	0	hslvu complex proteolytic subunit	3.4.25.2	432.093	279.168	865.628	544.59	424.831	308.959	320.546	1.62085	2.52555	1.65673	2.09114	1.50515	Expressed	Expressed	Expressed
TCDM_02256	0	glycosyl transferase	2.4.1.56	162.431	239.663	177.379	183.958	117.371	183.28	163.926	1.73806	1.6133	1.41315	1.67568	1.50515	Expressed	Expressed	Not expressed
TCDM_02279	0	biotin/lipoate protein ligase	6.3.4.15	323.594	192.257	266.069	165.745	243.991	109.968	168.396	2.01703	1.79171	1.5598	1.90437	1.50515	Expressed	Expressed	Expressed
TCDM_02281	0	short-chain dehydrogenase	1.1.-.-	34.8974	28.9703	48.5586	29.1419	38.911	15.7097	28.9874	1.6128	1.84631	1.44141	1.72955	1.50515	Expressed	Expressed	Not expressed
TCDM_02290	1	2-oxoglutarate dehydrogenase E1 component	1.2.4.2	558.358	695.286	823.089	1030.89	674.882	895.456	676.923	1.42327	1.87321	1.67218	1.77269	1.50515	Not expressed	Expressed	Expressed
TCDM_02294	0	hypothetical protein	1.6.5.3	184.639	86.9108	300.983	131.139	157.558	78.5488	91.3336	1.97801	2.63533	1.80159	2.30667	1.50515	Expressed	Expressed	Expressed
TCDM_02303	1	cysteine synthase	2.5.1.47	194.156	363.445	240.385	389.773	194.555	303.722	199.138	1.90109	2.05996	1.76196	1.98053	1.50515	Expressed	Expressed	Expressed
TCDM_02307	0	trans-sialidase	3.2.1.18	23.7937	36.8712	44.5455	60.1052	52.9444	52.3659	37.6387	1.28345	1.89217	1.90012	1.89615	1.50515	Not expressed	Expressed	Expressed
TCDM_02308	1	UDP-galactopyranose mutase	5.4.99.9	261.73	373.98	223.931	282.312	207.95	261.829	227.711	1.89731	1.62305	1.53911	1.76018	1.50515	Expressed	Expressed	Expressed
TCDM_02318	0	glycogen synthase kinase-3 alpha	2.7.11.1	814.695	1069.27	1181.06	1384.24	965.12	1351.04	975.534	1.46748	1.82258	1.69937	1.76097	1.50515	Not expressed	Expressed	Expressed	identified as a kinase/phosphatase motified by phosphorylation after incubation of trypomastigotes with ECM for 120 min	Important for cellular infection	ok		https://doi.org/10.1371/journal.pntd.0007103
TCDM_02321	0	hypothetical protein	2.7.1.24	152.279	221.227	346.733	577.374	194.874	288.012	197.509	1.4452	2.61834	1.73415	2.17625	1.50515	Not expressed	Expressed	Expressed
TCDM_02330	0	GPI-anchor transamidase subunit 8	3.-.-.-	94.8574	134.317	98.3212	112.925	138.421	214.7	99.7815	1.66055	1.5678	2.21198	1.93627	1.50515	Expressed	Expressed	Expressed
TCDM_02331	0	tubulin tyrosine ligase protein	6.-.-.-	32.9939	39.5049	56.9861	63.7479	45.2898	15.7097	33.645	1.58761	2.23132	1.4012	1.90946	1.50515	Expressed	Expressed	Not expressed
TCDM_02336	1	phosphatidic acid phosphatase	3.1.3.4	1368.29	1917.3	90.6963	134.781	643.945	869.273	185.698	4.96644	1.03023	3.52693	4.24668	1.50515	Expressed	Not expressed	Expressed
TCDM_02337	1	phosphatidic acid phosphatase	3.1.3.4	3353.32	2428.23	356.765	262.277	2198.47	1518.61	472.95	4.26003	1.09327	3.46409	3.86206	1.50515	Expressed	Not expressed	Expressed
TCDM_02339	0	uracil-DNA glycosylase	3.2.2.27	103.106	60.5742	146.88	80.1403	96.0017	36.6561	62.5308	1.81693	2.2476	1.57012	2.03226	1.50515	Expressed	Expressed	Expressed
TCDM_02343	1	aconitase	4.2.1.3	713.493	1216.75	1081.93	1843.23	686.045	1230.6	750.337	1.79562	2.34854	1.78699	2.07208	1.50515	Expressed	Expressed	Expressed
TCDM_02348	0	vacuolar ATP synthase subunit c	3.6.1.35	130.072	247.564	140.459	267.741	107.484	240.883	131.111	1.93708	2.0384	1.8354	1.98774	1.50515	Expressed	Expressed	Expressed
TCDM_02351	0	peroxisomal enoyl-coa hydratase	4.2.1.17	182.101	331.841	260.049	429.843	137.783	251.356	189.026	1.86405	2.25498	1.53676	2.05952	1.50515	Expressed	Expressed	Expressed
TCDM_02360	0	serine/threonine protein kinase	2.7.1.-	202.088	368.712	235.57	373.381	223.898	335.141	225.065	1.77829	1.85796	1.75313	1.81812	1.50515	Expressed	Expressed	Expressed	identified as a kinase/phosphatase motified by phosphorylation after incubation of trypomastigotes with ECM for 120 min	Important for cellular infection	ok		https://doi.org/10.1371/journal.pntd.0007103
TCDM_02367	1	citrate synthase	2.3.3.1	835.951	613.643	936.66	695.763	830.845	680.756	682.257	1.57181	1.7085	1.61914	1.66382	1.50515	Expressed	Expressed	Expressed
TCDM_02375	1	alcohol dehydrogenase	1.1.1.1	77.0915	65.8415	668.985	901.578	91.2175	125.678	78.5041	1.40557	5.20757	1.88419	3.54588	1.50515	Not expressed	Expressed	Expressed
TCDM_02381	0	hypothetical protein	2.7.8.1	43.4631	36.8712	65.815	58.2838	23.6017	41.8927	37.3734	1.58483	2.12462	1.36642	1.85473	1.50515	Expressed	Expressed	Not expressed
TCDM_02397	0	hypothetical protein	5.2.1.8	107.865	52.6732	105.545	41.8915	140.335	99.4951	57.3554	1.9006	1.7947	2.45031	2.17546	1.50515	Expressed	Expressed	Expressed
TCDM_02398	0	Peptidyl-prolyl cis-trans isomerase-like 1 (cyp1)	5.2.1.8	273.151	366.079	247.208	278.67	237.612	272.302	249.717	1.78959	1.56189	1.52782	1.67574	1.50515	Expressed	Expressed	Expressed
TCDM_02399	0	dolichyl-P-Man:GDP-ManGlcNAc2-PP-dolichyl beta-1	2.4.1.83	99.9334	121.148	115.979	132.96	118.966	104.732	105.856	1.55267	1.68813	1.56576	1.62694	1.50515	Expressed	Expressed	Expressed
TCDM_02408	0	mannosyltransferase-II	2.4.1.-	124.044	110.614	104.742	125.674	61.2369	52.3659	65.5875	2.22716	2.20184	1.35461	2.2145	1.50515	Expressed	Expressed	Not expressed
TCDM_02411	1	UTP-glucose-1-phosphate uridylyltransferase 2	2.7.7.9	120.872	194.891	216.708	316.918	167.764	261.829	170.476	1.42341	2.04552	1.77052	1.90802	1.50515	Not expressed	Expressed	Expressed
TCDM_02419	1	5-oxoprolinase	3.5.2.9	1150.03	1883.07	584.309	868.793	789.382	1387.69	797.323	2.31352	1.40657	1.86938	2.09145	1.50515	Expressed	Not expressed	Expressed
TCDM_02425	1	Acireductone dioxygenase (Fe(2+)-requiring)	1.13.11.54	486.66	376.613	1201.53	752.226	1387.72	858.8	513.216	1.32532	2.31456	2.51805	2.4163	1.50515	Not expressed	Expressed	Expressed
TCDM_02432	1	phosphatidylinositol 3-kinase (tor2)	2.7.1.137	1417.79	2341.32	1184.67	1774.01	1185.83	1984.67	1209.02	2.03662	1.73527	1.81917	1.92789	1.50515	Expressed	Expressed	Expressed
TCDM_02436	0	alkylated DNA repair protein	4.2.99.18	72.9672	86.9108	68.2228	60.1052	41.7814	31.4195	43.6138	2.26114	1.96453	1.32314	2.11283	1.50515	Expressed	Expressed	Not expressed
TCDM_02437	0	hypothetical protein	2.3.1.225	115.161	165.921	168.551	229.493	103.337	157.097	119.355	1.68979	2.1305	1.60178	1.91015	1.50515	Expressed	Expressed	Expressed
TCDM_02445	0	serine/threonine protein phosphatase	3.1.3.16	82.802	81.6435	82.2687	89.2471	86.4334	94.2585	82.3221	1.50384	1.55	1.60848	1.57924	1.50515	Not expressed	Expressed	Expressed	identified as a kinase/phosphatase motified by phosphorylation after incubation of trypomastigotes with ECM for 120 min	Important for cellular infection	ok		https://doi.org/10.1371/journal.pntd.0007103
TCDM_02461	0	ubiquitin hydrolase	3.1.2.15	889.566	1675.01	704.702	1238.53	634.058	1073.5	723.188	2.21483	1.84934	1.69286	2.03209	1.50515	Expressed	Expressed	Expressed
TCDM_02464	0	geranylgeranyl transferase type II beta subunit	2.5.1.60	162.749	186.99	153.702	189.423	115.457	125.678	128.48	1.86553	1.84173	1.43723	1.85363	1.50515	Expressed	Expressed	Not expressed
TCDM_02468	0	hypothetical protein	3.4.22.-	276.641	221.227	321.851	220.386	171.272	109.968	176.183	1.91272	2.02318	1.27413	1.96795	1.50515	Expressed	Expressed	Not expressed
TCDM_02472	0	hypothetical protein	6.3.2.-	1091.97	1369.5	1165.41	1475.31	891.763	1078.74	1080.06	1.65157	1.7342	1.40769	1.69288	1.50515	Expressed	Expressed	Not expressed
TCDM_02474	1	phosphatidylinositol 4-kinase	2.7.1.137	2105.58	2725.84	1811.52	2309.5	1529.97	2057.98	1836.16	1.82334	1.63391	1.48006	1.72863	1.50515	Expressed	Expressed	Not expressed
TCDM_02490	1	phosphomannomutase-like protein/phosphopentomutase	5.4.2.2	111.037	100.079	239.984	278.67	134.594	225.173	113.393	1.42881	2.58398	2.06346	2.32372	1.50515	Not expressed	Expressed	Expressed
TCDM_02494	1	serine-palmitoyl-CoA transferase	2.3.1.50	633.863	579.405	1343.19	1081.89	479.37	350.851	489.374	1.75086	2.70648	1.3338	2.22867	1.50515	Expressed	Expressed	Not expressed
TCDM_02495	0	hypothetical protein	2.7.1.158	190.667	366.079	194.636	358.81	184.349	335.141	191.064	1.95199	1.94435	1.86407	1.94817	1.50515	Expressed	Expressed	Expressed
TCDM_02498	1	V-type ATPase	3.6.3.14	162.114	234.396	423.784	591.945	175.418	204.227	178.299	1.62339	2.92639	1.57421	2.27489	1.50515	Expressed	Expressed	Expressed
TCDM_02505	0	hypothetical protein	3.1.1.3	132.927	136.95	158.919	152.995	139.378	204.227	137.193	1.48724	1.64879	1.7631	1.70594	1.50515	Not expressed	Expressed	Expressed
TCDM_02507	1	adenosine kinase	2.7.1.20	199.867	363.445	257.24	380.666	155.644	235.646	203.445	1.88693	2.04778	1.46312	1.96735	1.50515	Expressed	Expressed	Not expressed
TCDM_02509	1	phosphatidylinositol 4-kinase	2.7.1.67	202.722	321.307	134.439	211.279	154.049	235.646	158.917	2.11521	1.59838	1.73773	1.92647	1.50515	Expressed	Expressed	Expressed
TCDM_02520	0	hypothetical protein	6.1.1.-	74.8707	63.2078	78.2556	61.9266	73.0378	31.4195	62.0547	1.62404	1.64139	1.32604	1.63272	1.50515	Expressed	Expressed	Not expressed
TCDM_02524	0	glycogen synthase kinase-3 alpha	2.7.1.37	705.561	387.148	339.91	253.17	666.59	256.593	264.924	2.43024	1.631	2.19061	2.31043	1.50515	Expressed	Expressed	Expressed	identified as a kinase/phosphatase motified by phosphorylation after incubation of trypomastigotes with ECM for 120 min	Important for cellular infection	ok		https://doi.org/10.1371/journal.pntd.0007103
TCDM_02525	1	pyrroline-5-carboxylate reductase/proline oxidase (NAD), mitochondrial	1.5.1.2	166.238	213.326	544.579	591.945	154.368	141.388	155.555	1.7318	3.33872	1.45089	2.53526	1.50515	Expressed	Expressed	Not expressed
TCDM_02530	0	peptidyl-prolyl cis-trans isomerase	5.2.1.8	206.212	155.386	168.952	138.424	212.735	130.915	140.12	1.79947	1.60782	1.73788	1.76868	1.50515	Expressed	Expressed	Expressed
TCDM_02533	0	kinesin	3.6.4.4	948.257	1509.09	836.332	1577.31	819.363	1408.64	847.524	1.94558	1.9226	1.82221	1.93409	1.50515	Expressed	Expressed	Expressed
TCDM_02535	0	proteasome regulatory ATPase subunit 1	3.6.4.8	541.226	410.851	834.727	781.368	631.187	560.315	543.135	1.3667	1.97903	1.60786	1.79345	1.50515	Not expressed	Expressed	Expressed
TCDM_02536	0	hypothetical protein	3.1.2.-	56.1531	44.7722	61.8019	63.7479	63.4695	68.0756	56.7179	1.38198	1.61811	1.67191	1.64501	1.50515	Not expressed	Expressed	Expressed
TCDM_02538	0	hypothetical protein	2.3.1.-	239.523	292.336	199.452	193.065	186.262	209.463	193.704	1.87637	1.51942	1.52834	1.70235	1.50515	Expressed	Expressed	Expressed
TCDM_02539	0	ubiquitin-conjugating enzyme e2	6.3.2.19	180.515	115.881	80.2622	65.5693	155.325	104.732	82.7091	2.22942	1.37263	2.05145	2.14044	1.50515	Expressed	Not expressed	Expressed
TCDM_02541	0	proteasome regulatory ATPase subunit 2	3.6.4.8	720.472	816.434	1070.3	1309.57	816.811	1063.03	816.472	1.44034	1.95238	1.6634	1.80789	1.50515	Not expressed	Expressed	Expressed
TCDM_02568	0	NADH-cytochrome b5 reductase	1.6.2.2	122.775	150.119	487.994	724.905	104.613	151.861	125.51	1.59776	3.82905	1.52862	2.71341	1.50515	Expressed	Expressed	Expressed
TCDM_02571	0	protein kinase	2.7.1.-	100.568	160.653	61.8019	125.674	74.6325	167.571	77.2261	2.14979	1.72571	2.0481	2.09894	1.50515	Expressed	Expressed	Expressed	identified as a kinase/phosphatase motified by phosphorylation after incubation of trypomastigotes with ECM for 120 min	Important for cellular infection	ok		https://doi.org/10.1371/journal.pntd.0007103
TCDM_02579	0	protein kinase	2.7.1.37	39.6561	28.9703	75.4464	52.8197	35.7216	36.6561	35.815	1.45914	2.22855	1.51645	1.8725	1.50515	Not expressed	Expressed	Expressed
TCDM_02581	0	kinesin	3.6.4.4	468.259	476.692	416.159	400.701	452.898	513.185	419.833	1.63719	1.47546	1.66275	1.64997	1.50515	Expressed	Not expressed	Expressed
TCDM_02619	0	protein kinase	2.7.1.-	67.2568	57.9405	79.0582	71.0334	66.659	52.3659	58.8124	1.57395	1.78588	1.51804	1.67991	1.50515	Expressed	Expressed	Expressed	identified as a kinase/phosphatase motified by phosphorylation after incubation of trypomastigotes with ECM for 120 min	Important for cellular infection	ok		https://doi.org/10.1371/journal.pntd.0007103
TCDM_02637	0	hypothetical protein	3.6.4.4	644.332	474.059	308.608	189.423	744.093	549.841	325.153	2.17268	1.23476	2.37816	2.27542	1.50515	Expressed	Not expressed	Expressed
TCDM_02647	0	protein phosphatase 2A catalytic subunit	3.1.3.16	219.536	266	182.596	247.706	241.439	314.195	221.726	1.60581	1.47271	1.76378	1.6848	1.50515	Expressed	Not expressed	Expressed
TCDM_02655	0	ABC transporter	3.6.3.-	389.582	160.653	468.731	256.813	330.743	178.044	185.921	1.97204	2.35001	1.87217	2.16103	1.50515	Expressed	Expressed	Expressed
TCDM_02659	1	pyrroline-5-carboxylate synthetase-like protein	1.2.1.41	1385.74	1006.06	4303.26	2744.8	2171.68	1288.2	1297.95	1.41806	2.84983	1.83941	2.34462	1.50515	Not expressed	Expressed	Expressed
TCDM_02679	0	mitogen-activated protein kinase	2.7.11.22	194.156	71.1088	212.293	114.746	231.552	146.624	117.934	1.63642	1.88884	2.07765	1.98325	1.50515	Expressed	Expressed	Expressed	identified as a kinase/phosphatase motified by phosphorylation after incubation of trypomastigotes with ECM for 120 min	Important for cellular infection	ok		https://doi.org/10.1371/journal.pntd.0007103
TCDM_02681	1	glucosamine-6-phosphate isomerase	3.5.99.6	390.851	384.514	528.125	473.556	283.859	298.485	307.088	1.77289	2.10055	1.44813	1.93672	1.50515	Expressed	Expressed	Not expressed
TCDM_02689	0	dihydrolipoyl dehydrogenase/pyruvate dehydrogenase (dihydrolipoamide dehydrogenase), mitochondrial	1.8.1.4	260.779	352.91	952.712	1160.21	401.548	439.873	357.774	1.34482	2.98457	1.68821	2.33639	1.50515	Not expressed	Expressed	Expressed
TCDM_02697	0	hypothetical protein	4.2.1.70	124.996	92.1781	129.222	69.2121	117.371	109.968	93.9571	1.66795	1.5651	1.72177	1.69486	1.50515	Expressed	Expressed	Expressed
TCDM_02712	0	exosome-associated protein 2	3.1.13.-	61.5463	89.5444	71.8346	91.0685	96.9585	68.0756	68.4515	1.61485	1.70214	1.71752	1.70983	1.50515	Expressed	Expressed	Expressed
TCDM_02731	1	enoyl-CoA hydratase/isomerase family protein/3-hydroxyisobutyryl-CoA hydrolase	3.1.2.4	216.998	263.366	229.951	309.633	215.924	261.829	218.293	1.61138	1.74728	1.60519	1.67933	1.50515	Expressed	Expressed	Expressed
TCDM_02738	1	enolase	4.2.1.11	52.0288	57.9405	77.453	89.2471	83.5629	109.968	59.8918	1.41432	1.89351	2.08792	1.99072	1.50515	Not expressed	Expressed	Expressed
TCDM_02750	0	ruvB-like DNA helicase	3.6.4.12	386.409	608.375	742.826	1185.71	364.232	576.024	405.371	1.73861	2.64377	1.67202	2.19119	1.50515	Expressed	Expressed	Expressed
TCDM_02751	0	ATP-dependent RNA helicase	3.6.4.13	265.537	387.148	266.872	336.953	235.698	303.722	265.671	1.73994	1.64843	1.5216	1.69418	1.50515	Expressed	Expressed	Expressed
TCDM_02752	0	phospholipid-translocating P-type ATPase (flippase)	3.6.3.1	733.162	1061.37	459.902	737.655	660.211	1021.13	667.506	1.84998	1.39038	1.76999	1.80998	1.50515	Expressed	Not expressed	Expressed
TCDM_02753	0	putative phospholipid-translocating P-type ATPase (flippase)	3.6.3.1	235.716	155.386	151.696	107.461	142.886	120.442	122.686	2.06978	1.5653	1.58318	1.82648	1.50515	Expressed	Expressed	Expressed
TCDM_02758	0	P450 reductase	1.-.-.-	79.6295	158.02	89.091	154.816	81.0114	136.151	81.8193	1.94785	1.98145	1.83406	1.96465	1.50515	Expressed	Expressed	Expressed
TCDM_02769	0	hypothetical protein	2.1.1.-	1002.51	755.86	921.811	806.867	891.444	1083.97	815.325	1.58857	1.56946	1.72337	1.65597	1.50515	Expressed	Expressed	Expressed
TCDM_02772	0	serine/threonine-protein phosphatase 2A	3.1.3.16	73.6017	105.346	36.118	34.606	74.6325	78.5488	39.8663	2.55564	1.37888	2.3278	2.44172	1.50515	Expressed	Not expressed	Expressed
TCDM_02775	0	putative zinc carboxypeptidase	3.4.17.-	404.81	431.92	326.266	342.418	465.018	523.659	348.657	1.71205	1.46011	1.91713	1.81459	1.50515	Expressed	Not expressed	Expressed
TCDM_02776	0	zinc carboxypeptidase	3.4.17.-	227.467	129.049	189.82	103.818	279.394	172.807	133.425	1.84238	1.6115	2.15246	1.99742	1.50515	Expressed	Expressed	Expressed
TCDM_02781	1	serine acetyltransferase	2.3.1.30	145.935	89.5444	128.018	98.354	118.328	109.968	99.5154	1.6954	1.6494	1.6592	1.6773	1.50515	Expressed	Expressed	Expressed
TCDM_02784	0	hypothetical protein	3.1.1.3	315.345	484.593	347.937	446.236	308.417	466.056	318.604	1.7661	1.75737	1.72728	1.76173	1.50515	Expressed	Expressed	Expressed
TCDM_02786	0	tyrosine phosphatase	3.1.3.67	313.759	571.504	367.199	559.16	293.108	450.346	319.103	1.88936	1.94716	1.6772	1.91826	1.50515	Expressed	Expressed	Expressed
TCDM_02792	1	nucleoside diphosphate kinase	2.7.4.6	124.044	163.287	139.255	109.282	149.265	109.968	111.376	1.7991	1.62733	1.67606	1.73758	1.50515	Expressed	Expressed	Expressed
TCDM_02794	0	casein kinase	2.7.11.1	387.995	379.247	220.721	216.743	308.736	235.646	222.214	2.17792	1.48807	1.73656	1.95724	1.50515	Expressed	Not expressed	Expressed
TCDM_02802	0	hypothetical protein	3.1.13.-	724.279	829.603	804.227	896.114	881.876	1063.03	806.765	1.46464	1.56279	1.71741	1.6401	1.50515	Not expressed	Expressed	Expressed
TCDM_02803	1	phosphatidylinositol-4-phosphate 5-kinase	2.7.1.68	253.799	326.574	199.05	264.099	238.25	345.615	239.805	1.72205	1.46756	1.7292	1.72562	1.50515	Expressed	Not expressed	Expressed	identified as a kinase/phosphatase motified by phosphorylation after incubation of trypomastigotes with ECM for 120 min	Important for cellular infection	ok		https://doi.org/10.1371/journal.pntd.0007103
TCDM_02811	0	hypothetical protein	1.1.1.-	304.876	360.811	467.928	610.159	316.391	303.722	306.028	1.59826	2.20566	1.5194	1.90196	1.50515	Expressed	Expressed	Expressed
TCDM_02816	0	phospholipid-translocating ATPase	3.6.3.1	876.876	1224.65	614.808	841.473	722.404	984.478	734.311	1.92888	1.49601	1.67451	1.8017	1.50515	Expressed	Not expressed	Expressed
TCDM_02821	0	hypothetical protein	2.3.1.9	121.506	160.653	154.103	176.673	118.009	167.571	124.766	1.64267	1.83266	1.65659	1.74463	1.50515	Expressed	Expressed	Expressed
TCDM_02824	0	hypothetical protein	6.3.2.-	307.414	421.385	206.675	253.17	265.998	314.195	254.453	1.9299	1.39787	1.65215	1.79102	1.50515	Expressed	Not expressed	Expressed
TCDM_02831	0	hypothetical protein	5.1.3.15	34.2629	39.5049	109.558	91.0685	44.333	10.4732	34.7871	1.56963	2.94619	1.26152	2.25791	1.50515	Expressed	Expressed	Not expressed
TCDM_02834	0	hypothetical protein	3.1.2.6	140.541	234.396	165.34	280.491	141.61	219.937	143.983	1.81054	2.03117	1.76623	1.92086	1.50515	Expressed	Expressed	Expressed
TCDM_02835	0	cleavage and polyadenylation specificity factor	3.1.27.-	173.218	202.792	298.174	400.701	186.262	288.012	187.915	1.50567	2.28149	1.7724	2.02695	1.50515	Expressed	Expressed	Expressed
TCDM_02837	0	DNA topoisomerase IB	5.99.1.2	2502.46	3207.8	2311.55	2835.87	2411.84	2843.47	2420.9	1.69165	1.57262	1.59595	1.6438	1.50515	Expressed	Expressed	Expressed
TCDM_02841	0	hypothetical protein	3.5.3.6	144.031	489.861	1156.18	3395.03	463.423	1157.29	466.067	1.1266	3.84784	2.18773	3.01778	1.50515	Not expressed	Expressed	Expressed
TCDM_02843	0	ruvB-like DNA helicase	3.6.4.12	534.564	974.454	1059.46	1750.34	492.128	932.112	574.319	1.82158	2.6867	1.75118	2.25414	1.50515	Expressed	Expressed	Expressed
TCDM_02846	0	surface protease GP63	3.4.24.36	956.188	2093.76	148.886	236.778	234.423	340.378	234.658	4.37493	1.30245	1.73642	3.05567	1.50515	Expressed	Not expressed	Expressed
TCDM_02848	0	trans-sialidase	3.2.1.18	403.541	439.821	1284.19	1639.23	5280.09	7001.31	524.259	1.28159	2.89214	5.52126	4.2067	1.50515	Not expressed	Expressed	Expressed
TCDM_02873	0	CDC16	3.1.1.73	1402.87	1580.2	153.702	131.139	472.673	612.68	185.599	4.77996	1.23662	2.9686	3.87428	1.50515	Expressed	Not expressed	Expressed
TCDM_02884	0	ABC1 protein	2.7.11.-	267.123	310.772	271.286	346.06	200.615	198.99	207.266	1.89571	1.98035	1.4657	1.93803	1.50515	Expressed	Expressed	Not expressed
TCDM_02889	0	hypothetical protein	2.1.1.-	234.13	318.673	232.359	273.205	170.315	256.593	232.536	1.70087	1.59768	1.41417	1.64928	1.50515	Expressed	Expressed	Not expressed
TCDM_02893	0	thimet oligopeptidase	3.4.24.59	366.422	545.168	701.893	792.296	311.607	466.056	376.386	1.72292	2.37466	1.54076	2.04879	1.50515	Expressed	Expressed	Expressed
TCDM_02896	1	cytoplasmic l-asparaginase i-like protein	3.5.1.1	114.527	179.089	86.2818	111.104	110.992	130.915	111.003	1.82983	1.38127	1.60036	1.71509	1.50515	Expressed	Not expressed	Expressed
TCDM_02899	0	ATP-dependent RNA helicase	3.6.4.13	706.196	1027.13	628.453	748.583	565.804	665.046	632.112	1.87471	1.59994	1.4763	1.73732	1.50515	Expressed	Expressed	Not expressed
TCDM_02901	1	GTPase activating protein of Rab-like GTPase	1.-.-.-	46.6356	63.2078	95.1107	71.0334	52.6255	62.839	53.6469	1.5308	2.03142	1.5863	1.80886	1.50515	Expressed	Expressed	Expressed
TCDM_02903	0	hypothetical protein	6.3.2.-	996.161	1301.03	705.103	932.541	868.48	1361.51	874.886	1.82074	1.43444	1.78438	1.80256	1.50515	Expressed	Not expressed	Expressed
TCDM_02904	0	proteasome regulatory ATPase subunit 2	3.6.4.8	128.803	147.485	198.649	180.316	202.528	204.227	150.768	1.41228	1.76745	1.85436	1.8109	1.50515	Not expressed	Expressed	Expressed
TCDM_02914	1	trypanothione synthetase	6.3.1.9	157.673	263.366	119.189	213.1	127.577	230.41	130.587	2.08495	1.78233	1.87437	1.97966	1.50515	Expressed	Expressed	Expressed
TCDM_02924	0	protein kinase	2.7.1.-	190.032	179.089	80.2622	80.1403	99.829	68.0756	80.1525	2.59429	1.50581	1.55602	2.07516	1.50515	Expressed	Expressed	Expressed	identified as a kinase/phosphatase motified by phosphorylation after incubation of trypomastigotes with ECM for 120 min	Important for cellular infection	ok		https://doi.org/10.1371/journal.pntd.0007103
TCDM_02931	0	tyrosine specific protein phosphatase	3.1.3.48	195.425	186.99	166.945	158.459	133.318	136.151	138.382	1.88447	1.68804	1.47634	1.78626	1.50515	Expressed	Expressed	Not expressed
TCDM_02932	1	NADH dehydrogenase	1.6.99.3	318.201	281.802	531.737	458.985	261.214	235.646	263.273	1.65157	2.29813	1.44306	1.97485	1.50515	Expressed	Expressed	Not expressed
TCDM_02935	1	phosphoribosylpyrophosphate synthetase	2.7.6.1	431.458	684.751	682.229	848.758	354.664	507.949	439.108	1.78108	2.19136	1.48577	1.98622	1.50515	Expressed	Expressed	Not expressed
TCDM_02937	0	selenophosphate synthetase	2.7.9.3	224.295	281.802	347.134	519.09	199.02	293.249	230.046	1.61109	2.29901	1.57979	1.95505	1.50515	Expressed	Expressed	Expressed
TCDM_02942	0	trans-sialidase	3.2.1.18	954.284	1169.35	490.803	489.949	5139.44	5844.03	537.151	2.36871	1.40848	5.2507	3.80971	1.50515	Expressed	Not expressed	Expressed
TCDM_02943	0	putative trans-sialidase	3.2.1.18	451.762	534.633	254.03	340.596	2440.55	2995.33	351.713	1.90311	1.33037	4.7045	3.30381	1.50515	Expressed	Not expressed	Expressed
TCDM_02945	0	protein kinase	2.7.11.1	279.813	558.336	229.951	442.593	282.902	565.551	280.122	1.98626	1.71255	2.0022	1.99423	1.50515	Expressed	Expressed	Expressed	identified as a kinase/phosphatase motified by phosphorylation after incubation of trypomastigotes with ECM for 120 min	Important for cellular infection	ok		https://doi.org/10.1371/journal.pntd.0007103
TCDM_02946	0	nuclear transcription factor	6.3.2.-	347.07	618.91	357.568	604.695	359.448	722.649	357.756	1.85539	1.85058	2.00039	1.92789	1.50515	Expressed	Expressed	Expressed
TCDM_02947	0	Dodecenoyl-CoA isomerase	5.3.3.8	314.394	226.495	373.219	260.456	188.495	157.097	192.295	1.90684	2.11431	1.39217	2.01058	1.50515	Expressed	Expressed	Not expressed
TCDM_02953	0	tryptophanyl-tRNA synthetase	6.1.1.2	341.994	460.89	522.908	559.16	359.767	350.851	351.743	1.65338	2.02259	1.51613	1.83799	1.50515	Expressed	Expressed	Expressed
TCDM_02962	0	DNA-directed RNA polymerase II subunit 3	2.7.7.6	113.575	142.218	94.308	125.674	98.2343	104.732	98.884	1.8024	1.62381	1.5335	1.7131	1.50515	Expressed	Expressed	Expressed
TCDM_02975	0	hypothetical protein	2.7.11.1	426.382	255.465	403.317	233.135	349.561	235.646	237.628	1.93222	1.84532	1.74284	1.88877	1.50515	Expressed	Expressed	Expressed
TCDM_02976	0	thymine-7-hydroxylase	1.14.11.6	133.244	118.515	98.7225	92.8899	81.3303	78.5488	82.4863	2.01222	1.67376	1.47137	1.84299	1.50515	Expressed	Expressed	Not expressed
TCDM_03007	0	hypothetical protein	3.1.-.-	290.917	221.227	104.341	127.496	204.761	172.807	132.027	2.3414	1.36847	1.92793	2.13467	1.50515	Expressed	Not expressed	Expressed
TCDM_03009	0	hypothetical protein	3.1.-.-	1021.86	1140.38	569.861	768.618	986.808	1272.49	790.437	1.87167	1.33195	1.92727	1.89947	1.50515	Expressed	Not expressed	Expressed
TCDM_03015	0	DNA repair helicase and transcription factor protein	3.6.4.12	158.942	113.247	119.992	76.4975	121.198	52.3659	80.1725	2.15482	1.73706	1.59286	1.94594	1.50515	Expressed	Expressed	Expressed
TCDM_03019	0	putative ABC transporter	3.6.3.-	198.28	147.485	757.274	438.95	132.042	83.7854	133.586	1.80312	3.69285	1.28578	2.74799	1.50515	Expressed	Expressed	Not expressed
TCDM_03020	0	hypothetical protein	3.6.3.-	2456.46	2188.57	10013.9	8422.01	1584.83	1241.07	1645.2	1.91161	4.09869	1.3462	3.00515	1.50515	Expressed	Expressed	Not expressed
TCDM_03022	0	hypothetical protein	3.-.-.-	24.7454	28.9703	19.2629	18.2137	20.0934	5.23658	18.3186	1.9601	1.52988	1.1412	1.74499	1.50515	Expressed	Expressed	Not expressed
TCDM_03052	0	hypothetical protein	2.1.1.-	163.066	292.336	148.084	236.778	172.548	267.066	164.014	1.89045	1.68556	1.84624	1.86834	1.50515	Expressed	Expressed	Expressed
TCDM_03065	0	protein kinase	2.7.1.37	478.728	521.465	487.191	526.376	466.932	492.239	479.575	1.55112	1.56589	1.50517	1.55851	1.50515	Expressed	Expressed	Expressed	identified as a kinase/phosphatase motified by phosphorylation after incubation of trypomastigotes with ECM for 120 min	Important for cellular infection	ok		https://doi.org/10.1371/journal.pntd.0007103
TCDM_03067	0	ABC transporter	3.6.3.-	210.97	273.901	444.251	579.196	167.764	230.41	212.914	1.6507	2.65958	1.43347	2.15514	1.50515	Expressed	Expressed	Not expressed
TCDM_03068	0	putative ABC transporter	3.6.3.-	118.651	176.455	203.866	346.06	94.7259	136.151	120.401	1.73715	2.58183	1.45993	2.15949	1.50515	Expressed	Expressed	Not expressed
TCDM_03074	0	hypothetical protein	2.1.1.1	129.755	129.049	128.821	111.104	117.371	99.4951	111.73	1.67042	1.5837	1.47287	1.62706	1.50515	Expressed	Expressed	Not expressed
TCDM_03075	0	putative RAB GDP dissociation inhibitor alpha	2.1.1.1	167.825	200.158	122.801	132.96	190.727	178.044	136.446	1.85391	1.4359	1.85658	1.85524	1.50515	Expressed	Not expressed	Expressed
TCDM_03084	1	myo-inositol-1(or 4)-monophosphatase 1	3.1.3.25	74.2362	86.9108	84.6766	69.2121	65.7021	31.4195	66.0531	1.7316	1.67717	1.19672	1.70439	1.50515	Expressed	Expressed	Not expressed
TCDM_03086	0	ABC transporter	3.6.3.-	1016.15	239.663	1136.91	236.778	552.727	120.442	237.067	2.81066	2.9538	1.91889	2.88223	1.50515	Expressed	Expressed	Expressed
TCDM_03088	0	arginine kinase	2.7.3.3	181.784	131.683	682.229	499.055	580.794	413.69	204.974	1.23329	2.94502	2.67386	2.80944	1.50515	Not expressed	Expressed	Expressed
TCDM_03097	0	PTP1-interacting protein	3.1.3.48	305.828	447.722	359.575	519.09	281.626	455.583	311.203	1.72266	1.91164	1.69671	1.81715	1.50515	Expressed	Expressed	Expressed
TCDM_03098	0	2Fe-2S iron-sulfur cluster binding domain containing protein	1.8.3.2	240.792	229.128	367.601	448.057	174.462	178.044	183.152	1.7924	2.54381	1.46386	2.1681	1.50515	Expressed	Expressed	Not expressed
TCDM_03103	1	glutamate dehydrogenase	1.4.1.2	683.989	963.919	2116.91	2835.87	551.77	806.434	696.233	1.69571	3.29332	1.47827	2.49452	1.50515	Expressed	Expressed	Not expressed
TCDM_03104	0	solanesyl-diphosphate synthase	2.5.1.-	155.452	176.455	158.518	222.207	127.896	261.829	155.758	1.57508	1.73388	1.76193	1.74791	1.50515	Expressed	Expressed	Expressed
TCDM_03118	0	hypothetical protein	2.7.1.37	507.915	779.563	686.242	1054.57	598.974	926.875	607.701	1.5686	1.93008	1.76615	1.84811	1.50515	Expressed	Expressed	Expressed
TCDM_03120	0	inositol phosphatidylinositol phosphatase	3.1.3.36	129.12	139.584	94.7094	127.496	124.069	78.5488	97.6453	1.87916	1.64985	1.54551	1.76451	1.50515	Expressed	Expressed	Expressed
TCDM_03128	0	mitochondrial DNA topoisomerase II	5.99.1.3	738.238	750.593	1080.33	1223.96	607.266	617.917	629.949	1.69398	2.25813	1.47503	1.97605	1.50515	Expressed	Expressed	Not expressed
TCDM_03130	0	ubiquitin hydrolase	3.1.2.15	1323.56	1440.61	993.244	1109.21	1131.29	1099.68	1100.64	1.76642	1.45586	1.51975	1.64309	1.50515	Expressed	Not expressed	Expressed
TCDM_03146	0	hypothetical protein	6.3.2.-	164.652	244.93	150.09	194.887	162.661	162.334	162.367	1.77178	1.5718	1.50602	1.67179	1.50515	Expressed	Expressed	Expressed
TCDM_03150	1	glutaminyl-tRNA synthetase	6.1.1.18	102.789	81.6435	193.432	129.317	134.913	115.205	104.03	1.37821	2.03375	1.71422	1.87398	1.50515	Not expressed	Expressed	Expressed
TCDM_03152	1	hypothetical protein	2.7.4.2	43.1458	23.7029	52.973	47.3556	60.599	57.6024	43.5668	1.23643	1.66364	1.86139	1.76251	1.50515	Not expressed	Expressed	Expressed
TCDM_03167	0	ATP-dependent DEAD/H RNA helicase	3.6.4.-	359.443	334.475	647.716	546.411	365.508	350.851	351.71	1.49043	2.15489	1.52503	1.83996	1.50515	Not expressed	Expressed	Expressed
TCDM_03169	0	ATP-dependent RNA helicase	3.6.4.13	138.003	226.495	206.274	358.81	134.275	204.227	144.626	1.77068	2.35176	1.68257	2.06122	1.50515	Expressed	Expressed	Expressed
TCDM_03175	0	5'-3' exonuclease XRND	3.1.13.-	301.386	373.98	283.325	356.988	279.394	335.141	285.132	1.69657	1.63459	1.58785	1.66558	1.50515	Expressed	Expressed	Expressed
TCDM_03177	0	aldehyde dehydrogenase	1.2.1.-	649.726	624.177	1139.32	1120.14	519.557	617.917	618.543	1.53722	2.2562	1.41592	1.89671	1.50515	Expressed	Expressed	Not expressed
TCDM_03182	0	phosphatidylinositol N-acetylglucosaminyltransferase subunit C	2.4.1.198	56.7875	47.4059	183.399	58.2838	47.2035	31.4195	47.2237	1.61439	2.75659	1.31516	2.18549	1.50515	Expressed	Expressed	Not expressed
TCDM_03185	0	hypothetical protein	3.4.24.-	107.23	181.722	109.157	118.389	81.6492	83.7854	86.1298	2.13859	1.82832	1.4617	1.98346	1.50515	Expressed	Expressed	Not expressed
TCDM_03187	1	tRNA pseudouridine synthase A	4.2.1.70	234.447	337.108	176.175	275.027	240.483	282.776	235.05	1.72767	1.46106	1.62458	1.67612	1.50515	Expressed	Not expressed	Expressed
TCDM_03188	0	proteasome beta 5 subunit	3.4.25.1	103.106	139.584	150.492	185.78	110.673	146.624	113.564	1.57829	1.97273	1.64478	1.80875	1.50515	Expressed	Expressed	Expressed
TCDM_03196	0	proteasome alpha 1 subunit	3.4.25.1	215.095	215.96	476.356	420.736	263.127	214.7	215.181	1.5069	2.44593	1.62171	2.03382	1.50515	Expressed	Expressed	Expressed
TCDM_03205	0	serine/threonine protein kinase	2.7.1.37	198.598	223.861	219.918	214.922	169.996	162.334	172.856	1.73371	1.76843	1.46271	1.75107	1.50515	Expressed	Expressed	Not expressed			check	There is another gene encoding the enzyme	https://doi.org/10.1371/journal.pntd.0007103
TCDM_03208	0	serine/threonine protein kinase	2.7.1.37	254.116	186.99	467.126	347.882	240.483	246.119	241.046	1.41082	2.14922	1.51528	1.83225	1.50515	Not expressed	Expressed	Expressed
TCDM_03235	1	adenylate kinase	2.7.4.3	352.781	316.039	430.205	362.453	329.786	288.012	317.414	1.56252	1.75958	1.47583	1.66105	1.50515	Expressed	Expressed	Not expressed
TCDM_03239	0	endonuclease G	3.1.30.-	182.418	176.455	164.939	163.923	237.293	83.7854	164.025	1.60484	1.50784	1.48195	1.55634	1.50515	Expressed	Expressed	Not expressed
TCDM_03256	0	deaminase	3.5.4.-	78.6777	92.1781	59.394	89.2471	27.748	10.4732	30.9126	2.87798	2.66009	1.04518	2.76903	1.50515	Expressed	Expressed	Not expressed
TCDM_03274	0	putative protein kinase	2.7.1.37	446.369	618.91	447.06	668.443	525.617	1000.19	454.916	1.68315	1.73768	2.13826	1.93797	1.50515	Expressed	Expressed	Expressed	identified as a kinase/phosphatase motified by phosphorylation after incubation of trypomastigotes with ECM for 120 min	Important for cellular infection	ok		https://doi.org/10.1371/journal.pntd.0007103
TCDM_03275	0	putative protein kinase	2.7.1.37	180.515	308.138	172.965	287.776	156.601	324.668	173.72	1.90687	1.83315	1.88761	1.89724	1.50515	Expressed	Expressed	Expressed
TCDM_03293	0	translation initiation factor eif-2b beta subunit	5.3.1.23	410.203	297.603	356.765	262.277	344.458	240.883	265.81	1.8381	1.67673	1.61218	1.75742	1.50515	Expressed	Expressed	Expressed
TCDM_03298	0	nucleoside phosphorylase	2.4.2.-	166.873	171.188	318.641	242.242	97.5964	83.7854	104.524	2.08914	2.83103	1.35648	2.46008	1.50515	Expressed	Expressed	Not expressed
TCDM_03333	0	cytochrome P450 reductase	1.6.2.4	578.979	497.762	378.436	362.453	333.933	340.378	342.586	2.05093	1.59169	1.48787	1.82131	1.50515	Expressed	Expressed	Not expressed
TCDM_03347	0	hypothetical protein	6.3.2.-	2948.51	2983.94	2086.82	2018.08	2551.54	2440.25	2122.16	1.89901	1.46919	1.6884	1.79371	1.50515	Expressed	Not expressed	Expressed
TCDM_03348	0	hypothetical protein	3.-.-.-	28.5524	36.8712	28.8944	36.4274	37.6352	36.6561	29.6477	1.61456	1.61279	1.76371	1.68914	1.50515	Expressed	Expressed	Expressed
TCDM_03352	0	ubiquitin hydrolase	3.1.2.15	151.962	200.158	132.031	149.352	137.464	167.571	138.653	1.77993	1.52106	1.61109	1.69551	1.50515	Expressed	Expressed	Expressed
TCDM_03358	0	aminopeptidase P	3.4.11.9	109.451	110.614	256.438	247.706	94.088	104.732	105.204	1.55442	2.65486	1.44452	2.10464	1.50515	Expressed	Expressed	Not expressed
TCDM_03369	0	hypothetical protein	6.3.2.11	527.902	682.118	552.605	739.476	555.598	801.197	552.904	1.60513	1.68075	1.73857	1.70966	1.50515	Expressed	Expressed	Expressed
TCDM_03383	0	serine/threonine protein phosphatase	3.1.3.16	137.686	176.455	98.7225	127.496	102.062	78.5488	99.0564	2.06286	1.65396	1.40705	1.85841	1.50515	Expressed	Expressed	Not expressed			check	There is another gene encoding the enzyme	https://doi.org/10.1371/journal.pntd.0007103
TCDM_03388	0	hypothetical protein	1.1.1.-	88.5124	97.4454	160.926	158.459	115.776	78.5488	89.4057	1.54811	2.22503	1.59736	1.91119	1.50515	Expressed	Expressed	Expressed
TCDM_03402	1	reiske iron-sulfur protein precursor	1.10.2.2	210.97	213.326	907.364	863.329	351.156	261.829	218.177	1.47494	3.51987	1.90539	2.71263	1.50515	Not expressed	Expressed	Expressed
TCDM_03410	0	metacaspase 5	3.4.22.-	9.83471	15.802	10.4341	18.2137	6.69779	5.23658	7.01148	2.25754	2.41645	1.3371	2.337	1.50515	Expressed	Expressed	Not expressed
TCDM_03411	0	metacaspase 5	3.4.22.-	140.858	84.2771	109.558	83.783	130.766	78.5488	83.8324	1.84865	1.66536	1.75938	1.80402	1.50515	Expressed	Expressed	Expressed
TCDM_03419	0	hypothetical protein	2.1.1.67	156.086	152.752	187.011	182.137	144.8	146.624	147.237	1.55748	1.76437	1.49387	1.66092	1.50515	Expressed	Expressed	Not expressed
TCDM_03422	0	mismatch repair protein MLH1	3.1.-.-	146.886	255.465	214.701	338.775	146.076	204.227	152.62	1.8257	2.24604	1.65979	2.03587	1.50515	Expressed	Expressed	Expressed
TCDM_03424	0	RNA 3'-terminal phosphate cyclase-like protein	2.7.7.50	813.743	347.643	1294.23	544.59	763.548	418.927	431.493	1.85143	2.47825	1.87394	2.17609	1.50515	Expressed	Expressed	Expressed
TCDM_03425	0	cyclophilin	5.2.1.8	266.489	605.742	372.015	845.116	225.173	487.002	277.042	2.0532	2.52348	1.79474	2.28834	1.50515	Expressed	Expressed	Expressed
TCDM_03427	0	casein kinase II	2.7.11.1	265.22	234.396	317.838	249.528	256.749	172.807	235.909	1.56819	1.71459	1.40565	1.64139	1.50515	Expressed	Expressed	Not expressed
TCDM_03428	0	putative ubiquitin hydrolase	3.4.19.12	279.813	658.415	277.707	581.017	219.113	612.68	277.918	2.14711	2.02837	1.98664	2.08774	1.50515	Expressed	Expressed	Expressed
TCDM_03429	0	putative ubiquitin hydrolase	3.4.19.12	168.776	184.356	190.623	260.456	134.594	130.915	138.012	1.78906	2.10324	1.46339	1.94615	1.50515	Expressed	Expressed	Not expressed
TCDM_03430	0	UDP-glucoronosyl and UDP-glucosyl transferase	2.4.1.17	427.334	1382.67	172.965	442.593	279.712	916.402	294.475	3.04972	1.55366	2.40788	2.7288	1.50515	Expressed	Expressed	Expressed
TCDM_03444	0	hypothetical protein	2.7.7.-	60.9118	84.2771	69.8281	78.3189	90.8986	68.0756	68.2508	1.57317	1.59586	1.67692	1.63639	1.50515	Expressed	Expressed	Expressed
TCDM_03448	0	hypothetical protein	2.7.11.-	438.755	647.88	396.094	535.483	408.246	460.82	411.297	1.82836	1.64443	1.56564	1.7364	1.50515	Expressed	Expressed	Expressed
TCDM_03456	0	hypothetical protein	3.4.19.12	436.534	487.227	331.483	360.631	400.911	507.949	364.659	1.77688	1.44905	1.75722	1.76705	1.50515	Expressed	Not expressed	Expressed
TCDM_03477	1	choline/ethanolamine phosphotransferase (CEPT)	2.7.8.1	265.22	458.257	249.214	387.952	280.669	507.949	266.765	1.86089	1.70643	1.97061	1.91575	1.50515	Expressed	Expressed	Expressed
TCDM_03495	0	hypothetical protein	5.4.99.-	268.075	437.188	298.977	477.199	235.06	387.507	271.165	1.80904	1.92909	1.66012	1.86907	1.50515	Expressed	Expressed	Expressed
TCDM_03509	1	isoleucyl-tRNA synthetase	6.1.1.5	1009.17	1677.64	1373.69	2067.26	1005.31	1775.2	1045.62	1.79423	2.11246	1.8364	1.97443	1.50515	Expressed	Expressed	Expressed
TCDM_03536	0	hypothetical protein	1.1.99.2	252.213	387.148	424.988	626.551	174.78	324.668	259.458	1.74357	2.40464	1.46403	2.07411	1.50515	Expressed	Expressed	Not expressed
TCDM_03538	1	dihydroxyacetone phosphate acyltransferase	2.3.1.42	251.261	366.079	257.24	309.633	175.737	151.861	183.29	2.14396	2.02962	1.38651	2.08679	1.50515	Expressed	Expressed	Not expressed
TCDM_03544	0	hypothetical protein	1.-.-.-	75.8225	84.2771	25.6839	40.0701	63.7885	73.3122	42.442	2.30156	1.24554	2.08749	2.19452	1.50515	Expressed	Not expressed	Expressed
TCDM_03558	0	putative mitochondrial DNA polymerase I protein A	2.7.7.7	117.065	68.4751	72.236	71.0334	88.9849	68.0756	68.731	1.85511	1.55054	1.65468	1.7549	1.50515	Expressed	Expressed	Expressed
TCDM_03559	0	mitochondrial DNA polymerase I protein A	2.7.7.7	219.536	152.752	184.202	162.102	218.476	172.807	163.173	1.65286	1.57056	1.71111	1.68199	1.50515	Expressed	Expressed	Expressed
TCDM_03589	0	D-isomer specific 2-hydroxyacid dehydrogenase-protein	1.1.1.-	55.8358	79.0098	41.7363	21.8564	89.6228	83.7854	43.1463	2.04345	1.19893	2.3925	2.21798	1.50515	Expressed	Not expressed	Expressed
TCDM_03590	0	D-isomer specific 2-hydroxyacid dehydrogenase-protein	1.1.1.-	1130.36	1158.81	2323.19	1983.47	861.782	748.832	888.64	1.7973	2.67215	1.40087	2.23472	1.50515	Expressed	Expressed	Not expressed
TCDM_03593	0	tyrosine phosphatase isoform	3.1.3.48	328.987	463.524	179.386	296.883	307.779	424.163	297.973	1.83663	1.27538	1.73977	1.7882	1.50515	Expressed	Not expressed	Expressed
TCDM_03608	0	putative kinesin-like protein	3.6.4.4	335.649	481.96	235.971	377.024	236.655	466.056	246.555	2.12283	1.75426	1.92361	2.02322	1.50515	Expressed	Expressed	Expressed
TCDM_03611	0	hydroxymethylglutaryl-CoA lyase	4.1.3.4	188.763	271.267	288.543	373.381	234.423	356.088	238.107	1.46793	1.89196	1.75125	1.82161	1.50515	Not expressed	Expressed	Expressed
TCDM_03612	0	hypothetical protein	4.1.3.4	41.5596	28.9703	67.0189	92.8899	34.7647	68.0756	35.4442	1.49965	2.56328	1.94648	2.25488	1.50515	Not expressed	Expressed	Expressed
TCDM_03622	0	ATP-dependent RNA helicase	3.6.4.13	534.247	563.603	657.749	670.264	634.058	717.412	570.649	1.46342	1.67588	1.69641	1.68615	1.50515	Not expressed	Expressed	Expressed
TCDM_03631	1	NADH-dependent fumarate reductase	1.3.1.6	501.253	424.019	1073.11	927.077	460.872	434.637	437.26	1.56726	2.58412	1.53105	2.07569	1.50515	Expressed	Expressed	Expressed	identified as a metabolic enzyme modified by phosphorylation after incubation of trypomastigotes with ECM for 120 min	Important for cellular infection	ok		https://doi.org/10.1371/journal.pntd.0007103
TCDM_03633	1	aspartate aminotransferase	2.6.1.1	929.856	663.682	154.906	111.104	1325.53	884.983	205.784	3.43848	1.08259	4.02102	3.72975	1.50515	Expressed	Not expressed	Expressed
TCDM_03639	0	rRNA dimethyltransferase	2.1.1.-	92.3194	94.8117	73.8412	87.4257	79.4167	94.2585	80.2176	1.67869	1.51077	1.59295	1.63582	1.50515	Expressed	Expressed	Expressed
TCDM_03646	1	vacuolar ATP synthase subunit d	3.6.3.14	92.6367	89.5444	116.38	134.781	89.6228	83.7854	89.5523	1.52372	1.90315	1.47034	1.71344	1.50515	Expressed	Expressed	Not expressed
TCDM_03665	0	hypothetical protein	2.3.1.23	545.034	129.049	798.609	163.923	615.24	109.968	132.537	2.74686	3.32846	2.86196	3.09521	1.50515	Expressed	Expressed	Expressed
TCDM_03667	1	phosphatidylinositol-4-phosphate 5-kinase	2.7.1.68	425.748	584.672	278.108	271.384	344.458	387.507	284.743	2.21574	1.46669	1.79472	2.00523	1.50515	Expressed	Not expressed	Expressed	identified as a metabolic enzyme modified by phosphorylation after incubation of trypomastigotes with ECM for 120 min	Important for cellular infection	ok		https://doi.org/10.1371/journal.pntd.0007103
TCDM_03688	0	putative ATP-dependent DEAD/H RNA helicase	3.6.4.13	87.2434	36.8712	111.163	58.2838	94.7259	57.6024	57.6706	1.58621	1.96269	1.82807	1.89538	1.50515	Expressed	Expressed	Expressed
TCDM_03689	0	putative ATP-dependent DEAD/H RNA helicase	3.6.4.13	193.839	292.336	298.575	406.166	204.761	397.98	213.518	1.65053	2.11648	1.91139	2.01393	1.50515	Expressed	Expressed	Expressed
TCDM_03690	0	enoyl-CoA hydratase/isomerase family protein	4.2.1.18	649.091	79.0098	1363.25	143.888	401.548	73.3122	85.4976	3.60411	4.95922	2.88576	4.28166	1.50515	Expressed	Expressed	Expressed
TCDM_03694	1	3-keto-dihydrosphingosine reductase	1.1.1.102	319.47	281.802	465.922	367.917	294.065	235.646	283.028	1.57167	1.96618	1.43429	1.76892	1.50515	Expressed	Expressed	Not expressed
TCDM_03696	1	serine palmitoyltransferase	2.3.1.50	578.662	492.494	1105.61	1012.68	620.024	434.637	501.111	1.57857	2.46631	1.56123	2.02244	1.50515	Expressed	Expressed	Expressed
TCDM_03702	0	GTP-ase activating protein	3.6.5.1	172.266	134.317	147.682	111.104	142.886	115.205	117.116	1.81701	1.61608	1.61302	1.71655	1.50515	Expressed	Expressed	Expressed
TCDM_03721	1	2-oxoisovalerate dehydrogenase beta subunit	1.2.4.4	967.292	1593.36	1446.32	2305.85	446.838	685.993	714.122	2.23025	2.79781	1.2681	2.51403	1.50515	Expressed	Expressed	Not expressed
TCDM_03730	0	N-Acetyl-D-glucosaminylphosphatidylinositolde-N-acetylase	3.5.1.89	355.002	316.039	350.746	289.598	347.009	303.722	304.954	1.61134	1.55867	1.57663	1.59399	1.50515	Expressed	Expressed	Expressed
TCDM_03731	0	endonuclease III	4.2.99.18	59.6428	94.8117	58.5914	72.8548	47.2035	52.3659	52.9884	1.95241	1.75156	1.43849	1.85199	1.50515	Expressed	Expressed	Not expressed
TCDM_03733	0	RNA helicase	3.6.4.13	404.175	539.9	366.798	433.486	368.378	607.444	371.958	1.77923	1.5859	1.81969	1.79946	1.50515	Expressed	Expressed	Expressed
TCDM_03743	0	kinesin	3.6.4.4	259.192	284.435	266.47	353.346	361.681	361.324	268.267	1.51946	1.66746	1.85307	1.76027	1.50515	Expressed	Expressed	Expressed
TCDM_03744	0	putative kinesin	3.6.4.4	279.496	294.97	294.161	285.955	297.573	408.454	286.776	1.50688	1.51754	1.74247	1.63001	1.50515	Expressed	Expressed	Expressed
TCDM_03746	0	hypothetical protein	6.3.2.-	380.699	92.1781	508.461	125.674	395.808	109.968	111.539	2.47062	2.92316	2.57092	2.74704	1.50515	Expressed	Expressed	Expressed
TCDM_03755	0	ubiqitin hydrolase	3.4.19.12	367.057	579.405	277.306	373.381	213.054	387.507	286.281	2.11871	1.64846	1.55761	1.88359	1.50515	Expressed	Expressed	Expressed
TCDM_03757	0	minichromosome maintenance (MCM) complex subunit	3.6.4.12	258.875	197.524	232.76	229.493	311.288	172.807	200.721	1.64892	1.66369	1.71792	1.6908	1.50515	Expressed	Expressed	Expressed
TCDM_03766	0	kinesin	3.6.4.4	284.572	123.782	370.41	182.137	252.283	115.205	129.618	2.05408	2.47873	1.91691	2.2664	1.50515	Expressed	Expressed	Expressed
TCDM_03768	0	protein kinase	2.7.1.37	423.21	142.218	471.942	227.671	468.526	246.119	229.516	1.74326	2.01054	2.03853	2.02453	1.50515	Expressed	Expressed	Expressed	identified as a kinase/phosphatase motified by phosphorylation after incubation of trypomastigotes with ECM for 120 min	Important for cellular infection	ok		https://doi.org/10.1371/journal.pntd.0007103
TCDM_03776	0	DNA photolyase	4.1.99.3	140.858	144.851	109.558	94.7112	125.663	89.0219	96.1959	1.97667	1.57116	1.62745	1.80206	1.50515	Expressed	Expressed	Expressed
TCDM_03785	0	hypothetical protein	2.7.12.1	23.1592	15.802	38.5258	25.4992	14.0335	5.23658	14.2103	1.87454	2.56126	1.124	2.2179	1.50515	Expressed	Expressed	Not expressed
TCDM_03791	0	protein kinase	2.7.12.1	398.782	210.693	333.891	165.745	284.815	193.754	195.448	2.0405	1.78794	1.73596	1.91422	1.50515	Expressed	Expressed	Expressed	identified as a kinase/phosphatase motified by phosphorylation after incubation of trypomastigotes with ECM for 120 min	Important for cellular infection	ok		https://doi.org/10.1371/journal.pntd.0007103
TCDM_03794	0	tyrosine phosphatase	3.1.3.48	394.658	373.98	802.622	613.802	659.573	356.088	376.047	1.5289	2.29945	1.85575	2.0776	1.50515	Expressed	Expressed	Expressed
TCDM_03820	0	ATP-dependent DNA helicase	3.6.4.12	94.2229	134.317	101.532	143.888	87.3902	104.732	94.9538	1.71549	1.80137	1.51777	1.75843	1.50515	Expressed	Expressed	Expressed
TCDM_03827	0	hypothetical protein	2.3.1.225	201.136	213.326	278.911	276.848	245.267	120.442	202.355	1.53116	1.8767	1.39791	1.70393	1.50515	Expressed	Expressed	Not expressed
TCDM_03829	0	hypothetical protein	2.7.2.-	114.844	115.881	92.3015	67.3907	109.397	99.4951	93.0209	1.75141	1.34566	1.63457	1.69299	1.50515	Expressed	Not expressed	Expressed
TCDM_03830	0	hypothetical protein	2.1.1.-	289.965	163.287	217.109	69.2121	383.05	198.99	166.857	1.86291	1.34521	2.19202	2.02746	1.50515	Expressed	Not expressed	Expressed
TCDM_03834	0	tyrosyl or methionyl-tRNA synthetase	6.1.1.-	49.4908	23.7029	115.578	54.6411	57.7286	15.7097	26.2817	1.89425	3.13598	1.89846	2.51722	1.50515	Expressed	Expressed	Expressed
TCDM_03843	0	cyclophilin	5.2.1.8	14.5935	23.7029	43.3416	69.2121	57.7286	52.3659	25.6668	1.21026	2.52072	2.48789	2.5043	1.50515	Not expressed	Expressed	Expressed
TCDM_03858	1	diacylglycerol kinase	2.7.1.107	269.027	310.772	222.727	327.847	260.257	392.744	261.134	1.62157	1.56321	1.76122	1.6914	1.50515	Expressed	Expressed	Expressed
TCDM_03868	0	DNA-directed rna polymerase I largest subunit	2.7.7.6	1018.69	953.385	937.061	965.326	875.178	843.09	881.366	1.63041	1.58951	1.47759	1.60996	1.50515	Expressed	Expressed	Not expressed
TCDM_03869	0	hypothetical protein	3.5.1.99	41.5596	26.3366	87.0845	67.3907	32.8511	26.1829	26.988	1.76852	2.93402	1.60458	2.35127	1.50515	Expressed	Expressed	Expressed
TCDM_03872	0	hypothetical protein	3.1.2.-	611.973	611.009	1053.04	987.183	583.665	492.239	586.399	1.55112	2.18845	1.41354	1.86978	1.50515	Expressed	Expressed	Not expressed
TCDM_03874	0	hypothetical protein	2.1.1.-	90.0987	129.049	85.4792	120.21	74.6325	83.7854	83.9547	1.8135	1.73665	1.44289	1.77508	1.50515	Expressed	Expressed	Not expressed
TCDM_03887	0	hypothetical protein	3.6.4.4	1532.63	1746.12	1062.67	1063.68	1333.5	1565.74	1090.66	1.99239	1.47761	1.83596	1.91417	1.50515	Expressed	Not expressed	Expressed
TCDM_03888	0	OSM3-like kinesin	3.6.4.4	638.939	1016.59	413.35	604.695	537.737	769.778	544.433	2.00736	1.43336	1.71291	1.86014	1.50515	Expressed	Not expressed	Expressed
TCDM_03896	0	hypothetical protein	1.8.4.-	233.495	302.871	554.21	839.652	237.931	397.98	244.425	1.6082	2.92804	1.80942	2.36873	1.50515	Expressed	Expressed	Expressed
TCDM_03897	0	DNA polymerase delta catalytic subunit	2.7.7.7	604.994	969.187	688.649	916.149	560.701	685.993	613.093	1.79329	1.8169	1.52323	1.8051	1.50515	Expressed	Expressed	Expressed
TCDM_03901	0	kinesin	3.6.4.4	483.17	547.801	489.599	495.413	441.097	492.239	483.813	1.57509	1.52457	1.46633	1.54983	1.50515	Expressed	Expressed	Not expressed
TCDM_03912	0	CAAX prenyl protease 2	3.4.22.-	46.0011	76.3761	36.5193	81.9616	33.489	83.7854	37.4675	2.10235	2.05904	2.04545	2.08069	1.50515	Expressed	Expressed	Expressed
TCDM_03919	0	protein kinase	2.7.-.-	85.0227	189.624	81.4661	147.531	87.3902	167.571	85.2594	2.08374	1.84881	1.98553	2.03464	1.50515	Expressed	Expressed	Expressed	identified as a kinase/phosphatase motified by phosphorylation after incubation of trypomastigotes with ECM for 120 min	Important for cellular infection	ok		https://doi.org/10.1371/journal.pntd.0007103
TCDM_03920	0	protein kinase	2.7.-.-	93.9057	144.851	84.2753	103.818	101.105	130.915	94.6256	1.77207	1.4985	1.73761	1.75484	1.50515	Expressed	Not expressed	Expressed	identified as a kinase/phosphatase motified by phosphorylation after incubation of trypomastigotes with ECM for 120 min	Important for cellular infection	ok		https://doi.org/10.1371/journal.pntd.0007103
TCDM_03927	0	protein kinase	2.7.1.-	241.744	255.465	225.938	253.17	173.186	104.732	178.461	1.89476	1.84824	1.25045	1.8715	1.50515	Expressed	Expressed	Not expressed			check	There is another gene encoding the enzyme	https://doi.org/10.1371/journal.pntd.0007103
TCDM_03948	1	2-oxoisovalerate dehydrogenase beta subunit	1.2.4.1	285.524	142.218	935.857	460.807	289.6	167.571	179.366	1.70457	3.44802	1.78434	2.61618	1.50515	Expressed	Expressed	Expressed
TCDM_03956	0	3-oxo-5-alpha-steroid 4-dehydrogenase	1.3.1.38	291.552	36.8712	1041.8	72.8548	156.601	10.4732	40.4696	3.51974	5.84713	2.43158	4.68344	1.50515	Expressed	Expressed	Expressed
TCDM_03978	0	thermostable carboxypeptidase 1	3.4.17.19	69.1603	81.6435	305.398	371.56	96.9585	130.915	83.1749	1.40124	3.52482	1.8736	2.69921	1.50515	Not expressed	Expressed	Expressed
TCDM_03980	0	mucin-like glycoprotein	6.3.2.5	11.7382	345.009	35.7167	302.347	29.6616	487.002	30.2671	4.19214	4.09267	4.89662	4.54438	1.50515	Expressed	Expressed	Expressed
TCDM_03984	0	putative 2-aminoethylphosphonate:pyruvateaminotransferase- likeprotein	4.2.1.49	191.301	208.059	1236.84	1367.85	88.0281	130.915	136.953	1.95292	5.10789	1.27556	3.53041	1.50515	Expressed	Expressed	Not expressed
TCDM_03985	0	putative 2-aminoethylphosphonate:pyruvateaminotransferase- likeprotein	4.2.1.49	35.2146	28.9703	342.719	311.454	17.2229	5.23658	18.3976	2.19222	6.36833	1.03466	4.28028	1.50515	Expressed	Expressed	Not expressed
TCDM_03987	0	Unc104-like kinesin	3.6.4.4	125.313	63.2078	313.022	185.78	184.987	57.6024	69.4184	1.86259	3.31035	2.19453	2.75244	1.50515	Expressed	Expressed	Expressed
TCDM_03989	0	Unc104-like kinesin	3.6.4.4	415.279	468.791	489.599	568.267	352.431	581.261	420.63	1.55971	1.76812	1.62128	1.6947	1.50515	Expressed	Expressed	Expressed
TCDM_03992	0	protein kinase	2.7.1.37	414.962	368.712	319.042	247.706	383.05	356.088	322.747	1.72596	1.36849	1.65721	1.69158	1.50515	Expressed	Not expressed	Expressed	identified as a kinase/phosphatase motified by phosphorylation after incubation of trypomastigotes with ECM for 120 min	Important for cellular infection	ok		https://doi.org/10.1371/journal.pntd.0007103
TCDM_03994	0	3	4.1.2.-	107.23	36.8712	1710.79	848.758	85.4766	94.2585	86.3548	1.31742	5.99603	1.54887	3.77245	1.50515	Not expressed	Expressed	Expressed
TCDM_03997	0	spliced leader RNA PSE-promoter transcription factor	3.4.11.9	94.2229	147.485	150.09	225.85	102.38	83.7854	95.0387	1.78169	2.3695	1.48269	2.07559	1.50515	Expressed	Expressed	Not expressed
TCDM_04001	0	hypothetical protein	3.1.3.16	838.806	921.781	635.676	595.588	531.996	607.444	596.774	1.96795	1.53919	1.45536	1.75357	1.50515	Expressed	Expressed	Not expressed
TCDM_04005	0	RNA pseudouridylate synthase	5.4.99.-	52.9806	26.3366	53.3743	40.0701	51.3497	36.6561	36.9975	1.58187	1.77328	1.70157	1.73743	1.50515	Expressed	Expressed	Expressed
TCDM_04007	0	hypothetical protein	3.1.3.16	331.842	500.395	553.408	650.229	272.058	445.11	343.169	1.72449	2.19959	1.55338	1.96204	1.50515	Expressed	Expressed	Expressed
TCDM_04009	0	elongation factor 2	3.6.5.-	502.205	547.801	483.178	479.02	445.882	513.185	479.436	1.60596	1.50891	1.50537	1.55744	1.50515	Expressed	Expressed	Expressed
TCDM_04015	0	ascorbate-dependent peroxidase	1.11.1.5	382.919	408.217	145.676	196.708	325.002	413.69	209.537	2.30285	1.29677	2.20665	2.25475	1.50515	Expressed	Not expressed	Expressed
TCDM_04021	0	hypothetical protein	2.7.7.7	133.879	215.96	186.61	233.135	95.3638	136.151	134.106	1.81273	2.04541	1.35127	1.92907	1.50515	Expressed	Expressed	Not expressed
TCDM_04022	0	hypothetical protein	2.7.7.7	233.178	431.92	225.537	349.703	185.625	350.851	226.301	1.96305	1.78105	1.69757	1.87205	1.50515	Expressed	Expressed	Expressed
TCDM_04024	1	malate dehydrogenase	1.1.1.37	165.287	242.297	300.582	382.488	156.282	193.754	168.133	1.72401	2.40817	1.54916	2.06609	1.50515	Expressed	Expressed	Expressed
TCDM_04026	1	malate dehydrogenase	1.1.1.37	332.477	508.296	1205.94	1595.52	213.691	272.302	278.32	1.99875	3.9026	1.36279	2.95067	1.50515	Expressed	Expressed	Not expressed
TCDM_04028	0	lysosomal alpha-mannosidase precursor	3.2.1.24	434.631	455.623	282.122	273.205	659.254	570.788	297.373	1.98698	1.43197	2.43441	2.21069	1.50515	Expressed	Not expressed	Expressed
TCDM_04034	0	hypothetical protein	2.7.7.-	206.846	218.594	520.902	509.984	349.242	424.163	231.659	1.41452	2.54266	2.13197	2.33731	1.50515	Not expressed	Expressed	Expressed
TCDM_04050	0	deoxyhypusine synthase	2.5.1.46	65.3533	55.3068	266.47	207.636	76.5462	73.3122	66.1492	1.40747	3.30604	1.64468	2.47536	1.50515	Not expressed	Expressed	Expressed
TCDM_04054	0	DNA-directed RNA polymerase III largest subunit	2.7.7.6	671.933	1169.35	605.177	970.79	570.588	1042.08	611.852	1.99376	1.79715	1.82543	1.9096	1.50515	Expressed	Expressed	Expressed
TCDM_04067	1	enolase	4.2.1.11	135.465	129.049	1058.66	994.468	521.79	476.529	169.572	1.25204	4.24213	2.97949	3.61081	1.50515	Not expressed	Expressed	Expressed
TCDM_04077	0	GTP-binding protein	3.6.5.-	108.499	86.9108	128.018	109.282	96.6395	47.1293	87.8836	1.62322	1.85542	1.29791	1.73932	1.50515	Expressed	Expressed	Not expressed
TCDM_04086	0	proteasome regulatory non-ATPase subunit 11	3.4.19.-	241.109	231.762	379.239	356.988	344.458	324.668	249.465	1.44769	1.96841	1.84712	1.90777	1.50515	Not expressed	Expressed	Expressed
TCDM_04098	0	trans-sialidase	3.2.1.18	158.307	184.356	197.044	229.493	827.018	858.8	185.625	1.4199	1.6611	3.71791	2.68951	1.50515	Not expressed	Expressed	Expressed
TCDM_04104	0	mitochondrial DNA polymerase I protein D	2.7.7.7	848.641	1298.39	1440.71	2114.61	743.455	1131.1	876.887	1.73591	2.40523	1.57867	2.07057	1.50515	Expressed	Expressed	Expressed
TCDM_04105	0	squalene monooxygenase	1.14.99.7	467.625	189.624	1296.23	690.299	471.078	256.593	277.696	1.69566	3.30282	1.81824	2.56053	1.50515	Expressed	Expressed	Expressed
TCDM_04115	0	phosphoprotein phosphatase	3.1.3.16	337.87	355.544	410.14	387.952	323.726	377.034	339.637	1.52763	1.68721	1.53922	1.61322	1.50515	Expressed	Expressed	Expressed
TCDM_04122	0	phospholipid-transporting ATPase 1-like protein	3.6.3.1	1655.09	2048.99	1136.51	1387.88	1131.93	1633.81	1161.65	2.07011	1.59715	1.70265	1.88638	1.50515	Expressed	Expressed	Expressed
TCDM_04133	0	hypothetical protein	3.6.3.-	5983.63	7982.62	2699.62	3520.71	3422.25	5105.67	3432.1	2.41054	1.40084	1.75354	2.08204	1.50515	Expressed	Not expressed	Expressed
TCDM_04134	0	putative ABC transporter	3.6.3.-	6518.19	8804.32	3137.05	4320.29	2774.48	3964.09	3219.75	2.64423	1.67032	1.555	2.15728	1.50515	Expressed	Expressed	Expressed
TCDM_04149	0	hypothetical protein	2.7.4.3	469.211	445.089	725.57	763.154	1012.32	1068.26	494.847	1.42082	1.99337	2.45839	2.22588	1.50515	Not expressed	Expressed	Expressed
TCDM_04154	0	surface protease GP63	3.4.24.36	173.852	131.683	196.642	136.603	4412.25	4147.38	140.328	1.59933	1.69962	7.49146	4.59554	1.50515	Expressed	Expressed	Expressed
TCDM_04158	1	adenylate kinase	2.7.4.3	289.648	239.663	794.997	599.231	686.364	722.649	320.606	1.30689	2.50828	2.524	2.51614	1.50515	Not expressed	Expressed	Expressed
TCDM_04173	1	ATP synthase	3.6.3.14	90.0987	123.782	188.215	194.887	98.8721	120.442	101.029	1.56777	2.30899	1.59595	1.95247	1.50515	Expressed	Expressed	Expressed
TCDM_04182	0	hypothetical protein	2.3.1.225	132.927	55.3068	115.979	47.3556	88.9849	20.9463	48.1507	2.35252	2.15366	1.65362	2.25309	1.50515	Expressed	Expressed	Expressed
TCDM_04186	1	2-oxoisovalerate dehydrogenase alpha subunit	1.2.4.4	597.697	982.355	952.311	1522.66	380.498	649.337	602.861	1.81849	2.42342	1.34069	2.12095	1.50515	Expressed	Expressed	Not expressed
TCDM_04189	0	arginine N-methyltransferase	2.1.1.-	263.951	316.039	193.432	225.85	234.104	288.012	226.675	1.78905	1.42199	1.66389	1.72647	1.50515	Expressed	Not expressed	Expressed
TCDM_04204	0	RNA helicase	3.6.4.13	1631.61	2001.58	2708.45	2870.48	1818.61	2618.29	1836.91	1.49311	2.00577	1.71971	1.86274	1.50515	Not expressed	Expressed	Expressed
TCDM_04218	0	choline dehydrogenase	1.1.99.1	456.521	113.247	748.445	198.529	285.453	141.388	147.102	2.33926	3.12593	1.94657	2.73259	1.50515	Expressed	Expressed	Expressed
TCDM_04221	0	NIMA-related kinase	2.7.11.1	846.42	763.761	547.388	509.984	788.745	759.305	568.58	1.91546	1.4276	1.86578	1.89062	1.50515	Expressed	Not expressed	Expressed
TCDM_04224	0	hypothetical protein	1.11.1.-	30.7731	18.4356	36.118	21.8564	33.17	26.1829	22.2891	1.6151	1.80912	1.83812	1.82362	1.50515	Expressed	Expressed	Expressed
TCDM_04234	0	protein kinase	2.7.1.37	556.455	529.366	451.475	442.593	431.529	450.346	443.368	1.73617	1.51411	1.49919	1.62514	1.50515	Expressed	Expressed	Not expressed			check	There is another gene encoding the enzyme	https://doi.org/10.1371/journal.pntd.0007103
TCDM_04236	0	mitochondrial structure specific endonuclease I (SSE-1)	3.1.11.-	60.2773	44.7722	69.8281	74.6762	89.9417	52.3659	53.157	1.4922	1.86384	1.84474	1.85429	1.50515	Not expressed	Expressed	Expressed
TCDM_04244	0	proteasome alpha 2 subunit	3.4.25.1	183.37	158.02	306.601	289.598	251.645	214.7	186.503	1.41112	2.0735	1.76114	1.91732	1.50515	Not expressed	Expressed	Expressed
TCDM_04248	0	proteasome alpha 5 subunit	3.4.25.1	525.047	771.662	740.418	1018.15	464.061	874.51	546.584	1.69844	2.08211	1.73615	1.90913	1.50515	Expressed	Expressed	Expressed
TCDM_04251	1	ATP synthase F1 subunit gamma protein	3.6.3.14	79.3122	134.317	272.891	515.448	75.5893	204.227	84.8127	1.76998	3.75929	2.11591	2.9376	1.50515	Expressed	Expressed	Expressed
TCDM_04252	0	centromere/microtubule binding protein cbf5	5.4.99.-	90.0987	155.386	188.616	305.99	96.0017	172.807	101.94	1.71612	2.67391	1.826	2.24996	1.50515	Expressed	Expressed	Expressed
TCDM_04261	1	guanine deaminase	3.5.4.3	327.718	316.039	244.8	305.99	218.157	162.334	220.821	1.9526	1.75815	1.34936	1.85537	1.50515	Expressed	Expressed	Not expressed
TCDM_04264	0	tRNA isopentenyltransferase	2.5.1.75	395.927	547.801	255.635	338.775	273.653	371.798	280.165	2.1441	1.5702	1.66412	1.90411	1.50515	Expressed	Expressed	Expressed
TCDM_04267	0	hypothetical protein	2.1.1.44	479.046	587.306	851.983	1025.43	479.689	607.444	490.451	1.59773	2.32242	1.61966	1.97104	1.50515	Expressed	Expressed	Expressed
TCDM_04269	0	Unc104-like kinesin	3.6.4.4	1824.82	2204.37	2670.32	2793.98	1494.24	1838.04	1826.14	1.6144	1.98634	1.40788	1.80037	1.50515	Expressed	Expressed	Not expressed
TCDM_04274	0	oxidoreductase	1.6.5.5	250.309	218.594	638.084	513.626	195.193	198.99	200.951	1.67901	2.93612	1.4842	2.30756	1.50515	Expressed	Expressed	Not expressed
TCDM_04293	0	serine/threonine protein phosphatase	3.6.1.-	312.173	455.623	350.344	493.591	205.718	261.829	266.864	1.93566	2.05912	1.36617	1.99739	1.50515	Expressed	Expressed	Not expressed			check	There is another gene encoding the enzyme	https://doi.org/10.1371/journal.pntd.0007103
TCDM_04300	1	lipase domain protein	3.1.1.3	462.549	500.395	466.323	468.092	447.795	392.744	449.271	1.58161	1.54807	1.43391	1.56484	1.50515	Expressed	Expressed	Not expressed
TCDM_04302	0	carnitine/choline acetyltransferase	2.3.1.-	966.34	505.663	1316.3	721.263	967.671	507.949	529.28	1.89251	2.33051	1.89561	2.11306	1.50515	Expressed	Expressed	Expressed
TCDM_04306	0	serine/threonine protein kinase	2.7.11.1	131.658	86.9108	89.091	67.3907	76.2272	47.1293	68.2743	2.07542	1.65813	1.39764	1.86677	1.50515	Expressed	Expressed	Not expressed			check	There is another gene encoding the enzyme	https://doi.org/10.1371/journal.pntd.0007103
TCDM_04322	1	phosphatidylinositol 4-kinase alpha	2.7.1.67	464.77	466.158	411.344	407.987	332.657	324.668	340.19	1.87213	1.71628	1.46804	1.79421	1.50515	Expressed	Expressed	Not expressed
TCDM_04323	1	phosphatidylinositol 4-kinase alpha	2.7.1.67	222.391	218.594	190.623	214.922	162.661	125.678	165.457	1.83923	1.73717	1.36076	1.7882	1.50515	Expressed	Expressed	Not expressed
TCDM_04328	0	protein kinase	2.7.1.37	370.229	726.89	226.339	378.845	297.573	513.185	304.839	2.23541	1.49713	1.83661	2.03601	1.50515	Expressed	Not expressed	Expressed	identified as a kinase/phosphatase motified by phosphorylation after incubation of trypomastigotes with ECM for 120 min	Important for cellular infection	ok		https://doi.org/10.1371/journal.pntd.0007103
TCDM_04347	1	ribose-phosphate pyrophosphokinase	2.7.6.1	445.1	416.118	546.585	537.304	436.313	366.561	418.138	1.53729	1.80495	1.46135	1.67112	1.50515	Expressed	Expressed	Not expressed
TCDM_04365	0	hypothetical protein	3.2.1.18	1441.9	1506.45	252.023	222.207	388.791	361.324	262.953	4.09977	1.39575	1.92475	3.01226	1.50515	Expressed	Not expressed	Expressed
TCDM_04366	0	mitochondrial DNA polymerase beta	2.7.7.7	661.464	400.316	1750.12	1156.57	603.439	397.98	420.628	1.77259	3.24432	1.7026	2.50846	1.50515	Expressed	Expressed	Expressed
TCDM_04368	0	mitochondrial DNA polymerase beta-PAK	2.7.7.7	126.582	147.485	135.242	134.781	118.647	120.442	121.055	1.64393	1.62685	1.49155	1.63539	1.50515	Expressed	Expressed	Not expressed
TCDM_04375	0	protein kinase	2.7.1.-	354.684	400.316	361.581	391.594	472.354	392.744	364.582	1.54328	1.54061	1.69867	1.62098	1.50515	Expressed	Expressed	Expressed	identified as a kinase/phosphatase motified by phosphorylation after incubation of trypomastigotes with ECM for 120 min	Important for cellular infection	ok		https://doi.org/10.1371/journal.pntd.0007103
TCDM_04387	0	histone deacetylase	3.5.1.98	214.143	273.901	100.328	129.317	161.385	183.28	132.524	2.26762	1.35506	1.80901	2.03831	1.50515	Expressed	Not expressed	Expressed
TCDM_04396	1	phenylalanyl-tRNA synthetase alpha chain	6.1.1.20	388.313	460.89	929.837	837.83	404.419	413.69	405.346	1.55612	2.51244	1.51506	2.03428	1.50515	Expressed	Expressed	Expressed
TCDM_04398	1	ethanolamine-phosphate cytidylyltransferase	2.7.7.14	424.162	745.326	553.809	764.975	361.681	775.015	437.126	1.84394	1.99704	1.80882	1.92049	1.50515	Expressed	Expressed	Expressed
TCDM_04400	0	hypothetical protein	3.1.1.-	139.272	197.524	195.037	338.775	104.294	240.883	144.849	1.67486	2.26862	1.70372	1.98617	1.50515	Expressed	Expressed	Expressed
TCDM_04407	0	ubiquitin-conjugating enzyme protein	6.3.2.19	332.159	168.554	339.108	227.671	274.291	130.915	174.466	1.93249	2.09509	1.67355	2.01379	1.50515	Expressed	Expressed	Expressed
TCDM_04422	0	protein kinase	2.7.1.37	123.093	192.257	137.248	227.671	122.474	198.99	124.508	1.77667	1.95948	1.80006	1.87977	1.50515	Expressed	Expressed	Expressed	identified as a kinase/phosphatase motified by phosphorylation after incubation of trypomastigotes with ECM for 120 min	Important for cellular infection	ok		https://doi.org/10.1371/journal.pntd.0007103
TCDM_04427	0	hypothetical protein	6.3.2.-	1315.63	1279.96	1825.56	1706.62	1473.51	1167.76	1283.53	1.51719	1.87921	1.53632	1.70776	1.50515	Expressed	Expressed	Expressed
TCDM_04428	0	hypothetical protein	6.3.2.-	358.174	650.514	416.962	617.444	406.651	864.037	407.683	1.74843	1.77883	2.03987	1.90935	1.50515	Expressed	Expressed	Expressed
TCDM_04442	0	hypothetical protein	3.6.3.-	1738.84	2552.02	215.905	293.24	890.487	1288.2	352.965	4.24964	1.17921	3.05663	3.65314	1.50515	Expressed	Not expressed	Expressed
TCDM_04456	0	hypothetical protein	2.7.1.-	246.185	234.396	332.285	347.882	387.515	214.7	235.575	1.52678	1.94018	1.78794	1.86406	1.50515	Expressed	Expressed	Expressed
TCDM_04458	0	polypeptide deformylase-like protein	3.5.1.88	57.1048	94.8117	55.3809	54.6411	45.9277	36.6561	46.799	2.09405	1.68777	1.37347	1.89091	1.50515	Expressed	Expressed	Not expressed
TCDM_04469	1	phosphoglycerate kinase	2.7.2.3	360.712	466.158	451.073	653.872	319.261	492.239	369.748	1.62979	1.98464	1.60837	1.80722	1.50515	Expressed	Expressed	Expressed	identified as a metabolic enzyme modified by phosphorylation after incubation of trypomastigotes with ECM for 120 min	Important for cellular infection	ok		https://doi.org/10.1371/journal.pntd.0007103
TCDM_04472	1	hypothetical protein	6.1.1.20	362.933	379.247	810.247	854.222	330.105	282.776	333.388	1.62459	2.71804	1.41557	2.17131	1.50515	Expressed	Expressed	Not expressed
TCDM_04478	0	ubiquitin activating enzyme	2.8.1.-	88.5124	60.5742	51.3678	50.9984	107.165	57.6024	51.9913	1.93139	1.48821	2.06194	1.99667	1.50515	Expressed	Not expressed	Expressed
TCDM_04492	1	receptor-type adenylate cyclase	4.6.1.1	59.3255	71.1088	64.6111	87.4257	68.8915	104.732	65.0391	1.50812	1.68111	1.84121	1.76116	1.50515	Expressed	Expressed	Expressed
TCDM_04495	0	choline/carnitine O-acetyltransferase	2.3.1.7	197.963	165.921	93.5054	60.1052	150.222	198.99	99.1771	2.26239	1.24529	2.20498	2.23369	1.50515	Expressed	Not expressed	Expressed
TCDM_04497	0	diacylglycerol acyltransferase	2.3.1.20	304.559	439.821	341.515	479.02	269.825	356.088	308.255	1.71942	1.83765	1.52165	1.77854	1.50515	Expressed	Expressed	Expressed
TCDM_04499	0	putative diacylglycerol acyltransferase	2.3.1.20	61.8635	142.218	68.6242	94.7112	44.9709	120.442	62.5396	2.10111	1.81416	1.82974	1.96543	1.50515	Expressed	Expressed	Expressed
TCDM_04500	0	diacylglycerol acyltransferase	2.3.1.20	459.376	518.831	563.441	668.443	378.266	350.851	386.377	1.77618	2.06997	1.44296	1.92308	1.50515	Expressed	Expressed	Not expressed
TCDM_04514	1	choline kinase	2.7.1.32	253.165	263.366	234.767	295.062	267.593	261.829	254.031	1.52317	1.55117	1.55032	1.55075	1.50515	Expressed	Expressed	Expressed
TCDM_04519	0	60S acidic ribosomal protein P0	4.2.99.18	395.927	387.148	505.652	440.772	438.546	408.454	397.179	1.48967	1.70364	1.57593	1.63979	1.50515	Not expressed	Expressed	Expressed
TCDM_04525	0	hypothetical protein	1.14.11.-	128.803	155.386	150.492	149.352	135.232	130.915	131.346	1.59223	1.65351	1.51938	1.62287	1.50515	Expressed	Expressed	Expressed
TCDM_04526	1	arginyl-tRNA synthetase	6.1.1.19	1114.49	1361.6	871.647	1058.22	1066.22	1387.69	1059.02	1.68135	1.40648	1.67084	1.6761	1.50515	Expressed	Not expressed	Expressed
TCDM_04536	0	ubiquitin hydrolase	3.4.19.12	215.412	271.267	197.445	200.351	169.677	240.883	197.736	1.74214	1.51152	1.54619	1.64416	1.50515	Expressed	Expressed	Expressed
TCDM_04552	1	hypothetical protein	1.17.4.1	404.492	600.474	1036.99	1553.63	319.58	408.454	404.888	1.75225	3.11582	1.39269	2.43403	1.50515	Expressed	Expressed	Not expressed
TCDM_04555	0	DNA replication licensing factor MCM2	3.6.4.12	363.25	484.593	340.312	347.882	266.955	361.324	341.069	1.75407	1.51477	1.41769	1.63442	1.50515	Expressed	Expressed	Not expressed
TCDM_04562	0	RNA polymerase I	2.7.7.19	265.22	326.574	423.784	599.231	182.754	314.195	270.118	1.60637	2.30723	1.41637	1.9568	1.50515	Expressed	Expressed	Not expressed
TCDM_04565	0	DNA repair protein	3.6.4.-	196.06	276.534	160.123	203.993	202.847	267.066	196.738	1.71317	1.42258	1.70644	1.7098	1.50515	Expressed	Not expressed	Expressed
TCDM_04570	0	serine/threonine protein phosphatase catalytic subunit	3.1.3.16	2026.27	2067.42	2769.05	2954.26	2528.26	2853.94	2113.51	1.47063	1.85902	1.78327	1.82114	1.50515	Not expressed	Expressed	Expressed	identified as a metabolic enzyme modified by phosphorylation after incubation of trypomastigotes with ECM for 120 min	Important for cellular infection	ok		https://doi.org/10.1371/journal.pntd.0007103
TCDM_04577	0	protein kinase	2.7.11.1	572.634	574.138	648.518	662.979	468.845	460.82	479.224	1.70864	1.87223	1.4723	1.79044	1.50515	Expressed	Expressed	Not expressed			check	There is another gene encoding the enzyme	https://doi.org/10.1371/journal.pntd.0007103
TCDM_04587	0	DNA repair protein RAD50	3.6.-.-	1779.45	2359.76	2016.19	2504.38	1431.73	1691.42	1700.22	1.72908	1.83623	1.41476	1.78265	1.50515	Expressed	Expressed	Not expressed
TCDM_04589	0	protein kinase	2.7.11.1	57.1048	55.3068	130.426	107.461	67.6158	41.8927	55.4866	1.51918	2.48716	1.49077	2.00317	1.50515	Expressed	Expressed	Not expressed			check	There is another gene encoding the enzyme	https://doi.org/10.1371/journal.pntd.0007103
TCDM_04595	1	carbonic anhydrase-like protein	4.2.1.1	291.552	371.346	583.907	825.081	201.572	298.485	292.245	1.64612	2.66417	1.34236	2.15515	1.50515	Expressed	Expressed	Not expressed
TCDM_04618	0	hypothetical protein	2.1.1.-	66.9395	142.218	55.7822	118.389	55.496	141.388	56.8979	2.26506	2.01608	2.18093	2.223	1.50515	Expressed	Expressed	Expressed
TCDM_04626	0	DNA topoisomerase IA	5.99.1.2	373.402	445.089	665.775	826.902	288.962	544.605	380.57	1.58545	2.35727	1.60608	1.98167	1.50515	Expressed	Expressed	Expressed
TCDM_04641	0	hypothetical protein	1.3.3.6	46.3183	34.2376	65.0124	45.5343	71.762	41.8927	42.2568	1.4537	1.81621	1.85054	1.83337	1.50515	Not expressed	Expressed	Expressed
TCDM_04644	1	hexokinase	2.7.1.1	283.303	363.445	1744.9	2582.7	938.647	1152.05	420.965	1.23762	3.94088	2.7099	3.32539	1.50515	Not expressed	Expressed	Expressed	identified as a metabolic enzyme modified by phosphorylation after incubation of trypomastigotes with ECM for 120 min	Important for cellular infection	ok		https://doi.org/10.1371/journal.pntd.0007103
TCDM_04648	0	protein kinase	2.7.1.-	330.256	115.881	286.135	69.2121	256.43	62.839	73.879	3.02079	2.66054	2.49895	2.84067	1.50515	Expressed	Expressed	Expressed	identified as a kinase/phosphatase motified by phosphorylation after incubation of trypomastigotes with ECM for 120 min	Important for cellular infection	ok		https://doi.org/10.1371/journal.pntd.0007103
TCDM_04663	0	ubiquitin hydrolase	3.4.19.12	504.743	452.989	320.246	262.277	338.717	282.776	286.523	2.13362	1.52303	1.59505	1.86434	1.50515	Expressed	Expressed	Expressed
TCDM_04666	0	adrenodoxin reductase	1.18.1.6	77.4087	71.1088	54.5783	81.9616	71.4431	109.968	71.1422	1.5522	1.46087	1.7849	1.66855	1.50515	Expressed	Not expressed	Expressed
TCDM_04684	1	dihydrolipoamide acetyltransferase	2.3.1.12	215.095	129.049	266.47	154.816	164.255	99.4951	131.626	1.8155	2.07513	1.5072	1.94532	1.50515	Expressed	Expressed	Expressed
TCDM_04702	0	putative dolichyl-P-Man:GDP-Man1GlcNAc2-PP-dolichyl alpha-1	2.4.1.132	60.5945	42.1386	71.032	56.4625	43.6951	36.6561	42.2942	1.72638	1.99597	1.45007	1.86118	1.50515	Expressed	Expressed	Not expressed
TCDM_04703	0	putative dolichyl-P-Man:GDP-Man1GlcNAc2-PP-dolichyl alpha-1	2.4.1.132	358.808	271.267	327.068	218.564	357.534	361.324	276.847	1.64999	1.48928	1.80703	1.72851	1.50515	Expressed	Not expressed	Expressed
TCDM_04713	1	asparaginyl-tRNA synthetase	6.1.1.22	749.024	779.563	1878.54	2291.28	879.005	1042.08	789.507	1.4702	2.80597	1.72847	2.26722	1.50515	Not expressed	Expressed	Expressed
TCDM_04724	0	hypothetical protein	3.1.4.-	189.08	405.584	269.681	488.127	214.967	319.432	220.439	1.85425	2.17194	1.72405	2.01309	1.50515	Expressed	Expressed	Expressed
TCDM_04728	0	thioredoxin	5.3.4.1	615.145	718.989	1028.16	1218.5	733.567	947.822	720.447	1.42318	2.04053	1.6792	1.85987	1.50515	Not expressed	Expressed	Expressed
TCDM_04729	0	dual specificity protein phosphatase	3.1.3.48	702.389	676.851	1093.17	1047.29	737.395	685.993	687.632	1.50829	2.03814	1.54281	1.79048	1.50515	Expressed	Expressed	Expressed
TCDM_04731	0	8-oxoguanine DNA glycosylase	4.2.99.18	305.511	400.316	274.898	411.63	137.783	267.066	267.849	1.82518	1.79116	1.2223	1.80817	1.50515	Expressed	Expressed	Not expressed
TCDM_04734	0	protein kinase	2.7.11.1	1037.09	1553.86	641.696	881.543	866.247	1544.79	867.777	1.98349	1.36809	1.89127	1.93738	1.50515	Expressed	Not expressed	Expressed	identified as a kinase/phosphatase motified by phosphorylation after incubation of trypomastigotes with ECM for 120 min	Important for cellular infection	ok		https://doi.org/10.1371/journal.pntd.0007103
TCDM_04738	0	multidrug resistance-associated protein	3.6.3.44	480.949	832.236	372.015	604.695	377.947	596.971	388.247	2.14971	1.76847	1.76625	1.95909	1.50515	Expressed	Expressed	Expressed
TCDM_04741	1	cardiolipin synthetase	2.7.8.-	215.729	279.168	298.174	282.312	199.02	204.227	205.377	1.7169	1.91299	1.48522	1.81494	1.50515	Expressed	Expressed	Not expressed
TCDM_04752	0	protein kinase	2.7.1.37	106.278	102.713	135.242	122.032	108.44	115.205	106.495	1.48467	1.71992	1.5588	1.63936	1.50515	Not expressed	Expressed	Expressed	identified as a kinase/phosphatase motified by phosphorylation after incubation of trypomastigotes with ECM for 120 min	Important for cellular infection	ok		https://doi.org/10.1371/journal.pntd.0007103
TCDM_04757	0	membrane-bound acid phosphatase 2	3.1.3.2	290.6	292.336	248.411	253.17	159.152	120.442	168.078	2.18409	1.98284	1.31432	2.08346	1.50515	Expressed	Expressed	Not expressed
TCDM_04758	1	short chain 3-hydroxyacyl-CoA dehydrogenase	1.1.1.35	308.366	426.653	648.92	699.406	225.173	288.012	290.048	1.77732	2.60851	1.37616	2.19292	1.50515	Expressed	Expressed	Not expressed
TCDM_04761	0	mitochondrial ATP-dependent zinc metallopeptidase	3.4.24.-	565.655	934.949	615.21	914.328	543.478	989.715	570.61	1.82267	1.84632	1.84929	1.84781	1.50515	Expressed	Expressed	Expressed
TCDM_04768	1	dihydrolipoamide acetyltransferase precursor	2.3.1.12	254.751	276.534	596.348	743.119	327.554	340.378	281.636	1.4426	2.6433	1.69806	2.17068	1.50515	Not expressed	Expressed	Expressed
TCDM_04770	0	hypothetical protein	1.14.11.-	164.969	39.5049	206.675	32.7847	188.495	68.0756	42.362	2.66595	2.91393	3.02562	2.96977	1.50515	Expressed	Expressed	Expressed
TCDM_04774	0	UDP-glucose/GDP-mannose dehydrogenase family	1.1.1.22	463.183	705.821	418.969	591.945	242.396	366.561	371.802	2.05142	1.86408	1.29908	1.95775	1.50515	Expressed	Expressed	Not expressed
TCDM_04778	0	folylpolyglutamate synthase	6.3.2.17	54.8841	55.3068	50.9665	45.5343	51.3497	47.1293	47.513	1.67185	1.52194	1.54425	1.60805	1.50515	Expressed	Expressed	Expressed
TCDM_04780	0	fibrillarin	2.1.1.-	213.191	234.396	347.937	289.598	109.397	157.097	162.707	1.87872	2.35583	1.29909	2.11728	1.50515	Expressed	Expressed	Not expressed
TCDM_04783	0	exosome complex exonuclease RRP41A	2.7.7.56	53.2978	52.6732	43.3416	34.606	59.6422	36.6561	37.3246	1.9187	1.5526	1.79919	1.85895	1.50515	Expressed	Expressed	Expressed
TCDM_04784	0	RNA helicase	3.6.4.13	504.108	611.009	394.087	356.988	380.817	502.712	382.144	1.95382	1.4863	1.66826	1.81104	1.50515	Expressed	Not expressed	Expressed
TCDM_04788	1	succinyl-CoA ligase [GDP-forming] beta-chain	6.2.1.4	400.051	321.307	1431.08	1355.1	475.862	570.788	407.632	1.37634	3.22589	1.79331	2.5096	1.50515	Not expressed	Expressed	Expressed
TCDM_04801	0	ATP-binding cassette protein	3.6.3.-	354.684	503.029	79.4595	107.461	162.98	225.173	113.013	3.40384	1.30868	2.17069	2.78726	1.50515	Expressed	Not expressed	Expressed
TCDM_04809	0	serine carboxypeptidase S28	3.4.-.-	529.171	455.623	451.073	326.025	739.627	628.39	451.528	1.60126	1.34817	2.00258	1.80192	1.50515	Expressed	Not expressed	Expressed
TCDM_04813	0	pre-mRNA splicing factor ATP-dependent RNA helicase	3.6.4.13	190.032	107.98	148.485	92.8899	178.608	115.205	108.703	1.87445	1.62167	1.85668	1.86556	1.50515	Expressed	Expressed	Expressed
TCDM_04818	0	hypothetical protein	2.7.4.6	919.07	913.88	1540.23	1535.41	1906.96	2031.8	980.704	1.43285	2.04804	2.39148	2.21976	1.50515	Not expressed	Expressed	Expressed
TCDM_04831	0	serine/threonine protein kinase	3.6.1.41	98.6644	60.5742	93.1041	63.7479	77.503	57.6024	60.8916	1.81576	1.79724	1.62079	1.8065	1.50515	Expressed	Expressed	Expressed	identified as a kinase/phosphatase motified by phosphorylation after incubation of trypomastigotes with ECM for 120 min	Important for cellular infection	ok		https://doi.org/10.1371/journal.pntd.0007103
TCDM_04835	1	putative monoglyceride lipase	3.1.1.23	94.8574	118.515	97.9198	94.7112	74.3136	99.4951	94.7258	1.63808	1.52329	1.4136	1.58069	1.50515	Expressed	Expressed	Not expressed
TCDM_04844	0	vacuolar-type proton translocating pyrophosphatase 1	3.6.1.1	2458.68	1064	4432.08	2045.4	1283.11	539.368	1085.91	2.09316	3.00079	1.32308	2.54697	1.50515	Expressed	Expressed	Not expressed
TCDM_04857	0	multidrug resistance protein E	3.6.3.44	558.992	413.485	1525.78	1131.07	566.761	434.637	447.072	1.59824	2.99471	1.63163	2.31317	1.50515	Expressed	Expressed	Expressed
TCDM_04862	0	hypothetical protein	3.1.3.16	591.035	582.039	330.68	355.167	550.813	476.529	367.303	2.07225	1.43186	1.89969	1.98597	1.50515	Expressed	Not expressed	Expressed
TCDM_04863	0	hypothetical protein	3.1.3.16	110.72	134.317	75.8478	76.4975	110.673	83.7854	77.2263	2.06355	1.49029	1.7696	1.91657	1.50515	Expressed	Not expressed	Expressed
TCDM_04864	0	rac serine-threonine kinase	2.7.11.1	331.842	279.168	241.99	171.209	282.264	230.41	231.568	1.82678	1.38481	1.61828	1.72253	1.50515	Expressed	Not expressed	Expressed
TCDM_04883	0	protein kinase	2.7.1.37	210.336	237.029	142.064	162.102	143.524	183.28	145.382	2.02296	1.55463	1.63572	1.82934	1.50515	Expressed	Expressed	Expressed
TCDM_04888	0	diphthine synthase	2.1.1.98	55.5185	63.2078	61.8019	67.3907	51.9876	73.3122	56.1469	1.56647	1.66268	1.6274	1.64504	1.50515	Expressed	Expressed	Expressed
TCDM_04889	1	thiolase protein-like protein	2.3.1.16	496.812	784.831	699.886	1005.4	505.843	890.219	525.247	1.7318	2.09425	1.83581	1.96503	1.50515	Expressed	Expressed	Expressed
TCDM_04894	1	putative guanylate kinase	2.7.4.8	649.726	1006.06	515.684	706.692	435.356	701.702	529.089	2.04523	1.66741	1.58461	1.85632	1.50515	Expressed	Expressed	Expressed
TCDM_04902	0	hypothetical protein	2.5.1.60	135.782	65.8415	169.755	54.6411	131.085	52.3659	55.7611	2.24193	2.39436	2.11211	2.31814	1.50515	Expressed	Expressed	Expressed
TCDM_04904	1	calcium-transporting ATPase	3.6.3.8	874.972	1137.74	711.524	928.899	643.945	733.122	713.684	1.91016	1.66145	1.46655	1.78581	1.50515	Expressed	Expressed	Not expressed
TCDM_04910	1	nicotinate phosphoribosyltransferase	2.4.2.11	464.135	318.673	276.503	244.064	324.364	277.539	276.607	1.9146	1.44011	1.59867	1.75663	1.50515	Expressed	Not expressed	Expressed
TCDM_04944	0	trans-sialidase	3.2.1.18	1291.52	1335.27	544.579	484.484	7931.14	8294.75	619.273	2.47137	1.31328	5.74621	4.10879	1.50515	Expressed	Not expressed	Expressed
TCDM_04950	1	sterol C-24 reductase	1.3.1.71	644.015	792.731	1968.43	1812.26	182.435	240.883	281.196	2.75402	4.4388	1.21855	3.59641	1.50515	Expressed	Expressed	Not expressed
TCDM_04968	0	serine peptidase	3.-.-.-	110.72	92.1781	123.202	91.0685	87.0713	68.0756	87.471	1.67207	1.73647	1.37868	1.70427	1.50515	Expressed	Expressed	Not expressed
TCDM_04976	0	arginine N-methyltransferase	2.1.1.-	436.852	468.791	747.642	704.87	411.117	314.195	413.69	1.6055	2.20105	1.3669	1.90327	1.50515	Expressed	Expressed	Not expressed
TCDM_05015	1	cytochrome c oxidase subunit IV	1.9.3.1	551.696	500.395	2329.61	2019.9	505.843	539.368	509.195	1.54079	3.60945	1.53356	2.57512	1.50515	Expressed	Expressed	Expressed
TCDM_05020	0	serine/threonine protein phosphatase	3.1.3.16	1212.84	1208.85	1795.46	1744.87	934.501	884.983	961.936	1.76935	2.26676	1.44542	2.01805	1.50515	Expressed	Expressed	Not expressed			check	There is another gene encoding the enzyme	https://doi.org/10.1371/journal.pntd.0007103
TCDM_05025	0	hypothetical protein	3.6.-.-	758.225	834.87	1207.54	1327.78	750.471	743.595	751.247	1.56965	2.14667	1.49905	1.85816	1.50515	Expressed	Expressed	Not expressed
TCDM_05026	1	alanine aminotransferase	2.6.1.2	176.708	131.683	345.529	253.17	187.219	89.0219	136.185	1.64419	2.52446	1.52052	2.08432	1.50515	Expressed	Expressed	Expressed	identified as a metabolic enzyme modified by phosphorylation after incubation of trypomastigotes with ECM for 120 min	Important for cellular infection	ok		https://doi.org/10.1371/journal.pntd.0007103
TCDM_05039	1	glucose-6-phosphate isomerase	5.3.1.9	1314.05	2207.01	2728.91	3691.92	1678.28	2508.32	1731.15	1.5235	2.27765	1.72117	1.99941	1.50515	Expressed	Expressed	Expressed
TCDM_05043	0	RNA helicase	3.6.1.-	144.983	158.02	888.101	848.758	203.166	130.915	146.286	1.54351	4.2057	1.65397	2.92984	1.50515	Expressed	Expressed	Expressed
TCDM_05047	0	phosphatidylinositol 3-related kinase	2.7.11.1	1402.87	1730.31	1171.43	1382.42	1017.11	1324.86	1186.77	1.82749	1.5861	1.49066	1.70679	1.50515	Expressed	Expressed	Not expressed
TCDM_05053	0	ATP-dependent zinc metallopeptidase	3.4.24.-	319.47	223.861	496.02	347.882	276.523	198.99	229.127	1.69791	2.26778	1.54566	1.98284	1.50515	Expressed	Expressed	Expressed
TCDM_05062	1	phosphomannose isomerase	5.3.1.8	288.062	452.989	1411.01	2267.61	341.906	586.497	353.015	1.55835	3.96556	1.82272	2.89414	1.50515	Expressed	Expressed	Expressed
TCDM_05063	0	hypothetical protein	3.6.4.12	17.4487	7.90098	70.6307	61.9266	40.8246	52.3659	19.7863	1.075	3.19231	2.62842	2.91036	1.50515	Not expressed	Expressed	Expressed
TCDM_05072	1	NAD synthase	6.3.5.1	111.672	107.98	112.367	98.354	105.251	83.7854	99.0437	1.62024	1.57332	1.45497	1.59678	1.50515	Expressed	Expressed	Not expressed
TCDM_05077	0	protein phosphatase 2C	3.1.3.16	298.214	331.841	275.701	287.776	295.978	277.539	278.563	1.64282	1.51749	1.53686	1.58984	1.50515	Expressed	Expressed	Expressed
TCDM_05093	0	protein kinase	2.7.1.37	521.24	632.078	250.017	291.419	408.565	403.217	302.599	2.31624	1.38764	1.84733	2.08179	1.50515	Expressed	Not expressed	Expressed	identified as a kinase/phosphatase motified by phosphorylation after incubation of trypomastigotes with ECM for 120 min	Important for cellular infection	ok		https://doi.org/10.1371/journal.pntd.0007103
TCDM_05110	0	hydrolase	1.11.1.18	1593.86	1285.23	2134.57	1511.74	618.429	445.11	685.109	2.45764	2.81807	1.24744	2.63785	1.50515	Expressed	Expressed	Not expressed
TCDM_05123	0	hypothetical protein	3.4.19.12	554.551	769.029	409.738	531.84	504.567	696.466	507.294	1.81293	1.42558	1.69603	1.75448	1.50515	Expressed	Not expressed	Expressed
TCDM_05124	0	kinesin	3.6.4.4	845.468	1216.75	713.932	970.79	760.678	968.768	769.157	1.84661	1.6061	1.63603	1.74132	1.50515	Expressed	Expressed	Expressed
TCDM_05132	0	putative 5'-3' exonuclease XRNB	3.1.11.-	52.0288	44.7722	58.5914	50.9984	47.5224	31.4195	45.0472	1.5845	1.72823	1.36641	1.65637	1.50515	Expressed	Expressed	Not expressed
TCDM_05133	0	5'-3' exonuclease XRNB	3.1.11.-	285.524	373.98	453.08	466.271	285.453	345.615	291.533	1.64301	2.05536	1.59274	1.84919	1.50515	Expressed	Expressed	Expressed
TCDM_05134	0	UDP-sugar pyrophosphorylase	2.7.7.64	176.073	223.861	306.601	386.13	178.608	188.517	179.599	1.62492	2.33327	1.52898	1.97909	1.50515	Expressed	Expressed	Expressed
TCDM_05145	0	hypothetical protein	2.7.1.-	6.66223	7.90098	13.2433	1.82137	8.93039	5.23658	5.37915	1.85873	1.90131	1.82448	1.88002	1.50515	Expressed	Expressed	Expressed
TCDM_05153	0	hypothetical protein	2.3.1.-	433.045	566.237	599.157	843.294	383.369	565.551	446.295	1.6312	2.08821	1.57261	1.8597	1.50515	Expressed	Expressed	Expressed
TCDM_05160	0	hypothetical protein	2.3.1.7	115.479	100.079	67.0189	34.606	98.2343	78.5488	68.1719	2.05893	1.20942	1.80542	1.93218	1.50515	Expressed	Not expressed	Expressed
TCDM_05161	0	hypothetical protein	3.5.1.-	19.6694	21.0693	59.7953	54.6411	16.585	15.7097	16.8935	1.71779	3.21084	1.45666	2.46431	1.50515	Expressed	Expressed	Not expressed
TCDM_05167	0	hypothetical protein	2.7.7.18	77.726	65.8415	82.67	89.2471	105.889	104.732	78.2204	1.41392	1.60999	1.85194	1.73097	1.50515	Not expressed	Expressed	Expressed
TCDM_05168	0	hypothetical protein	1.1.3.37	49.4908	18.4356	120.393	83.783	33.17	20.9463	22.1687	2.01735	3.7429	1.73231	2.88012	1.50515	Expressed	Expressed	Expressed
TCDM_05171	1	myo-inositol-1(or 4)-monophosphatase 1	3.1.3.25	87.2434	97.4454	101.933	96.5326	88.0281	136.151	88.8786	1.54708	1.62809	1.77165	1.69987	1.50515	Expressed	Expressed	Expressed
TCDM_05173	0	otubain	3.4.19.12	119.92	68.4751	263.26	142.067	104.932	62.839	72.1208	1.8144	2.90466	1.67541	2.35953	1.50515	Expressed	Expressed	Expressed
TCDM_05180	0	hypothetical protein	3.1.1.-	92.0022	94.8117	80.2622	91.0685	56.7717	68.0756	69.2943	1.85347	1.74761	1.39474	1.80054	1.50515	Expressed	Expressed	Not expressed
TCDM_05185	0	hypothetical protein	2.3.1.225	75.5052	84.2771	91.0976	129.317	56.7717	94.2585	76.3824	1.55446	1.93947	1.49279	1.74697	1.50515	Expressed	Expressed	Not expressed
TCDM_05186	0	hypothetical protein	2.3.1.225	151.328	107.98	128.018	78.3189	137.145	151.861	109.984	1.69113	1.43681	1.82168	1.75641	1.50515	Expressed	Not expressed	Expressed
TCDM_05189	0	hypothetical protein	1.3.5.1	427.651	115.881	801.016	167.566	672.649	130.915	134.58	2.39958	3.3131	3.00239	3.15775	1.50515	Expressed	Expressed	Expressed
TCDM_05190	0	ATP-dependent RNA helicase	3.6.4.-	347.387	329.207	268.076	278.67	255.154	267.066	267.167	1.77653	1.53022	1.48039	1.65338	1.50515	Expressed	Expressed	Not expressed
TCDM_05196	0	histone acetyltransferase-like protein	2.3.1.48	152.597	210.693	174.169	182.137	148.627	125.678	149.024	1.73068	1.70763	1.41689	1.71916	1.50515	Expressed	Expressed	Not expressed
TCDM_05198	0	DNA polymerase delta catalytic subunit	2.7.7.7	79.6295	94.8117	46.5521	72.8548	58.3665	41.8927	47.7335	2.25681	1.76165	1.55898	2.00923	1.50515	Expressed	Expressed	Expressed
TCDM_05199	0	DNA polymerase delta catalytic subunit	2.7.7.7	141.176	131.683	69.0255	49.177	97.5964	73.3122	69.4541	2.35962	1.33696	1.74188	2.05075	1.50515	Expressed	Not expressed	Expressed
TCDM_05205	0	hypothetical protein	3.1.-.-	249.358	268.633	292.556	284.134	235.06	277.539	251.285	1.53821	1.65965	1.52671	1.59893	1.50515	Expressed	Expressed	Expressed
TCDM_05218	0	S-adenosyl-methyltransferase mraW-like protein	2.1.1.-	75.8225	92.1781	56.1835	47.3556	69.2105	62.839	56.8491	1.97016	1.4059	1.67368	1.82192	1.50515	Expressed	Not expressed	Expressed
TCDM_05225	0	aminopeptidase	3.4.11.1	529.171	558.336	937.462	897.935	320.856	272.302	341.688	2.06765	2.83265	1.35687	2.45015	1.50515	Expressed	Expressed	Not expressed
TCDM_05240	0	hypothetical protein	3.6.1.29	108.182	115.881	88.2884	91.0685	120.241	172.807	92.7798	1.7195	1.46855	2.05748	1.88849	1.50515	Expressed	Not expressed	Expressed
TCDM_05242	0	hypothetical protein	2.1.1.-	202.722	200.158	103.939	91.0685	199.339	125.678	106.113	2.31075	1.41522	2.01686	2.1638	1.50515	Expressed	Not expressed	Expressed
TCDM_05243	0	hypothetical protein	2.1.1.-	10.4692	15.802	13.2433	10.9282	11.163	5.23658	10.5151	1.76015	1.66155	1.25187	1.71085	1.50515	Expressed	Expressed	Not expressed
TCDM_05246	0	electron transfer protein	1.6.5.3	199.232	239.663	432.613	504.519	169.04	240.883	203.275	1.58986	2.59591	1.51414	2.09288	1.50515	Expressed	Expressed	Expressed
TCDM_05264	1	pyruvate dehydrogenase E1 component alpha subunit	1.2.4.1	533.295	592.573	2090.03	2278.53	854.128	947.822	618.729	1.40497	3.28062	1.95129	2.61596	1.50515	Not expressed	Expressed	Expressed
TCDM_05278	0	ethanolamine-phosphate cytidylyltransferase	2.7.7.15	614.194	974.454	672.998	959.862	365.827	581.261	584.554	1.86351	1.89804	1.28851	1.88077	1.50515	Expressed	Expressed	Not expressed
TCDM_05295	1	prolyl-tRNA synthetase	6.1.1.15	1604.96	2686.33	2802.76	4010.66	1617.99	2482.14	1704.41	1.76947	2.38471	1.71488	2.07709	1.50515	Expressed	Expressed	Expressed
TCDM_05302	0	methyltransferase	2.1.1.202	314.394	384.514	337.101	429.843	301.082	382.271	316.664	1.61476	1.72292	1.58926	1.66884	1.50515	Expressed	Expressed	Expressed
TCDM_05304	0	cAMP phosphodiesterase A	3.1.4.17	167.507	213.326	227.945	304.169	224.854	214.7	213.464	1.38464	1.75741	1.53703	1.64722	1.50515	Not expressed	Expressed	Expressed
TCDM_05306	0	protein kinase A catalytic subunit	2.7.11.1	195.108	165.921	144.472	142.067	440.14	293.249	146.617	1.74269	1.48022	2.72099	2.23184	1.50515	Expressed	Not expressed	Expressed	identified as a kinase/phosphatase motified by phosphorylation after incubation of trypomastigotes with ECM for 120 min	Important for cellular infection	ok		https://doi.org/10.1371/journal.pntd.0007103
TCDM_05309	0	calpain-like cysteine peptidase	3.4.22.17	26.6489	57.9405	19.2629	36.4274	14.6714	52.3659	20.0015	2.46699	1.89394	2.13727	2.30213	1.50515	Expressed	Expressed	Expressed
TCDM_05332	0	hypothetical protein	3.1.-.-	117.382	44.7722	95.9133	61.9266	126.62	94.2585	65.1598	1.75539	1.72312	2.15271	1.95405	1.50515	Expressed	Expressed	Expressed
TCDM_05356	1	tRNA pseudouridine synthase A-like protein	4.2.1.70	85.9744	71.1088	87.0845	65.5693	94.7259	36.6561	66.1233	1.70004	1.66654	1.49804	1.68329	1.50515	Expressed	Expressed	Not expressed
TCDM_05363	0	FKBP-type peptidyl-prolyl cis-trans isomerase	5.2.1.8	233.178	400.316	264.062	442.593	139.378	198.99	202.409	2.04534	2.1932	1.31919	2.11927	1.50515	Expressed	Expressed	Not expressed
TCDM_05389	0	fatty acid elongase	2.3.1.199	245.868	271.267	513.678	606.516	179.565	146.624	186.195	1.8908	3.0147	1.36609	2.45275	1.50515	Expressed	Expressed	Not expressed
TCDM_05391	0	fatty acid elongase	2.3.1.199	1186.19	189.624	2223.66	384.309	692.424	136.151	209.092	3.16228	4.29762	2.37208	3.72995	1.50515	Expressed	Expressed	Expressed
TCDM_05393	0	fatty acid elongase	2.3.1.199	1202.06	1166.71	1266.94	1127.43	957.146	895.456	974.174	1.72764	1.74047	1.45113	1.73405	1.50515	Expressed	Expressed	Not expressed
TCDM_05398	0	fatty acid elongase	2.3.1.199	5578.19	5188.31	4119.86	3819.41	3085.45	2749.21	3158.84	2.16018	1.76734	1.42051	1.96376	1.50515	Expressed	Expressed	Not expressed
TCDM_05407	0	hypothetical protein	2.7.1.-	427.334	666.316	281.72	409.808	274.291	455.583	294.529	2.27925	1.68625	1.75032	2.01479	1.50515	Expressed	Expressed	Expressed
TCDM_05409	0	putative DNA excision repair protein	3.6.4.-	287.428	360.811	229.951	298.705	215.605	209.463	217.04	1.98393	1.72969	1.48249	1.85681	1.50515	Expressed	Expressed	Not expressed
TCDM_05410	0	DNA excision repair protein	3.6.4.-	453.031	339.742	346.733	369.738	400.273	392.744	349.033	1.64767	1.53359	1.64803	1.64785	1.50515	Expressed	Expressed	Expressed
TCDM_05419	0	protein phosphatase 2C	3.1.3.16	169.728	192.257	167.748	132.96	174.462	146.624	148.737	1.7287	1.51692	1.58967	1.65918	1.50515	Expressed	Expressed	Expressed
TCDM_05422	1	glutathione synthetase	6.3.2.3	151.962	165.921	202.662	247.706	127.896	130.915	133.019	1.70705	2.15107	1.47545	1.92906	1.50515	Expressed	Expressed	Not expressed
TCDM_05423	0	mitochondrial DNA polymerase I protein C	2.7.7.7	649.091	716.355	1008.09	1360.56	584.94	953.058	655.818	1.54924	2.24035	1.68488	1.96261	1.50515	Expressed	Expressed	Expressed
TCDM_05440	0	protein kinase	2.7.1.37	632.911	1040.3	718.748	1063.68	574.415	874.51	641.495	1.81255	1.89133	1.64122	1.85194	1.50515	Expressed	Expressed	Expressed	identified as a kinase/phosphatase motified by phosphorylation after incubation of trypomastigotes with ECM for 120 min	Important for cellular infection	ok		https://doi.org/10.1371/journal.pntd.0007103
TCDM_05444	0	mitochondrial processing peptidase alpha subunit	3.4.24.64	376.574	563.603	523.309	739.476	355.94	617.917	391.248	1.7136	2.08636	1.75565	1.921	1.50515	Expressed	Expressed	Expressed
TCDM_05446	0	enoyl-CoA hydratase/Enoyl-CoA isomerase/3-hydroxyacyl-CoA dehydrogenase	4.2.1.17	205.26	200.158	226.741	211.279	206.037	162.334	200.668	1.51616	1.60219	1.41408	1.55918	1.50515	Expressed	Expressed	Not expressed
TCDM_05454	1	glycosomal phosphoenolpyruvate carboxykinase	4.1.1.49	893.69	566.237	2770.65	1486.24	1705.07	1162.52	920.573	1.26783	2.60051	2.03908	2.31979	1.50515	Not expressed	Expressed	Expressed
TCDM_05457	0	GTP-binding protein	6.1.1.3	231.274	31.6039	1615.28	134.781	292.47	31.4195	41.9217	3.08256	6.69954	3.43454	5.06704	1.50515	Expressed	Expressed	Expressed
TCDM_05458	0	hypothetical protein	3.1.3.48	288.379	345.009	334.693	275.027	280.35	282.776	280.593	1.64053	1.59708	1.5089	1.6188	1.50515	Expressed	Expressed	Expressed
TCDM_05479	0	FtsJ cell division protein	2.1.1.-	720.789	621.544	1153.77	1063.68	958.103	874.51	736.161	1.40711	1.99498	1.7558	1.87539	1.50515	Not expressed	Expressed	Expressed
TCDM_05500	0	dolichyl-P-Man:GDP-Man7GlcNAc2-PP-dolichyl alpha-1	2.4.1.260	194.474	218.594	128.821	154.816	146.714	172.807	147.524	1.90106	1.46275	1.59339	1.74722	1.50515	Expressed	Not expressed	Expressed
TCDM_05512	0	dual specificity protein phosphatase	3.1.3.-	194.156	73.7425	351.95	165.745	280.669	151.861	153.249	1.36392	2.148	1.91116	2.02958	1.50515	Not expressed	Expressed	Expressed
TCDM_05518	1	receptor-type adenylate cyclase	4.6.1.1	488.246	405.584	225.938	207.636	781.409	623.154	243.903	2.26073	1.38096	2.9438	2.60226	1.50515	Expressed	Not expressed	Expressed
TCDM_05525	0	C-5 sterol desaturase	1.3.-.-	80.8985	44.7722	30.4996	5.46411	67.2968	31.4195	30.5916	2.42435	1.00398	2.08607	2.25521	1.50515	Expressed	Not expressed	Expressed
TCDM_05528	1	mevalonate kinase	2.7.1.36	193.204	155.386	434.218	380.666	147.351	146.624	148.155	1.68873	2.87022	1.49658	2.27948	1.50515	Expressed	Expressed	Not expressed
TCDM_05531	0	hypothetical protein	3.6.3.47	521.874	679.484	370.811	413.451	292.151	476.529	375.075	2.07611	1.55397	1.53181	1.81504	1.50515	Expressed	Expressed	Expressed
TCDM_05535	0	hypothetical protein	2.1.1.-	103.74	168.554	77.453	116.568	86.1144	89.0219	86.4052	2.05446	1.63448	1.51971	1.84447	1.50515	Expressed	Expressed	Expressed
TCDM_05558	0	hypothetical protein	1.14.11.27	157.99	173.821	109.157	131.139	204.761	172.807	133.824	1.75098	1.39126	1.91071	1.83085	1.50515	Expressed	Not expressed	Expressed
TCDM_05566	0	nucleolar protein	2.1.1.-	179.246	160.653	165.34	160.28	169.996	178.044	161.122	1.56383	1.5165	1.59037	1.5771	1.50515	Expressed	Expressed	Expressed
TCDM_05569	0	DNA-directed RNA polymerase III subunit	2.7.7.6	584.372	753.227	510.066	526.376	468.207	513.185	510.378	1.81844	1.52177	1.46287	1.6701	1.50515	Expressed	Expressed	Not expressed
TCDM_05572	0	ubiquitin hydrolase	3.4.19.12	121.506	160.653	145.676	214.922	131.404	209.463	132.831	1.57154	1.86212	1.79261	1.82736	1.50515	Expressed	Expressed	Expressed
TCDM_05587	0	putative 2-aminoethylphosphonate:pyruvateaminotransferase- likeprotein	2.6.1.44	45.3666	36.8712	32.1049	32.7847	38.2731	26.1829	32.1728	1.78783	1.51431	1.50701	1.65107	1.50515	Expressed	Expressed	Expressed
TCDM_05590	1	hypoxanthine-guanine phosphoribosyltransferase	2.4.2.8	285.524	252.831	453.08	482.663	285.453	319.432	285.461	1.44232	2.1072	1.5688	1.838	1.50515	Not expressed	Expressed	Expressed
TCDM_05592	0	methionine aminopeptidase 2	3.4.11.18	622.125	471.425	853.187	673.907	487.663	340.378	473.049	1.6681	2.08661	1.36526	1.87735	1.50515	Expressed	Expressed	Not expressed
TCDM_05606	0	leucyl-tRNA synthetase	6.1.1.10	1181.43	600.474	3019.86	1265.85	1531.56	722.649	768.527	1.67157	2.8922	1.96047	2.42634	1.50515	Expressed	Expressed	Expressed
TCDM_05628	0	histone deacetylase 1	3.5.1.98	126.582	192.257	143.268	211.279	116.733	183.28	128.251	1.75418	1.88493	1.68193	1.81955	1.50515	Expressed	Expressed	Expressed
TCDM_05632	0	DNA polymerase eta	2.7.7.7	48.8563	47.4059	45.3481	41.8915	56.1339	47.1293	45.5262	1.5664	1.4592	1.64608	1.60624	1.50515	Expressed	Not expressed	Expressed
TCDM_05645	0	tRNA nucleotidyltransferase	2.7.7.25	187.811	268.633	168.952	313.276	164.574	198.99	170.838	1.84227	1.91131	1.57362	1.87679	1.50515	Expressed	Expressed	Expressed
TCDM_05648	1	fructose-1	3.1.3.11	259.827	242.297	333.489	291.419	238.25	209.463	238.655	1.56087	1.81734	1.43676	1.68911	1.50515	Expressed	Expressed	Not expressed
TCDM_05651	1	cytochrome c oxidase assembly factor	1.9.3.1	39.6561	31.6039	81.0648	74.6762	49.1171	26.1829	32.4091	1.61046	2.65914	1.67399	2.16656	1.50515	Expressed	Expressed	Expressed
TCDM_05654	1	proton motive ATPase	3.6.3.6	1041.85	1295.76	2014.58	2477.06	833.715	822.144	854.528	1.8717	2.79842	1.47109	2.33506	1.50515	Expressed	Expressed	Not expressed
TCDM_05657	0	hypothetical protein	6.3.2.-	216.998	152.752	172.564	125.674	166.169	115.205	128.382	1.93698	1.6738	1.60679	1.80539	1.50515	Expressed	Expressed	Expressed
TCDM_05679	0	rhomboid-like protein	3.4.21.-	101.52	152.752	220.32	213.1	109.078	104.732	105.166	1.72088	2.42906	1.52303	2.07497	1.50515	Expressed	Expressed	Expressed
TCDM_05680	0	tyrosine phospatase-like protein	3.1.3.48	32.6766	36.8712	35.7167	50.9984	30.9374	20.9463	31.1113	1.62935	1.89528	1.31681	1.76231	1.50515	Expressed	Expressed	Not expressed
TCDM_05682	0	metalloprotease-like protein	3.5.1.88	202.088	115.881	268.076	143.888	179.883	141.388	141.638	1.63421	1.94963	1.6461	1.79786	1.50515	Expressed	Expressed	Expressed
TCDM_05712	0	DnaJ chaperone protein	1.14.11.6	414.962	445.089	576.282	617.444	238.888	246.119	263.004	2.10395	2.57235	1.41883	2.33815	1.50515	Expressed	Expressed	Not expressed
TCDM_05715	0	hypothetical protein	2.8.1.1	97.3954	92.1781	283.727	298.705	149.903	115.205	99.1763	1.45655	2.97546	1.84287	2.40917	1.50515	Not expressed	Expressed	Expressed
TCDM_05734	0	hypothetical protein	3.4.-.-	69.1603	31.6039	58.5914	20.0351	167.445	47.1293	33.1564	2.00659	1.69794	3.13467	2.57063	1.50515	Expressed	Expressed	Expressed
TCDM_05768	1	phospholipid:diacylglycerol acyltransferase	2.3.1.158	308.366	376.613	424.988	453.521	271.42	308.959	308.425	1.62187	1.92283	1.43999	1.77235	1.50515	Expressed	Expressed	Not expressed
TCDM_05781	0	As/Sb Reductase	1.20.4.1	34.2629	18.4356	25.6839	21.8564	33.17	5.23658	18.7777	1.90397	1.77618	1.52962	1.84007	1.50515	Expressed	Expressed	Expressed
TCDM_05799	1	phosphatidate cytidylyltransferase-like protein	2.7.7.41	282.034	350.277	190.221	253.17	216.562	298.485	220.223	1.93304	1.5124	1.68168	1.80736	1.50515	Expressed	Expressed	Expressed
TCDM_05803	0	hypothetical protein	3.1.2.15	483.17	347.643	494.816	371.56	490.852	335.141	350.035	1.699	1.74887	1.69216	1.72394	1.50515	Expressed	Expressed	Expressed
TCDM_05807	0	minichromosome maintenance (MCM) complex subunit	3.6.4.12	197.329	334.475	185.406	340.596	229.32	450.346	200.528	1.83306	1.81951	2.15255	1.9928	1.50515	Expressed	Expressed	Expressed
TCDM_05816	0	DNA repair helicase and transcription factor protein	3.6.4.12	137.052	73.7425	116.38	80.1403	123.75	94.2585	81.5521	1.80144	1.71692	1.84294	1.82219	1.50515	Expressed	Expressed	Expressed
TCDM_05817	0	AUT2/APG4/ATG4 cysteine peptidase	3.4.22.-	256.337	260.732	147.682	140.245	247.18	293.249	157.632	2.10811	1.4089	2.16822	2.13816	1.50515	Expressed	Not expressed	Expressed
TCDM_05833	0	hypothetical protein	3.1.3.48	319.152	229.128	217.511	196.708	355.621	240.883	218.672	1.76444	1.44697	1.86817	1.8163	1.50515	Expressed	Not expressed	Expressed
TCDM_05845	0	metacaspase 3	3.4.22.-	65.9878	84.2771	36.118	36.4274	128.215	151.861	39.3834	2.31776	1.41765	3.2928	2.80528	1.50515	Expressed	Not expressed	Expressed
TCDM_05846	1	cysteinyl-tRNA synthetase	6.1.1.16	730.941	215.96	668.584	222.207	651.28	251.356	225.122	2.45897	2.36996	2.38906	2.42401	1.50515	Expressed	Expressed	Expressed
TCDM_05847	0	cruzipain precursor	3.4.22.-	328.353	147.485	415.357	145.71	332.976	120.442	145.887	2.10047	2.3291	2.0361	2.21479	1.50515	Expressed	Expressed	Expressed
TCDM_05854	0	putative proteasome regulatory ATPase subunit 3	3.6.4.8	445.1	424.019	825.496	788.653	412.074	392.744	413.268	1.56038	2.35125	1.47643	1.95581	1.50515	Expressed	Expressed	Not expressed
TCDM_05860	0	ubiquitin hydrolase	3.1.2.15	740.776	658.415	654.538	575.553	618.11	502.712	579.809	1.71862	1.57015	1.46852	1.64438	1.50515	Expressed	Expressed	Not expressed
TCDM_05863	0	hypothetical protein	2.4.1.131	220.488	115.881	233.964	132.96	198.382	68.0756	117.589	1.92828	2.04137	1.64496	1.98482	1.50515	Expressed	Expressed	Expressed
TCDM_05877	0	proteasome beta-1 subunit	3.4.25.1	269.661	476.692	600.361	859.687	258.981	392.744	281.97	1.83068	2.77488	1.66791	2.30278	1.50515	Expressed	Expressed	Expressed
TCDM_05878	0	translation initiation factor EIF-2b alpha subunit	5.3.1.23	85.9744	144.851	104.341	149.352	78.4598	162.334	87.8111	1.82213	1.94099	1.87474	1.90786	1.50515	Expressed	Expressed	Expressed
TCDM_05880	0	phosphatidylinositol 3-kinase 2	2.7.1.153	375.305	866.474	337.904	754.047	327.235	932.112	341.644	2.24921	2.07327	2.26894	2.25907	1.50515	Expressed	Expressed	Expressed
TCDM_05892	0	inosine-guanine nucleoside hydrolase	3.2.2.3	266.172	405.584	191.827	386.13	257.387	261.829	257.831	1.81119	1.63251	1.51262	1.72185	1.50515	Expressed	Expressed	Expressed
TCDM_05893	0	histone acetyltransferase	2.3.1.48	130.072	92.1781	71.032	50.9984	119.284	68.0756	68.3712	2.09591	1.38508	1.87389	1.9849	1.50515	Expressed	Not expressed	Expressed
TCDM_05919	0	proteasome alpha 3 subunit	3.4.25.1	514.26	289.703	992.04	588.303	692.743	392.744	404.896	1.49732	2.35025	1.8465	2.09837	1.50515	Not expressed	Expressed	Expressed
TCDM_05920	0	amino acid permease	3.6.3.-	234.13	284.435	512.474	528.197	273.334	272.302	272.406	1.4522	2.31958	1.50679	1.91319	1.50515	Not expressed	Expressed	Expressed
TCDM_05924	0	inositol polyphosphate kinase-like protein	2.7.4.21	772.184	1127.21	518.092	770.439	660.53	837.854	671.521	1.91391	1.46063	1.62723	1.77057	1.50515	Expressed	Not expressed	Expressed	identified as a kinase/phosphatase motified by phosphorylation after incubation of trypomastigotes with ECM for 120 min	Important for cellular infection	ok		https://doi.org/10.1371/journal.pntd.0007103
TCDM_05925	1	threonine synthase	4.2.3.1	26.6489	26.3366	43.7429	41.8915	23.9207	20.9463	24.1623	1.60742	2.21402	1.42604	1.91072	1.50515	Expressed	Expressed	Not expressed
TCDM_05926	0	hypothetical protein	4.2.3.1	201.77	105.346	155.307	63.7479	221.027	83.7854	85.9415	2.22551	1.78438	2.21504	2.22028	1.50515	Expressed	Expressed	Expressed
TCDM_05937	0	hypothetical protein	1.-.-.-	39.3389	47.4059	55.3809	61.9266	27.1101	20.9463	28.333	2.0163	2.4358	1.33359	2.22605	1.50515	Expressed	Expressed	Not expressed
TCDM_05941	0	protein kinase	2.7.11.24	73.6017	89.5444	101.13	109.282	61.2369	62.839	63.9153	1.78612	2.11297	1.47302	1.94954	1.50515	Expressed	Expressed	Not expressed			check	There is another gene encoding the enzyme	https://doi.org/10.1371/journal.pntd.0007103
TCDM_05955	1	2	5.4.2.1	332.159	439.821	770.918	934.363	668.184	727.885	462.658	1.31734	2.26882	1.99729	2.13306	1.50515	Not expressed	Expressed	Expressed
TCDM_05956	0	methyltransferase	2.1.1.57	148.79	179.089	158.919	180.316	177.332	193.754	160.76	1.52651	1.56416	1.66639	1.61527	1.50515	Expressed	Expressed	Expressed
TCDM_05965	0	prolyl oligopeptidase	3.4.21.26	254.116	250.198	428.199	382.488	235.698	235.646	237.148	1.5728	2.16424	1.49838	1.86852	1.50515	Expressed	Expressed	Not expressed
TCDM_05967	0	histidine ammonia-lyase	4.3.1.3	59.3255	28.9703	491.204	435.307	35.0837	31.4195	31.7859	1.891	5.96204	1.55465	3.92652	1.50515	Expressed	Expressed	Expressed
TCDM_05976	0	hypothetical protein	6.3.2.-	124.362	173.821	140.459	178.494	135.869	225.173	136.328	1.60449	1.6821	1.83133	1.75672	1.50515	Expressed	Expressed	Expressed
TCDM_05990	0	protein disulfide isomerase	5.3.4.1	1129.41	1722.41	2101.26	3030.76	1667.43	2576.4	1672.93	1.33861	2.0189	1.77858	1.89874	1.50515	Not expressed	Expressed	Expressed
TCDM_05995	0	acetyltransferase	2.3.1.48	217.315	410.851	300.582	679.371	177.651	418.927	225.642	1.89376	2.50631	1.82927	2.20004	1.50515	Expressed	Expressed	Expressed
TCDM_05996	0	trans-sialidase	3.2.1.18	115.161	55.3068	153.301	94.7112	795.123	251.356	96.7562	1.37185	1.79123	4.03355	2.91239	1.50515	Not expressed	Expressed	Expressed
TCDM_05997	0	trans-sialidase	3.2.1.18	45.0493	76.3761	40.5324	63.7479	238.25	335.141	46.9192	1.80295	1.62272	4.25947	3.03121	1.50515	Expressed	Expressed	Expressed
TCDM_06009	0	hypothetical protein	2.4.1.229	378.161	521.465	661.36	1007.22	486.706	801.197	490.182	1.41384	2.15843	1.82153	1.98998	1.50515	Not expressed	Expressed	Expressed
TCDM_06012	0	casein kinase II	2.7.1.37	339.456	1024.49	247.208	615.623	273.334	701.702	279.946	2.68033	2.02508	2.18992	2.43512	1.50515	Expressed	Expressed	Expressed
TCDM_06018	0	ribosomal RNA methyltransferase	2.1.1.205	292.186	213.326	290.549	169.387	309.055	162.334	173.781	1.94977	1.83054	1.86113	1.90545	1.50515	Expressed	Expressed	Expressed
TCDM_06036	1	glycerate kinase	2.7.1.31	1107.2	1077.17	1174.24	1131.07	935.139	890.219	949.342	1.66266	1.72605	1.46281	1.69435	1.50515	Expressed	Expressed	Not expressed
TCDM_06053	0	protein kinase	2.7.1.37	519.654	555.702	427.797	442.593	470.121	544.605	445.346	1.71933	1.48026	1.65131	1.68532	1.50515	Expressed	Not expressed	Expressed	identified as a kinase/phosphatase motified by phosphorylation after incubation of trypomastigotes with ECM for 120 min	Important for cellular infection	ok		https://doi.org/10.1371/journal.pntd.0007103
TCDM_06060	0	UDP-GlcNAc:PI a1-6 GlcNAc-transferase	2.4.1.198	64.4015	86.9108	63.8084	96.5326	67.9347	83.7854	64.7548	1.68064	1.74936	1.6838	1.71658	1.50515	Expressed	Expressed	Expressed
TCDM_06061	0	DNA polymerase delta catalytic subunit	2.7.7.7	470.797	661.048	474.751	610.159	316.072	403.217	409.975	1.88323	1.83038	1.36759	1.85681	1.50515	Expressed	Expressed	Not expressed
TCDM_06062	0	transcription activator	3.6.4.-	2274.67	2188.57	2897.87	2948.8	1600.77	1639.05	1694	1.82497	2.17739	1.45714	2.00118	1.50515	Expressed	Expressed	Not expressed
TCDM_06063	0	protein kinase	2.7.1.37	276.958	237.029	405.324	449.878	293.746	324.668	278.637	1.41913	2.01956	1.62112	1.82034	1.50515	Not expressed	Expressed	Expressed	identified as a kinase/phosphatase motified by phosphorylation after incubation of trypomastigotes with ECM for 120 min	Important for cellular infection	ok		https://doi.org/10.1371/journal.pntd.0007103
TCDM_06067	0	autophagocytosis associated protein	6.3.2.-	175.121	210.693	116.781	136.603	131.723	225.173	132.211	1.95387	1.45935	1.85508	1.90447	1.50515	Expressed	Not expressed	Expressed
TCDM_06069	0	peptidase M20/M25/M40	3.4.13.18	233.495	247.564	1073.11	861.508	123.431	94.2585	134.437	2.22737	4.56781	1.28795	3.39759	1.50515	Expressed	Expressed	Not expressed
TCDM_06074	1	ribulose-5-phosphate 3-epimerase	5.1.3.1	80.8985	100.079	65.815	67.3907	68.2537	73.3122	67.477	1.84704	1.49104	1.5577	1.70237	1.50515	Expressed	Not expressed	Expressed
TCDM_06097	0	mitogen activated protein kinase	2.7.11.24	289.965	313.406	443.449	511.805	305.547	288.012	291.524	1.54267	2.10669	1.52464	1.82468	1.50515	Expressed	Expressed	Expressed	identified as a kinase/phosphatase motified by phosphorylation after incubation of trypomastigotes with ECM for 120 min	Important for cellular infection	ok		https://doi.org/10.1371/journal.pntd.0007103
TCDM_06112	0	ABC transporter	2.7.-.-	200.184	263.366	249.214	295.062	153.73	204.227	200.588	1.66772	1.86152	1.38491	1.76462	1.50515	Expressed	Expressed	Not expressed
TCDM_06126	1	calcium-translocating P-type ATPase	3.6.3.8	520.288	455.623	1316.7	1324.14	575.053	544.605	522.72	1.43171	2.73644	1.58089	2.15867	1.50515	Not expressed	Expressed	Expressed
TCDM_06129	0	hypothetical protein	2.7.11.-	324.228	424.019	344.325	382.488	289.6	293.249	296.347	1.7729	1.73791	1.48704	1.7554	1.50515	Expressed	Expressed	Not expressed
TCDM_06130	0	ubiquitin-activating enzyme	6.3.2.-	62.498	39.5049	47.3547	36.4274	68.5726	57.6024	40.2899	1.77617	1.54788	2.04615	1.91116	1.50515	Expressed	Expressed	Expressed
TCDM_06131	0	ubiquitin-activating enzyme-like protein	6.3.2.-	130.072	105.346	112.367	111.104	94.4069	104.732	104.793	1.63501	1.57591	1.45034	1.60546	1.50515	Expressed	Expressed	Not expressed
TCDM_06133	0	eukaryotic translation initiation factor 3 subunit	3.1.4.12	491.736	592.573	525.316	728.548	573.139	848.327	530.098	1.5297	1.69494	1.84678	1.77086	1.50515	Expressed	Expressed	Expressed
TCDM_06138	0	hypothetical protein	2.4.1.198	87.8779	126.416	171.761	256.813	143.524	261.829	128.126	1.31967	2.13456	2.05965	2.09711	1.50515	Not expressed	Expressed	Expressed
TCDM_06150	0	dual-specificity protein phosphatase	3.1.3.48	670.664	476.692	518.895	364.274	656.383	502.712	479.294	1.70907	1.418	1.72114	1.71511	1.50515	Expressed	Not expressed	Expressed
TCDM_06153	0	ATP-dependent DEAD/H RNA helicase	3.6.4.13	635.132	755.86	563.039	599.231	472.035	528.895	532.309	1.81483	1.60252	1.43921	1.70867	1.50515	Expressed	Expressed	Not expressed
TCDM_06165	0	hypothetical protein	2.4.2.29	158.307	250.198	150.492	256.813	111.311	251.356	151.273	1.85555	1.85188	1.71085	1.85371	1.50515	Expressed	Expressed	Expressed
TCDM_06169	0	metallopeptidase	3.4.-.-	167.825	189.624	140.459	174.851	123.75	146.624	141.075	1.77713	1.62914	1.45935	1.70314	1.50515	Expressed	Expressed	Not expressed
TCDM_06182	0	meiotic recombination protein spo11	5.99.1.3	53.615	97.4454	57.3875	65.5693	46.2467	130.915	53.9923	1.90007	1.6507	2.10853	2.0043	1.50515	Expressed	Expressed	Expressed
TCDM_06187	0	glutamine-dependent carbamoyl-phosphate synthetase	6.3.5.5	854.668	1416.91	1128.89	1628.31	503.929	680.756	698.147	2.09719	2.36718	1.33404	2.23218	1.50515	Expressed	Expressed	Not expressed
TCDM_06188	0	putative glutamine hydrolysing (not ammonia-dependent) carbomoyl phosphate synthase	6.3.5.5	361.981	271.267	526.52	411.63	265.998	188.517	266.525	1.70021	2.20452	1.33899	1.95236	1.50515	Expressed	Expressed	Not expressed
TCDM_06202	1	fatty acyl CoA synthetase 2	6.2.1.3	728.086	605.742	569.861	488.127	656.064	565.551	565.982	1.69062	1.43301	1.58948	1.64005	1.50515	Expressed	Not expressed	Expressed
TCDM_06206	1	fatty acyl CoA synthetase 2	6.2.1.3	425.748	339.742	616.012	515.448	299.168	298.485	303.225	1.7727	2.28616	1.48934	2.02943	1.50515	Expressed	Expressed	Not expressed
TCDM_06208	1	fatty acyl CoA synthetase 2	6.2.1.3	618.318	371.346	803.023	451.7	345.415	282.776	348.008	1.92078	2.2379	1.39668	2.07934	1.50515	Expressed	Expressed	Not expressed
TCDM_06209	1	fatty acyl CoA synthetase 2	6.2.1.3	674.471	895.444	433.817	539.125	574.096	665.046	542.623	1.94281	1.38979	1.6539	1.79836	1.50515	Expressed	Not expressed	Expressed
TCDM_06217	0	mitochondrial RNA editing ligase 1	6.5.1.3	173.218	173.821	368.805	329.668	185.625	225.173	175.002	1.49594	2.38243	1.68599	2.03421	1.50515	Not expressed	Expressed	Expressed
TCDM_06224	0	mitochondrial processing peptide beta subunit	3.4.24.64	877.828	476.692	1195.51	637.479	846.154	565.551	572.744	1.69475	2.07502	1.74387	1.90944	1.50515	Expressed	Expressed	Expressed
TCDM_06233	0	ubiquitin activating enzyme	6.3.2.-	241.744	292.336	303.792	395.237	223.898	219.937	225.682	1.69552	2.0316	1.48696	1.86356	1.50515	Expressed	Expressed	Not expressed
TCDM_06237	0	putative protein kinase	2.7.1.37	65.3533	52.6732	69.4268	71.0334	68.2537	94.2585	65.6433	1.39262	1.57972	1.74915	1.66443	1.50515	Not expressed	Expressed	Expressed	identified as a kinase/phosphatase motified by phosphorylation after incubation of trypomastigotes with ECM for 120 min	Important for cellular infection	ok		https://doi.org/10.1371/journal.pntd.0007103
TCDM_06238	0	putative protein kinase	2.7.1.37	51.7116	57.9405	58.1901	58.2838	65.3832	73.3122	57.9655	1.44554	1.51023	1.70852	1.60937	1.50515	Not expressed	Expressed	Expressed
TCDM_06239	0	eukaryotic initiation factor 4a	3.6.4.13	620.856	600.474	1204.33	1338.71	776.306	790.724	636.401	1.46079	2.38415	1.74266	2.0634	1.50515	Not expressed	Expressed	Expressed
TCDM_06251	0	trans-sialidase	3.2.1.18	844.834	790.098	826.299	730.369	10414.4	12635.9	793.718	1.53739	1.484	5.95452	3.74596	1.50515	Expressed	Not expressed	Expressed
TCDM_06253	0	cyclophilin	5.2.1.8	37.1181	57.9405	77.453	61.9266	41.4625	31.4195	37.5525	1.77599	2.27863	1.47277	2.02731	1.50515	Expressed	Expressed	Not expressed
TCDM_06263	0	alkyl-dihydroxyacetone phosphate synthase	2.5.1.26	437.169	326.574	1032.17	832.366	448.752	288.012	337.633	1.64294	2.87662	1.60184	2.25978	1.50515	Expressed	Expressed	Expressed
TCDM_06264	1	lysyl-tRNA synthetase	6.1.1.6	62.498	76.3761	103.939	107.461	73.0378	68.0756	68.5718	1.51881	2.02541	1.53635	1.78088	1.50515	Expressed	Expressed	Expressed
TCDM_06272	0	2-hydroxy-3-oxopropionate reductase	1.1.1.31	518.385	158.02	1738.48	482.663	598.017	125.678	190.484	2.2167	4.17219	2.31171	3.24195	1.50515	Expressed	Expressed	Expressed
TCDM_06273	0	polynucleotide kinase 3'-phosphatase	3.1.3.32	60.5945	63.2078	55.7822	49.177	64.1074	68.0756	56.2634	1.61131	1.43088	1.68698	1.64914	1.50515	Expressed	Not expressed	Expressed
TCDM_06276	0	ribosomal RNA adenine dimethylase family protein	2.1.1.-	95.1746	105.346	79.4595	123.853	130.766	115.205	96.1918	1.5506	1.56597	1.78829	1.67713	1.50515	Expressed	Expressed	Expressed
TCDM_06283	0	ubiquitin hydrolase	3.1.13.4	193.522	260.732	208.682	264.099	206.994	235.646	207.162	1.60734	1.65317	1.57811	1.63026	1.50515	Expressed	Expressed	Expressed
TCDM_06287	0	AUT2/APG4/ATG4 cysteine peptidase	3.4.22.-	151.645	152.752	111.966	80.1403	133.637	94.2585	96.0293	2.06223	1.50542	1.69884	1.88054	1.50515	Expressed	Expressed	Expressed
TCDM_06294	0	KU80 protein	3.6.4.12	359.76	247.564	276.102	207.636	274.609	162.334	211.629	1.93239	1.655	1.53998	1.79369	1.50515	Expressed	Expressed	Expressed
TCDM_06295	0	kinesin	3.6.4.4	77.0915	97.4454	75.0451	63.7479	96.0017	83.7854	75.2498	1.67198	1.41901	1.70678	1.68938	1.50515	Expressed	Not expressed	Expressed
TCDM_06298	0	mitogen-activated protein kinase	2.7.11.24	414.962	389.782	333.489	302.347	290.557	219.937	291.736	1.88219	1.60047	1.36492	1.74133	1.50515	Expressed	Expressed	Not expressed	identified as a kinase/phosphatase motified by phosphorylation after incubation of trypomastigotes with ECM for 120 min	Important for cellular infection	check	There is another gene encoding the enzyme	https://doi.org/10.1371/journal.pntd.0007103
TCDM_06301	0	phosphatase 2C	3.1.3.16	51.7116	39.5049	60.5979	45.5343	66.0211	73.3122	46.152	1.49232	1.662	1.99794	1.82997	1.50515	Not expressed	Expressed	Expressed
TCDM_06302	0	rab6 GTPase activating protein	3.6.5.1	26.6489	15.802	14.8485	16.3923	17.5418	5.23658	14.9438	1.91939	1.55376	1.23019	1.73657	1.50515	Expressed	Expressed	Not expressed
TCDM_06310	0	quiescin sulfhydryl oxidase	1.8.3.2	203.039	168.554	210.287	220.386	173.186	167.571	169.017	1.61035	1.784	1.51387	1.69717	1.50515	Expressed	Expressed	Expressed
TCDM_06311	0	putative quiescin sulfhydryl oxidase	1.8.3.2	110.72	76.3761	104.341	52.8197	111.949	68.0756	68.9056	1.86237	1.65248	1.81459	1.83848	1.50515	Expressed	Expressed	Expressed
TCDM_06317	0	protein kinase	2.7.1.37	287.428	289.703	241.589	313.276	269.187	272.302	269.499	1.58063	1.53688	1.51016	1.55876	1.50515	Expressed	Expressed	Expressed
TCDM_06318	0	hypothetical protein	3.6.1.-	148.155	202.792	331.082	437.129	212.416	288.012	203.754	1.34897	2.30083	1.73959	2.02021	1.50515	Not expressed	Expressed	Expressed
TCDM_06319	0	hypothetical protein	3.1.1.-	75.5052	73.7425	75.0451	89.2471	68.5726	52.3659	69.0896	1.59042	1.70121	1.36527	1.64582	1.50515	Expressed	Expressed	Not expressed
TCDM_06341	0	putative tRNA modification enzyme	2.-.-.-	14.2762	31.6039	13.6446	21.8564	18.8176	47.1293	14.7303	2.03894	1.71707	2.5517	2.29532	1.50515	Expressed	Expressed	Expressed
TCDM_06346	0	putative phospholipid-translocating P-type ATPase (flippase)	3.6.3.1	98.3471	86.9108	82.2687	111.104	84.8387	146.624	85.0459	1.59986	1.64889	1.86531	1.7571	1.50515	Expressed	Expressed	Expressed
TCDM_06347	0	phospholipid-translocating P-type ATPase (flippase)	3.6.3.1	391.802	492.494	327.871	453.521	428.34	471.293	395.456	1.6297	1.49204	1.64949	1.6396	1.50515	Expressed	Not expressed	Expressed
TCDM_06351	0	ATP-dependent DEAD/H DNA helicase recQ family	3.6.1.-	42.1941	60.5742	50.1639	40.0701	53.5823	52.3659	42.9911	1.7074	1.55819	1.74368	1.72554	1.50515	Expressed	Expressed	Expressed
TCDM_06352	0	putative ATP-dependent DEAD/H DNA helicase recQ family	3.6.1.-	86.2917	165.921	98.7225	132.96	85.1576	120.442	87.5348	1.93752	1.8306	1.68668	1.88406	1.50515	Expressed	Expressed	Expressed
TCDM_06359	1	sphingosine 1-phosphate lyase	4.1.2.27	347.705	452.989	451.876	506.341	291.194	418.927	354.827	1.64015	1.85558	1.50586	1.74787	1.50515	Expressed	Expressed	Expressed
TCDM_06365	0	pre-mRNA cleavage complex II Clp1 protein	2.7.1.78	240.792	318.673	195.438	245.885	225.811	356.088	227.309	1.74213	1.47316	1.78965	1.76589	1.50515	Expressed	Not expressed	Expressed
TCDM_06372	0	hypothetical protein	2.7.7.87	203.674	205.425	180.991	211.279	115.776	115.205	122.298	2.13463	2.078	1.44386	2.10632	1.50515	Expressed	Expressed	Not expressed
TCDM_06376	0	Small Surface Antigen	2.4.1.1	166.238	79.0098	147.281	116.568	127.896	83.7854	87.0636	1.90868	2.00292	1.72753	1.9558	1.50515	Expressed	Expressed	Expressed
TCDM_06388	0	minichromosome maintenance (MCM) complex subunit	3.6.4.12	243.964	210.693	220.721	205.815	259.938	288.012	211.696	1.58388	1.5132	1.80315	1.69352	1.50515	Expressed	Expressed	Expressed
TCDM_06390	0	hypothetical protein	2.1.1.220	55.8358	57.9405	36.5193	27.3206	51.6687	36.6561	36.533	2.0388	1.36353	1.72082	1.87981	1.50515	Expressed	Not expressed	Expressed
TCDM_06392	1	2-oxoglutarate dehydrogenase	2.3.1.61	150.693	79.0098	265.668	198.529	178.608	136.151	137.605	1.31776	2.14609	1.65582	1.90096	1.50515	Not expressed	Expressed	Expressed
TCDM_06394	1	vacuolar ATP synthase subunit B	3.6.3.14	386.409	360.811	857.601	788.653	427.702	340.378	363.371	1.53553	2.56958	1.56605	2.06781	1.50515	Expressed	Expressed	Expressed
TCDM_06395	1	vacuolar ATP synthase subunit b	3.6.3.14	87.2434	92.1781	189.82	160.28	98.5532	73.3122	87.7369	1.52944	2.38211	1.48271	1.95577	1.50515	Expressed	Expressed	Not expressed
TCDM_06407	1	acyl-CoA dehydrogenase	1.3.99.3	292.186	450.356	505.652	577.374	333.295	539.368	345.001	1.58629	2.04933	1.77508	1.9122	1.50515	Expressed	Expressed	Expressed
TCDM_06410	0	PIF1 helicase-like protein	3.6.4.12	169.094	313.406	268.076	406.166	79.4167	141.388	144.158	2.1354	2.61778	1.23476	2.37659	1.50515	Expressed	Expressed	Not expressed
TCDM_06423	0	hypothetical protein	1.8.4.12	35.2146	39.5049	30.9009	16.3923	29.6616	20.9463	21.8179	2.16673	1.5943	1.67205	1.91939	1.50515	Expressed	Expressed	Expressed
TCDM_06426	0	hypothetical protein	1.9.3.1	377.843	379.247	580.295	509.984	241.758	240.883	255.367	1.97432	2.481	1.44459	2.22766	1.50515	Expressed	Expressed	Not expressed
TCDM_06429	0	hypothetical protein	3.2.1.18	67.8912	94.8117	32.9075	30.9633	64.1074	109.968	36.0275	2.56478	1.37819	2.66751	2.61615	1.50515	Expressed	Not expressed	Expressed
TCDM_06430	0	trans-sialidase	3.2.1.18	246.185	405.584	45.7494	76.4975	126.939	282.776	81.5417	3.49335	1.21469	2.72796	3.11065	1.50515	Expressed	Not expressed	Expressed
TCDM_06433	0	cytochrome-b5 reductase	1.6.2.2	69.1603	81.6435	123.202	147.531	78.7788	115.205	79.0652	1.45425	2.16652	1.73834	1.95243	1.50515	Not expressed	Expressed	Expressed
TCDM_06448	0	putative ATP-dependent RNA helicase	3.6.4.13	716.665	229.128	930.64	242.242	804.373	204.227	230.44	2.42303	2.74801	2.51788	2.63294	1.50515	Expressed	Expressed	Expressed
TCDM_06449	0	ATP-dependent RNA helicase	3.6.4.13	173.218	237.029	136.446	202.172	140.654	225.173	143.91	1.92388	1.68878	1.78111	1.8525	1.50515	Expressed	Expressed	Expressed
TCDM_06454	0	protein phosphatase 1 catalitic subunit	3.1.3.16	105.009	173.821	89.8936	189.423	74.3136	162.334	91.4052	2.01152	2.0138	1.80344	2.01266	1.50515	Expressed	Expressed	Expressed
TCDM_06460	0	serine/threonine protein kinase	2.7.12.1	282.986	379.247	319.845	391.594	224.535	282.776	282.797	1.68316	1.76849	1.39028	1.72583	1.50515	Expressed	Expressed	Not expressed			check	There is another gene encoding the enzyme	https://doi.org/10.1371/journal.pntd.0007103
TCDM_06461	0	protein phosphatase 2C	3.1.3.16	666.223	753.227	943.081	1116.5	647.453	712.176	670.818	1.56723	2.02	1.51966	1.79361	1.50515	Expressed	Expressed	Expressed
TCDM_06484	0	lysosomal/endosomal membrane protein p67	3.1.1.-	2510.71	2264.95	1241.66	1176.61	1797.24	1785.67	1296.06	2.26841	1.43108	1.88492	2.07667	1.50515	Expressed	Not expressed	Expressed
TCDM_06500	1	diacylglycerol kinase-like protein	2.7.1.107	74.5535	129.049	69.4268	100.175	171.272	319.432	77.1157	1.82755	1.61075	3.10672	2.46713	1.50515	Expressed	Expressed	Expressed
TCDM_06501	0	protein farnesyltransferase alpha subunit	2.5.1.58	267.758	252.831	309.009	309.633	210.183	214.7	218.513	1.70342	1.9151	1.47477	1.80926	1.50515	Expressed	Expressed	Not expressed
TCDM_06503	1	fumarate hydratase	4.2.1.2	138.321	297.603	284.931	537.304	343.82	853.563	286.198	1.22951	1.93381	2.45111	2.19246	1.50515	Not expressed	Expressed	Expressed
TCDM_06510	0	serine/threonine protein kinase	2.7.11.1	1374.32	724.256	1343.19	708.513	1416.74	628.39	710.087	1.97024	1.94111	1.937	1.95567	1.50515	Expressed	Expressed	Expressed	identified as a kinase/phosphatase motified by phosphorylation after incubation of trypomastigotes with ECM for 120 min	Important for cellular infection	ok		https://doi.org/10.1371/journal.pntd.0007103
TCDM_06511	0	UDP-GlcNAc:PI a1-6 GlcNAc-transferase	2.4.1.198	135.782	129.049	90.6963	101.997	132.68	73.3122	91.8263	1.93875	1.55795	1.63336	1.78606	1.50515	Expressed	Expressed	Expressed
TCDM_06518	0	hypothetical protein	3.6.4.13	529.806	571.504	398.502	440.772	461.191	507.949	442.813	1.75467	1.44757	1.60519	1.67993	1.50515	Expressed	Not expressed	Expressed
TCDM_06519	0	UDP-glucose:glycoprotein glucosyltransferase	2.4.1.-	863.551	718.989	855.595	841.473	1025.08	864.037	842.885	1.43762	1.51241	1.63232	1.57237	1.50515	Not expressed	Expressed	Expressed
TCDM_06526	0	protein kinase	2.7.1.-	297.897	310.772	190.221	203.993	241.758	282.776	207.77	1.95888	1.4487	1.77275	1.86581	1.50515	Expressed	Not expressed	Expressed	identified as a kinase/phosphatase motified by phosphorylation after incubation of trypomastigotes with ECM for 120 min	Important for cellular infection	ok		https://doi.org/10.1371/journal.pntd.0007103
TCDM_06539	0	serine/threonine protein phosphatase 2B catalytic subunit A2	3.1.3.16	63.1325	126.416	48.1573	85.6044	48.1603	83.7854	49.6575	2.31839	1.85242	1.83543	2.0854	1.50515	Expressed	Expressed	Expressed	identified as a kinase/phosphatase motified by phosphorylation after incubation of trypomastigotes with ECM for 120 min	Important for cellular infection	ok		https://doi.org/10.1371/journal.pntd.0007103
TCDM_06540	1	phosphomannomutase	5.4.2.8	207.163	339.742	253.227	356.988	244.31	350.851	245.202	1.62677	1.75542	1.72551	1.74046	1.50515	Expressed	Expressed	Expressed
TCDM_06548	0	dolichyl-P-Man:GDP-Man5GlcNAc2-PP-dolichyl alpha-1	2.4.1.130	65.6705	115.881	98.7225	209.458	126.62	99.4951	98.7997	1.41513	2.04088	1.65644	1.84866	1.50515	Not expressed	Expressed	Expressed
TCDM_06549	0	serine/threonine protein phosphatase	3.1.3.16	558.358	708.454	572.671	721.263	472.673	754.068	559.789	1.64344	1.66797	1.60666	1.6557	1.50515	Expressed	Expressed	Expressed	identified as a kinase/phosphatase motified by phosphorylation after incubation of trypomastigotes with ECM for 120 min	Important for cellular infection	ok		https://doi.org/10.1371/journal.pntd.0007103
TCDM_06568	0	ATP-dependent DEAD/H RNA helicase	3.6.4.13	384.506	136.95	449.87	238.6	336.165	178.044	184.099	1.9157	2.28928	1.89793	2.10249	1.50515	Expressed	Expressed	Expressed
TCDM_06574	0	hypothetical protein	2.1.1.-	146.886	110.614	148.485	91.0685	194.555	167.571	114.241	1.63884	1.55713	2.06224	1.85054	1.50515	Expressed	Expressed	Expressed
TCDM_06575	0	tyrosine specific protein phosphatase	3.1.3.48	143.397	81.6435	163.333	96.5326	153.73	89.0219	89.773	1.76418	1.94348	1.85722	1.90035	1.50515	Expressed	Expressed	Expressed
TCDM_06584	0	developmentally regulated GTP-binding protein	6.1.1.3	456.838	497.762	762.491	794.117	416.22	392.744	420.282	1.64767	2.27564	1.46394	1.96166	1.50515	Expressed	Expressed	Not expressed
TCDM_06585	1	guanylate kinase	2.7.4.8	465.404	321.307	428.199	254.992	352.75	167.571	261.623	1.99275	1.81399	1.49907	1.90337	1.50515	Expressed	Expressed	Not expressed
TCDM_06590	1	glucokinase	2.7.1.2	298.531	197.524	632.466	591.945	257.705	204.227	209.575	1.69575	2.96708	1.61324	2.33142	1.50515	Expressed	Expressed	Expressed
TCDM_06592	0	endonuclease V	3.1.21.7	41.8768	50.0395	32.5062	29.1419	32.2132	36.6561	32.2425	1.92391	1.45685	1.57774	1.75083	1.50515	Expressed	Not expressed	Expressed
TCDM_06593	0	short-chain dehydrogenase	1.1.1.105	164.335	123.782	184.603	127.496	168.402	162.334	130.98	1.61094	1.70361	1.77299	1.7383	1.50515	Expressed	Expressed	Expressed
TCDM_06595	0	tyrosine aminotransferase	2.6.1.5	81.2157	97.4454	624.841	530.019	124.069	78.5488	82.8387	1.58861	4.50744	1.73466	3.12105	1.50515	Expressed	Expressed	Expressed
TCDM_06599	0	ATP-dependent DEAD/H RNA helicase	3.6.4.13	431.776	518.831	362.384	570.089	370.611	497.476	376.728	1.77214	1.74891	1.66435	1.76052	1.50515	Expressed	Expressed	Expressed
TCDM_06603	0	cytochrome P450	1.14.-.-	356.588	321.307	960.738	746.762	339.036	267.066	323.079	1.55783	2.80702	1.43678	2.18243	1.50515	Expressed	Expressed	Not expressed
TCDM_06605	0	protein kinase	2.7.11.22	145.617	184.356	98.7225	132.96	117.371	172.807	118.93	1.8895	1.47677	1.73172	1.81061	1.50515	Expressed	Not expressed	Expressed	identified as a kinase/phosphatase motified by phosphorylation after incubation of trypomastigotes with ECM for 120 min	Important for cellular infection	ok		https://doi.org/10.1371/journal.pntd.0007103
TCDM_06617	0	proteasome alpha 7 subunit	3.4.25.1	286.793	71.1088	557.421	120.21	279.712	120.442	120.234	1.97957	2.90917	2.12773	2.51845	1.50515	Expressed	Expressed	Expressed
TCDM_06623	0	hypothetical protein	3.1.-.-	277.91	226.495	365.193	311.454	265.36	141.388	230.381	1.60563	1.9622	1.37399	1.78391	1.50515	Expressed	Expressed	Not expressed
TCDM_06651	1	receptor-type adenlyate cyclase	4.6.1.1	128.486	126.416	133.637	140.245	184.987	240.883	129.001	1.49206	1.57097	2.11676	1.84386	1.50515	Not expressed	Expressed	Expressed
TCDM_06652	1	receptor-type adenylate cyclase	4.6.1.1	79.3122	31.6039	107.953	36.4274	78.1409	31.4195	32.0863	2.17954	2.55933	2.16266	2.36944	1.50515	Expressed	Expressed	Expressed
TCDM_06655	1	C-14 sterol reductase	1.3.1.70	274.103	410.851	743.629	999.932	367.422	507.949	371.765	1.41789	2.62197	1.68961	2.15579	1.50515	Not expressed	Expressed	Expressed
TCDM_06659	0	putative sphingosine-1-phosphate phosphatase	3.1.3.-	69.7947	52.6732	50.5652	69.2121	44.014	26.1829	44.6692	1.87451	1.84674	1.25909	1.86062	1.50515	Expressed	Expressed	Not expressed
TCDM_06664	0	methionyl-tRNA formyltransferase	2.1.2.9	174.17	152.752	129.623	111.104	152.454	99.4951	112.956	1.94328	1.57521	1.62682	1.78505	1.50515	Expressed	Expressed	Expressed
TCDM_06665	0	ATP-dependent RNA helicase	3.6.4.13	178.611	192.257	115.979	152.995	129.172	193.754	131.554	1.90969	1.52922	1.73894	1.82432	1.50515	Expressed	Expressed	Expressed
TCDM_06674	1	hypothetical protein	4.6.1.1	631.643	745.326	597.953	739.476	658.297	811.671	634.308	1.59596	1.56326	1.67098	1.63347	1.50515	Expressed	Expressed	Expressed
TCDM_06675	0	serine carboxypeptidase S28	3.4.-.-	80.264	100.079	134.038	209.458	270.463	507.949	103.475	1.36087	2.12424	3.38865	2.75645	1.50515	Not expressed	Expressed	Expressed
TCDM_06681	1	phosphatidylinositol kinase	2.7.1.137	416.865	450.356	201.057	247.706	362	408.454	259.136	2.13523	1.35442	1.97801	2.05662	1.50515	Expressed	Not expressed	Expressed
TCDM_06685	0	hypothetical protein	2.1.1.-	60.5945	44.7722	73.8412	29.1419	213.054	20.9463	30.705	2.16948	2.13823	3.41093	2.79021	1.50515	Expressed	Expressed	Expressed
TCDM_06687	0	hypothetical protein	2.7.7.3	141.176	173.821	139.255	183.958	117.69	99.4951	119.846	1.82198	1.85391	1.40073	1.83794	1.50515	Expressed	Expressed	Not expressed
TCDM_06702	0	hypothetical protein	5.3.99.3	50.7598	60.5742	259.648	329.668	45.6088	36.6561	46.1239	1.71892	4.34275	1.38436	3.03083	1.50515	Expressed	Expressed	Not expressed
TCDM_06718	0	serine/threonine protein kinase	2.7.11.1	341.36	379.247	173.366	220.386	290.238	350.851	227.371	2.06201	1.35442	1.90989	1.98595	1.50515	Expressed	Not expressed	Expressed	identified as a kinase/phosphatase motified by phosphorylation after incubation of trypomastigotes with ECM for 120 min	Important for cellular infection	ok		https://doi.org/10.1371/journal.pntd.0007103
TCDM_06724	1	tryptophanyl-tRNA synthetase	6.1.1.1	545.034	263.366	963.146	573.731	511.902	288.012	310.401	1.8107	2.70517	1.79777	2.25793	1.50515	Expressed	Expressed	Expressed
TCDM_06729	0	hypothetical protein	2.1.2.1	236.985	194.891	413.35	398.88	244.31	193.754	199.1	1.59508	2.41419	1.61121	2.0127	1.50515	Expressed	Expressed	Expressed
TCDM_06732	0	protein kinase	2.7.11.25	679.864	737.425	632.867	763.154	627.36	685.993	637.567	1.62294	1.60572	1.53745	1.61433	1.50515	Expressed	Expressed	Expressed	identified as a kinase/phosphatase motified by phosphorylation after incubation of trypomastigotes with ECM for 120 min	Important for cellular infection	ok		https://doi.org/10.1371/journal.pntd.0007103
TCDM_06750	0	phosphatidylserine synthase	2.7.8.29	174.487	181.722	368.805	340.596	277.161	397.98	191.266	1.42912	2.27764	2.20842	2.24303	1.50515	Not expressed	Expressed	Expressed
TCDM_06752	0	protein kinase	4.2.1.93	1350.53	921.781	4727.84	2977.94	1284.06	968.768	1000.3	1.64782	3.42949	1.6379	2.53865	1.50515	Expressed	Expressed	Expressed	identified as a kinase/phosphatase motified by phosphorylation after incubation of trypomastigotes with ECM for 120 min	Important for cellular infection	ok		https://doi.org/10.1371/journal.pntd.0007103
TCDM_06753	0	poly(A) polymerase	2.7.7.19	301.386	323.94	290.549	387.952	199.02	240.883	245.85	1.78182	1.8828	1.38766	1.83231	1.50515	Expressed	Expressed	Not expressed
TCDM_06771	0	serine peptidase	3.-.-.-	163.066	266	118.387	123.853	141.61	225.173	125.629	2.16298	1.46583	1.95449	2.05873	1.50515	Expressed	Not expressed	Expressed
TCDM_06777	0	protein kinase	2.7.1.37	157.99	358.178	159.32	231.314	130.766	204.227	158.123	2.10157	1.7466	1.56858	1.92409	1.50515	Expressed	Expressed	Expressed	identified as a kinase/phosphatase motified by phosphorylation after incubation of trypomastigotes with ECM for 120 min	Important for cellular infection	ok		https://doi.org/10.1371/journal.pntd.0007103
TCDM_06784	0	thiol-dependent reductase 1	2.5.1.18	104.375	123.782	3297.17	3970.59	93.7691	78.5488	94.8296	1.71506	7.97307	1.40354	4.84406	1.50515	Expressed	Expressed	Not expressed
TCDM_06792	0	hypothetical protein	2.3.1.142	34.8974	39.5049	37.3219	30.9633	21.3691	41.8927	31.3567	1.69863	1.59953	1.51462	1.64908	1.50515	Expressed	Expressed	Expressed
TCDM_06793	0	hypothetical protein	2.3.1.225	108.499	105.346	110.762	140.245	80.0545	62.839	82.5837	1.80365	2.00676	1.35356	1.9052	1.50515	Expressed	Expressed	Not expressed
TCDM_06796	0	zinc carboxypeptidase	3.4.17.-	343.263	360.811	346.733	346.06	515.73	654.573	346.127	1.52361	1.50599	2.14922	1.83641	1.50515	Expressed	Expressed	Expressed
TCDM_06812	1	Very-long-chain (3R)-3-hydroxyacyl-[acyl-carrier protein] dehydratase hpo-8	4.2.1.-	88.5124	115.881	272.089	340.596	48.7982	62.839	65.4064	2.04331	3.77315	1.33986	2.90823	1.50515	Expressed	Expressed	Not expressed
TCDM_06815	1	DNA primase small subunit	2.7.7.-	62.1808	60.5742	79.0582	72.8548	67.9347	36.6561	60.7348	1.51661	1.76152	1.34878	1.63906	1.50515	Expressed	Expressed	Not expressed
TCDM_06824	0	carnitine O-palmitoyltransferase II	2.3.1.21	115.796	126.416	164.939	200.351	111.63	115.205	115.264	1.55949	2.06195	1.48769	1.81072	1.50515	Expressed	Expressed	Not expressed
TCDM_06857	1	GMP synthase	6.3.5.2	274.103	252.831	315.43	285.955	243.672	146.624	244.588	1.58738	1.74093	1.27379	1.66415	1.50515	Expressed	Expressed	Not expressed
TCDM_06862	0	methyltransferase	2.1.1.56	764.887	1195.68	746.84	1198.46	544.435	727.885	729.781	1.8491	1.83939	1.3612	1.84424	1.50515	Expressed	Expressed	Not expressed
TCDM_06865	0	hypothetical protein	6.3.2.-	96.7609	89.5444	95.512	92.8899	96.6395	83.7854	89.879	1.54434	1.55674	1.50917	1.55054	1.50515	Expressed	Expressed	Expressed
TCDM_06874	0	protein kinase	2.7.1.37	172.583	165.921	136.044	116.568	176.694	99.4951	118.515	1.92633	1.57537	1.67749	1.80191	1.50515	Expressed	Expressed	Expressed	identified as a kinase/phosphatase motified by phosphorylation after incubation of trypomastigotes with ECM for 120 min	Important for cellular infection	ok		https://doi.org/10.1371/journal.pntd.0007103
TCDM_06891	0	mitochondrial processing peptidase alpha subunit	3.4.99.41	716.031	1127.21	2869.37	4192.79	714.431	1110.16	755.443	1.73174	3.76952	1.71963	2.75063	1.50515	Expressed	Expressed	Expressed
TCDM_06909	0	katanin	3.6.4.3	250.944	345.009	205.873	247.706	221.665	178.044	207.452	1.93371	1.60407	1.46502	1.76889	1.50515	Expressed	Expressed	Not expressed
TCDM_06911	1	AMP deaminase	3.5.4.6	358.491	537.266	236.773	291.419	298.53	445.11	292.13	2.0183	1.39838	1.78279	1.90055	1.50515	Expressed	Not expressed	Expressed
TCDM_06912	1	putative AMP deaminase	3.5.4.6	649.408	750.593	436.225	488.127	585.897	534.132	492.728	1.91967	1.43676	1.64858	1.78412	1.50515	Expressed	Not expressed	Expressed
TCDM_06932	0	kinesin	3.6.4.4	618.635	534.633	356.364	395.237	499.464	544.605	405.66	1.9204	1.42372	1.79621	1.85831	1.50515	Expressed	Not expressed	Expressed
TCDM_06936	0	protein kinase	2.7.1.-	159.576	168.554	114.374	103.818	193.279	167.571	118.894	1.88282	1.41378	2.00487	1.94385	1.50515	Expressed	Not expressed	Expressed	identified as a kinase/phosphatase motified by phosphorylation after incubation of trypomastigotes with ECM for 120 min	Important for cellular infection	ok		https://doi.org/10.1371/journal.pntd.0007103
TCDM_06946	0	ATP-dependent DEAD/H DNA helicase recQ	3.6.4.12	281.082	255.465	251.622	245.885	255.154	246.119	246.67	1.59822	1.5143	1.52254	1.56038	1.50515	Expressed	Expressed	Expressed
TCDM_06962	1	succinate dehydrogenase flavoprotein	1.3.5.1	310.269	442.455	984.817	1431.6	309.374	492.239	323.488	1.67573	3.37657	1.75029	2.56343	1.50515	Expressed	Expressed	Expressed
TCDM_06967	0	hypothetical protein	1.2.1.84	220.805	258.099	225.537	335.132	176.056	204.227	205.885	1.67532	1.86604	1.4205	1.77068	1.50515	Expressed	Expressed	Not expressed
TCDM_06991	0	hypothetical protein	2.3.1.225	130.707	81.6435	130.025	116.568	118.328	89.0219	91.7765	1.66914	1.84927	1.64153	1.7592	1.50515	Expressed	Expressed	Expressed
TCDM_07014	0	RNA helicase	3.6.4.-	533.295	429.286	478.764	402.523	454.174	377.034	405.199	1.70003	1.5981	1.53285	1.64907	1.50515	Expressed	Expressed	Expressed
TCDM_07019	0	ferric reductase	1.6.99.13	153.231	171.188	315.029	360.631	130.447	136.151	137.859	1.68892	2.68944	1.46894	2.18918	1.50515	Expressed	Expressed	Not expressed
TCDM_07020	0	ferric reductase	1.6.99.13	355.636	605.742	668.584	1205.75	270.463	382.271	358.299	1.84755	2.7909	1.40616	2.31922	1.50515	Expressed	Expressed	Not expressed
TCDM_07022	0	GTPase	3.6.5.1	387.678	647.88	372.818	677.55	324.364	670.283	374.304	1.8859	1.90385	1.83553	1.89488	1.50515	Expressed	Expressed	Expressed
TCDM_07023	1	ATPase alpha subunit	3.6.3.14	342.312	437.188	1170.62	1613.73	515.092	743.595	444.978	1.36603	3.07904	1.91398	2.49651	1.50515	Not expressed	Expressed	Expressed
TCDM_07031	0	protein kinase	2.7.11.22	366.74	318.673	616.815	530.019	243.353	125.678	250.885	1.87006	2.58306	1.19707	2.22656	1.50515	Expressed	Expressed	Not expressed			check	There is another gene encoding the enzyme	https://doi.org/10.1371/journal.pntd.0007103
TCDM_07038	0	putative ATP-dependent RNA helicase	3.6.1.-	57.7393	55.3068	37.3219	47.3556	42.7383	47.1293	43.1774	1.8172	1.48396	1.54887	1.68304	1.50515	Expressed	Not expressed	Expressed
TCDM_07039	0	putative ATP-dependent RNA helicase	3.6.1.-	256.972	215.96	123.604	142.067	202.209	172.807	145.141	2.09913	1.41109	1.80098	1.95006	1.50515	Expressed	Not expressed	Expressed
TCDM_07049	0	kinesin	3.6.4.4	297.262	150.119	421.376	187.601	270.782	109.968	153.867	1.94919	2.37029	1.74859	2.15974	1.50515	Expressed	Expressed	Expressed
TCDM_07050	0	putative kinesin	3.6.4.4	84.7054	42.1386	103.538	60.1052	89.9417	73.3122	61.4259	1.54015	1.83868	1.83573	1.8372	1.50515	Expressed	Expressed	Expressed
TCDM_07055	1	nitroreductase	1.6.99.3	398.782	397.683	674.202	668.443	458.958	413.69	400.273	1.49961	2.13837	1.6008	1.86959	1.50515	Not expressed	Expressed	Expressed
TCDM_07092	0	DNA topoisomerase III	5.99.1.2	181.466	208.059	225.938	191.244	146.714	94.2585	150.189	1.8056	1.89095	1.27905	1.84828	1.50515	Expressed	Expressed	Not expressed
TCDM_07096	0	protein kinase	2.7.1.-	253.165	234.396	154.103	151.174	148.308	157.097	151.467	2.08276	1.51353	1.51399	1.79837	1.50515	Expressed	Expressed	Expressed	identified as a kinase/phosphatase motified by phosphorylation after incubation of trypomastigotes with ECM for 120 min	Important for cellular infection	ok		https://doi.org/10.1371/journal.pntd.0007103
TCDM_07099	0	hypothetical protein	2.1.1.-	119.603	126.416	91.4989	87.4257	157.558	167.571	94.3093	1.81271	1.44862	2.17582	1.99427	1.50515	Expressed	Not expressed	Expressed
TCDM_07107	0	protein kinase	2.7.1.-	225.247	213.326	506.454	599.231	227.087	272.302	225.431	1.47535	2.6906	1.61898	2.15479	1.50515	Not expressed	Expressed	Expressed	identified as a kinase/phosphatase motified by phosphorylation after incubation of trypomastigotes with ECM for 120 min	Important for cellular infection	ok		https://doi.org/10.1371/journal.pntd.0007103
TCDM_07113	1	tRNA pseudouridine synthase	4.2.1.70	347.07	323.94	382.449	335.132	380.179	277.539	325.059	1.53976	1.61499	1.5178	1.57738	1.50515	Expressed	Expressed	Expressed
TCDM_07117	0	phosphonopyruvate decarboxylase	4.1.1.-	153.231	158.02	212.695	271.384	126.62	125.678	129.281	1.71584	2.29107	1.47868	2.00345	1.50515	Expressed	Expressed	Not expressed
TCDM_07118	0	prenyltransferase	2.5.1.39	110.72	147.485	167.347	142.067	74.3136	73.3122	77.9542	2.12125	2.37442	1.44669	2.24783	1.50515	Expressed	Expressed	Not expressed
TCDM_07127	0	hypothetical protein	1.14.99.29	456.521	86.9108	525.717	111.104	402.186	89.0219	91.2301	2.99852	3.26132	2.83639	3.12992	1.50515	Expressed	Expressed	Expressed
TCDM_07146	0	O-6 methyl-guanine alkyl transferase	2.1.1.63	155.135	102.713	254.431	109.282	151.498	68.0756	103.37	1.75822	2.20398	1.57153	1.9811	1.50515	Expressed	Expressed	Expressed
TCDM_07156	0	protein kinase	2.7.1.37	671.299	1082.43	519.296	826.902	603.439	1063.03	610.225	1.93424	1.61423	1.86957	1.9019	1.50515	Expressed	Expressed	Expressed	identified as a kinase/phosphatase motified by phosphorylation after incubation of trypomastigotes with ECM for 120 min	Important for cellular infection	ok		https://doi.org/10.1371/journal.pntd.0007103
TCDM_07159	0	fatty acid desaturase	1.14.-.-	157.355	205.425	191.024	356.988	160.109	272.302	163.201	1.62291	2.13983	1.83191	1.98587	1.50515	Expressed	Expressed	Expressed
TCDM_07174	0	minichromosome maintenance (MCM) complex subunit	3.6.4.12	140.541	160.653	165.34	202.172	119.603	146.624	141.15	1.57663	1.81039	1.44244	1.69351	1.50515	Expressed	Expressed	Not expressed
TCDM_07176	1	beta-ketoacyl synthase family protein	2.3.1.41	159.576	163.287	236.372	285.955	126.301	146.624	147.92	1.60213	2.20893	1.41939	1.90553	1.50515	Expressed	Expressed	Not expressed
TCDM_07212	0	putative fatty acid transporter protein-like	6.2.1.-	60.2773	36.8712	42.5389	20.0351	44.333	41.8927	37.3734	1.80836	1.32072	1.6658	1.73708	1.50515	Expressed	Not expressed	Expressed
TCDM_07213	0	fatty acid transporter protein	6.2.1.-	521.874	437.188	503.244	400.701	418.452	350.851	402.476	1.70366	1.63473	1.45653	1.66919	1.50515	Expressed	Expressed	Not expressed
TCDM_07216	0	beta-ketoacyl-ACP reductase 2	1.1.1.100	68.5258	57.9405	80.2622	103.818	50.074	52.3659	52.9233	1.70698	2.18806	1.46992	1.94752	1.50515	Expressed	Expressed	Not expressed
TCDM_07218	0	lysophospholipase	3.1.2.-	545.985	682.118	1130.09	1347.81	531.039	853.563	559.598	1.60831	2.53523	1.74846	2.14185	1.50515	Expressed	Expressed	Expressed
TCDM_07251	1	phosphatidylinositol 3-kinase vps34-like protein	2.7.1.137	379.43	481.96	339.91	477.199	313.839	413.69	343.862	1.76334	1.70037	1.5671	1.73186	1.50515	Expressed	Expressed	Expressed
TCDM_07253	1	transketolase	2.2.1.1	360.077	424.019	1104.01	1191.18	302.676	371.798	361.249	1.5958	3.10418	1.43175	2.34999	1.50515	Expressed	Expressed	Not expressed
TCDM_07259	0	fatty acid elongase	2.3.1.199	51.7116	50.0395	63.8084	58.2838	33.8079	31.4195	35.4311	1.9333	2.1752	1.41705	2.05425	1.50515	Expressed	Expressed	Not expressed
TCDM_07266	0	protein kinase	2.7.1.-	781.384	895.444	401.712	460.807	617.154	665.046	476.441	2.20434	1.39967	1.85127	2.02781	1.50515	Expressed	Not expressed	Expressed	identified as a kinase/phosphatase motified by phosphorylation after incubation of trypomastigotes with ECM for 120 min	Important for cellular infection	ok		https://doi.org/10.1371/journal.pntd.0007103
TCDM_07268	0	nucleolar RNA helicase II	3.6.4.13	768.694	742.692	990.034	848.758	495.317	387.507	520.055	1.94858	2.21074	1.33443	2.07966	1.50515	Expressed	Expressed	Not expressed
TCDM_07271	0	phosphoprotein phosphatase	3.1.3.16	127.851	150.119	136.044	171.209	169.04	151.861	137.452	1.51723	1.6293	1.67961	1.65446	1.50515	Expressed	Expressed	Expressed
TCDM_07278	1	dihydrolipoamide branched chain transacylase	2.3.1.-	256.337	258.099	473.547	429.843	173.186	94.2585	181.501	1.91654	2.7133	1.1987	2.31492	1.50515	Expressed	Expressed	Not expressed
TCDM_07281	0	hypothetical protein	3.6.1.-	216.998	208.059	232.76	176.673	211.14	130.915	179.811	1.69423	1.65055	1.45145	1.67239	1.50515	Expressed	Expressed	Not expressed
TCDM_07282	0	hypothetical protein	3.6.1.-	557.406	584.672	513.277	464.449	520.833	466.056	470.778	1.72488	1.54646	1.55681	1.64084	1.50515	Expressed	Expressed	Expressed
TCDM_07283	0	hypothetical protein	3.4.21.-	34.2629	31.6039	17.2564	23.6778	19.1365	20.9463	19.3175	2.16071	1.56882	1.54546	1.86477	1.50515	Expressed	Expressed	Expressed
TCDM_07284	0	oligopeptidase B	3.4.21.-	15.2279	7.90098	7.62491	1.82137	10.2062	0	2.40172	3.82277	2.36127	2.47408	3.14843	1.50515	Expressed	Expressed	Expressed
TCDM_07287	0	ATP-dependent RNA helicase	3.6.4.13	131.658	52.6732	142.465	54.6411	157.239	78.5488	57.0319	2.08822	2.17925	2.43368	2.30647	1.50515	Expressed	Expressed	Expressed
TCDM_07299	0	hypothetical protein	2.7.7.7	115.796	121.148	101.13	83.783	92.1744	36.6561	84.6222	1.90107	1.60341	1.22906	1.75224	1.50515	Expressed	Expressed	Not expressed
TCDM_07302	0	mitochondrial ATP-dependent zinc metallopeptidase	3.4.24.-	308.366	305.505	379.239	287.776	307.461	235.646	289.549	1.56938	1.66403	1.4366	1.6167	1.50515	Expressed	Expressed	Not expressed
TCDM_07304	1	uracil phosphoribosyltransferase	2.4.2.9	211.922	255.465	334.292	380.666	235.06	298.485	237.101	1.48949	1.99639	1.63694	1.81666	1.50515	Not expressed	Expressed	Expressed
TCDM_07308	0	hypothetical protein	2.1.1.22	195.108	208.059	248.813	258.635	227.087	261.829	209.962	1.46139	1.72042	1.67658	1.6985	1.50515	Not expressed	Expressed	Expressed
TCDM_07319	0	serine/threonine protein kinase	2.7.10.2	116.113	97.4454	136.847	120.21	96.0017	104.732	98.174	1.59829	1.8173	1.52926	1.7078	1.50515	Expressed	Expressed	Expressed	identified as a kinase/phosphatase motified by phosphorylation after incubation of trypomastigotes with ECM for 120 min	Important for cellular infection	ok		https://doi.org/10.1371/journal.pntd.0007103
TCDM_07329	0	serine/threonine-protein phosphatase PP1 beta	3.1.3.16	407.348	226.495	406.528	240.421	417.496	214.7	227.887	1.89262	1.91858	1.88933	1.9056	1.50515	Expressed	Expressed	Expressed
TCDM_07334	0	serine/threonine-protein phosphatase PP1	3.1.3.16	388.947	418.752	780.148	845.116	318.305	424.163	391.928	1.53793	2.43811	1.44705	1.98802	1.50515	Expressed	Expressed	Not expressed
TCDM_07339	0	hypothetical protein	3.1.3.16	189.398	139.584	274.497	251.349	174.462	178.044	174.82	1.44003	1.99314	1.51403	1.75359	1.50515	Not expressed	Expressed	Expressed
TCDM_07343	0	hypothetical protein	3.6.4.4	4578.22	3913.62	3933.25	3502.49	5603.18	5194.69	3915.58	1.59487	1.44962	1.88182	1.73834	1.50515	Expressed	Not expressed	Expressed
TCDM_07353	1	AMP deaminase	3.5.4.6	289.965	263.366	485.988	473.556	446.838	413.69	302.338	1.41094	2.06388	1.92188	1.99288	1.50515	Not expressed	Expressed	Expressed
TCDM_07361	0	hypothetical protein	1.6.5.3	269.979	521.465	569.059	1021.79	265.679	560.315	295.127	1.84687	2.83818	1.9005	2.36934	1.50515	Expressed	Expressed	Expressed
TCDM_07362	0	superoxide dismutase	1.15.1.1	97.0781	131.683	113.972	156.638	98.5532	136.151	100.095	1.65483	1.85697	1.68471	1.77084	1.50515	Expressed	Expressed	Expressed
TCDM_07364	0	hypothetical protein	2.1.1.-	211.605	129.049	332.687	253.17	346.053	256.593	215.762	1.26357	1.8624	1.89794	1.88017	1.50515	Not expressed	Expressed	Expressed
TCDM_07386	0	kynureninase	3.7.1.3	512.991	566.237	565.046	606.516	716.663	738.359	565.165	1.4555	1.5444	1.79657	1.67049	1.50515	Not expressed	Expressed	Expressed
TCDM_07387	0	GDP-mannose 4	4.2.1.46	435.265	553.068	422.179	455.342	326.278	387.507	390.974	1.77432	1.63396	1.40838	1.70414	1.50515	Expressed	Expressed	Not expressed
TCDM_07404	0	protein kinase	2.7.1.37	330.89	384.514	189.017	173.03	235.38	277.539	193.654	2.27203	1.43316	1.83148	2.05176	1.50515	Expressed	Not expressed	Expressed	identified as a kinase/phosphatase motified by phosphorylation after incubation of trypomastigotes with ECM for 120 min	Important for cellular infection	ok		https://doi.org/10.1371/journal.pntd.0007103
TCDM_07407	0	serine/threonine protein phosphatase-like protein	3.1.3.16	230.005	300.237	142.867	185.78	178.289	178.044	178.068	1.98001	1.41968	1.50575	1.74288	1.50515	Expressed	Not expressed	Expressed	identified as a kinase/phosphatase motified by phosphorylation after incubation of trypomastigotes with ECM for 120 min	Important for cellular infection	ok		https://doi.org/10.1371/journal.pntd.0007103
TCDM_07429	0	electon transport protein SCO1/SCO2	1.9.3.1	276.007	73.7425	435.422	92.8899	205.08	62.839	75.6572	2.60006	3.26195	2.21288	2.93101	1.50515	Expressed	Expressed	Expressed
TCDM_07435	1	glycerol-3-phosphate dehydrogenase	1.1.5.3	206.212	226.495	470.336	479.02	185.943	209.463	206.537	1.55615	2.59143	1.45821	2.07379	1.50515	Expressed	Expressed	Not expressed
TCDM_07439	0	surface protease GP63	3.4.24.36	79.6295	115.881	122.801	169.387	82.925	109.968	85.6294	1.6537	2.16174	1.63815	1.90772	1.50515	Expressed	Expressed	Expressed
TCDM_07446	0	mitochondrial exoribonuclease DSS-1	3.1.13.-	278.227	247.564	235.168	242.242	280.031	209.463	235.876	1.62609	1.51814	1.54561	1.58585	1.50515	Expressed	Expressed	Expressed
TCDM_07449	0	ubiquitin activating enzyme	6.3.2.19	72.9672	68.4751	65.0124	92.8899	71.1242	15.7097	65.3586	1.59245	1.71996	1.10614	1.65621	1.50515	Expressed	Expressed	Not expressed
TCDM_07463	1	long-chain-fatty-acid-CoA ligase	6.2.1.3	124.044	163.287	176.978	236.778	116.414	183.28	127.969	1.63441	2.08871	1.68327	1.88599	1.50515	Expressed	Expressed	Expressed
TCDM_07478	0	poly(ADP-ribose) polymerase	2.4.2.30	255.703	237.029	471.139	462.628	159.79	115.205	167.514	1.96412	2.89155	1.30133	2.42783	1.50515	Expressed	Expressed	Not expressed
TCDM_07485	0	hypothetical protein	2.1.1.67	23.4764	47.4059	32.9075	20.0351	18.4987	26.1829	20.3792	2.18803	1.80763	1.60722	1.99783	1.50515	Expressed	Expressed	Expressed
TCDM_07491	1	phosphoribosylpyrophosphate synthetase	2.7.6.1	189.398	144.851	266.069	205.815	184.03	157.097	159.791	1.55442	1.96925	1.57714	1.7732	1.50515	Expressed	Expressed	Expressed
TCDM_07496	0	hypothetical protein	6.3.2.-	6.02773	18.4356	14.4472	27.3206	8.93039	20.9463	9.48207	1.79916	2.52742	2.05425	2.29083	1.50515	Expressed	Expressed	Expressed
TCDM_07504	0	surface protease GP63	3.4.24.36	14.5935	10.5346	13.2433	12.7496	17.5418	10.4732	10.7561	1.68038	1.72027	1.81079	1.76553	1.50515	Expressed	Expressed	Expressed
TCDM_07507	0	surface protease GP63	3.4.24.36	107.865	192.257	35.7167	107.461	88.0281	120.442	89.9714	2.13083	1.27115	1.67079	1.90081	1.50515	Expressed	Not expressed	Expressed
TCDM_07514	1	glyceraldehyde 3-phosphate dehydrogenase	1.2.1.12	78.6777	39.5049	28.8944	25.4992	78.7788	78.5488	29.9554	2.36571	1.40279	2.79716	2.58143	1.50515	Expressed	Not expressed	Expressed
TCDM_07515	0	hypothetical protein	1.2.1.12	212.874	679.484	178.182	528.197	168.402	487.002	181.651	2.69302	2.34493	2.2389	2.51898	1.50515	Expressed	Expressed	Expressed
TCDM_07517	0	protein farnesyltransferase	2.5.1.58	23.4764	18.4356	29.697	38.2488	20.7312	26.1829	21.0058	1.50258	2.08928	1.62829	1.85879	1.50515	Not expressed	Expressed	Expressed
TCDM_07518	0	tartrate-resistant acid phosphatase type 5 precursor	3.1.3.2	144.983	102.713	156.511	147.531	150.86	120.442	122.896	1.51355	1.74832	1.61501	1.68167	1.50515	Expressed	Expressed	Expressed
TCDM_07527	0	hypothetical protein	1.6.2.2	182.101	47.4059	154.103	38.2488	182.754	47.1293	47.1569	2.67864	2.414	2.68117	2.67991	1.50515	Expressed	Expressed	Expressed
TCDM_07544	0	DNA ligase	6.5.1.1	219.536	184.356	363.989	360.631	162.023	104.732	164.256	1.741	2.52966	1.2908	2.13533	1.50515	Expressed	Expressed	Not expressed
TCDM_07546	0	DNA ligase	6.5.1.1	391.485	213.326	1565.91	948.934	539.013	272.302	284.221	1.57353	3.67164	1.92558	2.79861	1.50515	Expressed	Expressed	Expressed
TCDM_07577	0	DNA topoisomerase III	5.99.1.2	263.951	418.752	267.273	415.272	192.322	230.41	233.764	1.95489	1.95459	1.39855	1.95474	1.50515	Expressed	Expressed	Not expressed
TCDM_07578	0	DNA topoisomerase III	5.99.1.2	90.4159	50.0395	103.538	40.0701	81.3303	26.1829	41.0671	2.16491	2.19545	1.81712	2.18018	1.50515	Expressed	Expressed	Expressed
TCDM_07585	0	oxidoreductase	1.1.99.1	54.5668	31.6039	28.4931	18.2137	60.2801	31.4195	28.7857	1.98689	1.28993	2.06884	2.02786	1.50515	Expressed	Not expressed	Expressed
TCDM_07587	1	S-adenosylhomocysteine hydrolase	3.3.1.1	156.721	150.119	514.079	460.807	109.397	62.839	113.469	1.85726	3.61966	1.22627	2.73846	1.50515	Expressed	Expressed	Not expressed
TCDM_07596	1	glycyl-tRNA synthetase	6.1.1.14	70.7465	42.1386	81.0648	63.7479	76.5462	62.839	62.9299	1.39023	1.66279	1.6188	1.64079	1.50515	Not expressed	Expressed	Expressed
TCDM_07602	0	glycine synthase	2.1.2.10	126.582	55.3068	381.245	251.349	77.1841	41.8927	57.4946	2.05961	4.06501	1.54341	3.06231	1.50515	Expressed	Expressed	Expressed
TCDM_07617	0	NUDIX hydrolase	3.6.1.13	288.696	500.395	275.299	526.376	246.542	513.185	276.639	1.92464	1.9449	1.87662	1.93477	1.50515	Expressed	Expressed	Expressed
TCDM_07627	0	copper-transporting ATPase-like protein	3.6.3.4	1160.5	1514.35	829.911	1058.22	1130.97	1471.48	1065.49	1.76594	1.37775	1.73298	1.74946	1.50515	Expressed	Not expressed	Expressed
TCDM_07633	0	NADH-cytochrome b5 reductase	1.6.2.2	70.112	94.8117	69.8281	98.354	63.1506	104.732	69.8565	1.69273	1.71583	1.71371	1.71477	1.50515	Expressed	Expressed	Expressed
TCDM_07647	1	2-oxoglutarate dehydrogenase subunit	1.2.4.2	610.704	948.117	1018.93	1447.99	490.214	942.585	643.892	1.72242	2.32366	1.6241	2.02304	1.50515	Expressed	Expressed	Expressed
TCDM_07659	1	isocitrate dehydrogenase [NADP]	1.1.1.42	85.0227	107.98	322.253	240.421	121.517	99.4951	100.344	1.46317	2.90105	1.61242	2.25673	1.50515	Not expressed	Expressed	Expressed
TCDM_07669	0	mitogen-activated protein kinase	2.7.1.-	451.445	408.217	895.324	890.65	682.856	612.68	467.569	1.4157	2.31935	1.8878	2.10358	1.50515	Not expressed	Expressed	Expressed	identified as a kinase/phosphatase motified by phosphorylation after incubation of trypomastigotes with ECM for 120 min	Important for cellular infection	ok		https://doi.org/10.1371/journal.pntd.0007103
TCDM_07672	0	nucleoside phosphatase	3.6.1.42	374.671	505.663	300.983	329.668	462.785	340.378	330.739	1.83758	1.45395	1.72608	1.78183	1.50515	Expressed	Not expressed	Expressed
TCDM_07673	0	putative nucleoside phosphatase	3.6.1.42	65.9878	34.2376	56.9861	14.571	118.966	62.839	36.5124	1.87601	1.48322	2.71389	2.29495	1.50515	Expressed	Not expressed	Expressed
TCDM_07688	1	thymidylate kinase	2.7.4.9	135.465	179.089	198.248	251.349	123.112	130.915	131.37	1.70936	2.1658	1.46884	1.93758	1.50515	Expressed	Expressed	Not expressed
TCDM_07700	0	calpain-like cysteine peptidase	3.4.22.17	207.481	197.524	528.125	601.052	280.031	240.883	210.821	1.46188	2.82809	1.74682	2.28745	1.50515	Not expressed	Expressed	Expressed
TCDM_07701	1	adenylosuccinate lyase	4.3.2.2	221.757	171.188	276.904	200.351	354.026	303.722	202.491	1.47264	1.69075	2.09493	1.89284	1.50515	Not expressed	Expressed	Expressed	identified as a metabolic enzyme modified by phosphorylation after incubation of trypomastigotes with ECM for 120 min	Important for cellular infection	ok		https://doi.org/10.1371/journal.pntd.0007103
TCDM_07707	0	huntingtin interacting protein (HIP)	2.3.1.225	218.267	229.128	218.714	213.1	177.332	188.517	190.975	1.68364	1.64246	1.45889	1.66305	1.50515	Expressed	Expressed	Not expressed
TCDM_07714	0	hypothetical protein	3.1.3.48	198.28	231.762	185.807	187.601	131.723	120.442	137.132	2.04797	1.86594	1.41586	1.95695	1.50515	Expressed	Expressed	Not expressed
TCDM_07733	0	mitochondrial DNA polymerase I protein B	2.7.7.7	133.879	102.713	152.498	165.745	107.165	104.732	104.975	1.63873	2.00338	1.51519	1.82106	1.50515	Expressed	Expressed	Expressed
TCDM_07740	0	calpain-like cysteine peptidase	3.4.22.-	370.229	484.593	221.524	264.099	314.158	429.4	269.105	2.06505	1.39639	1.88429	1.97467	1.50515	Expressed	Not expressed	Expressed
TCDM_07747	0	histone acetyltransferase	2.3.1.48	19.6694	10.5346	11.638	10.9282	16.2661	5.23658	10.574	1.92644	1.57677	1.52328	1.75161	1.50515	Expressed	Expressed	Expressed
TCDM_07758	0	N-acetyltransferase complex ARD1 subunit	2.3.1.88	161.162	150.119	121.597	122.032	133.956	109.968	121.641	1.78921	1.5067	1.50802	1.64861	1.50515	Expressed	Expressed	Expressed
TCDM_07762	1	fatty acyl CoA synthetase 2	6.2.1.3	155.769	205.425	169.755	264.099	119.603	130.915	133.4	1.85885	2.09659	1.43786	1.97772	1.50515	Expressed	Expressed	Not expressed
TCDM_07765	0	protein kinase	2.7.11.1	334.38	539.9	429.403	846.937	310.65	544.605	343.882	1.78127	2.27862	1.75466	2.02995	1.50515	Expressed	Expressed	Expressed	identified as a kinase/phosphatase motified by phosphorylation after incubation of trypomastigotes with ECM for 120 min	Important for cellular infection	ok		https://doi.org/10.1371/journal.pntd.0007103
TCDM_07772	0	GTPase activator protein	3.6.5.1	507.281	450.356	480.77	433.486	439.822	377.034	434.12	1.61416	1.56195	1.43992	1.58805	1.50515	Expressed	Expressed	Not expressed
TCDM_07783	0	Zn-finger protein	6.3.2.-	732.845	784.831	688.649	774.082	642.988	670.283	672.12	1.6409	1.59881	1.47999	1.61985	1.50515	Expressed	Expressed	Not expressed
TCDM_07784	0	ABC transporter	3.6.3.-	105.327	89.5444	256.438	205.815	195.193	261.829	114.313	1.33862	2.40138	2.38488	2.39313	1.50515	Not expressed	Expressed	Expressed
TCDM_07785	0	subtilisin-like serine peptidase	3.4.21.-	1405.41	2004.21	697.077	987.183	1226.02	1906.12	1011.07	2.14566	1.31571	2.03179	2.08872	1.50515	Expressed	Not expressed	Expressed
TCDM_07797	0	dihydrolipoamide dehydrogenase	1.8.1.4	124.996	281.802	144.071	222.207	124.069	225.173	126.903	2.07719	1.93974	1.87924	2.00846	1.50515	Expressed	Expressed	Expressed
TCDM_07805	0	mitochondrial exoribonuclease DSS-1	3.1.13.1	137.052	152.752	85.0779	129.317	106.208	115.205	107.108	1.85798	1.50606	1.54133	1.69966	1.50515	Expressed	Expressed	Expressed
TCDM_07808	0	hypothetical protein	1.3.1.38	281.082	252.831	310.213	302.347	294.703	288.012	281.775	1.44729	1.59758	1.54176	1.56967	1.50515	Not expressed	Expressed	Expressed
TCDM_07809	1	adenosine monophosphate deaminase	3.5.4.6	422.893	418.752	639.689	693.942	662.762	748.832	444.572	1.44636	1.98962	2.06447	2.02705	1.50515	Not expressed	Expressed	Expressed
TCDM_07810	1	adenosine monophosphate deaminase	3.5.4.6	187.811	144.851	277.306	225.85	290.238	204.227	189.453	1.36843	1.83484	1.81334	1.82409	1.50515	Not expressed	Expressed	Expressed
TCDM_07812	1	RNA pseudouridylate synthase protein	4.2.1.70	202.722	158.02	177.379	125.674	198.063	141.388	143.051	1.77139	1.56855	1.69872	1.73505	1.50515	Expressed	Expressed	Expressed
TCDM_07817	0	ribosomal RNA processing protein 40	3.1.13.-	44.7321	28.9703	16.8551	3.64274	54.2202	31.4195	18.0666	2.41418	0.97574	2.63822	2.5262	1.50515	Expressed	Not expressed	Expressed
TCDM_07828	0	hypothetical protein	5.99.1.2	114.527	73.7425	94.308	74.6762	78.4598	20.9463	73.8358	1.78483	1.65645	1.11768	1.72064	1.50515	Expressed	Expressed	Not expressed
TCDM_07838	0	protein kinase	2.7.1.37	107.547	65.8415	873.654	428.022	113.225	94.2585	95.5874	1.40171	4.46293	1.59585	3.02939	1.50515	Not expressed	Expressed	Expressed	identified as a kinase/phosphatase motified by phosphorylation after incubation of trypomastigotes with ECM for 120 min	Important for cellular infection	ok		https://doi.org/10.1371/journal.pntd.0007103
TCDM_07857	1	cytosolic malate dehydrogenase	1.1.1.37	93.9057	39.5049	2735.74	1568.2	302.357	167.571	101.272	1.0988	6.73659	2.60577	4.67118	1.50515	Not expressed	Expressed	Expressed
TCDM_07874	0	hypothetical protein	1.14.11.-	45.0493	26.3366	44.5455	25.4992	42.4193	10.4732	25.5829	1.8967	1.8728	1.54148	1.88475	1.50515	Expressed	Expressed	Expressed
TCDM_07878	0	trans-sialidase	3.2.1.18	206.212	139.584	112.367	111.104	415.263	528.895	115.089	1.9917	1.47328	3.53865	2.76517	1.50515	Expressed	Not expressed	Expressed
TCDM_07885	0	trans-sialidase	3.2.1.18	81.2157	571.504	100.328	273.205	169.996	549.841	107.295	3.03283	2.1893	3.19469	3.11376	1.50515	Expressed	Expressed	Expressed
TCDM_07886	0	trans-sialidase	3.2.1.18	77.0915	55.3068	65.0124	87.4257	136.188	109.968	66.2203	1.5048	1.66319	2.28078	1.97199	1.50515	Not expressed	Expressed	Expressed
TCDM_07892	1	NADH-dependent fumarate reductase	1.3.1.6	58.3738	28.9703	156.912	147.531	55.177	26.1829	31.5909	1.88509	3.82407	1.79701	2.85458	1.50515	Expressed	Expressed	Expressed	identified as a metabolic enzyme modified by phosphorylation after incubation of trypomastigotes with ECM for 120 min	Important for cellular infection	ok		https://doi.org/10.1371/journal.pntd.0007103
TCDM_07893	0	hypothetical protein	1.3.1.6	124.679	115.881	359.173	355.167	515.73	497.476	147.728	1.29343	2.66871	3.23168	2.95019	1.50515	Not expressed	Expressed	Expressed
TCDM_07896	0	oligosaccharyl transferase subunit	2.4.1.119	144.031	84.2771	153.301	112.925	191.047	125.678	114.2	1.50471	1.6779	1.889	1.78345	1.50515	Not expressed	Expressed	Expressed
TCDM_07910	0	protein kinase	2.7.1.37	951.746	787.464	758.477	732.191	547.305	539.368	565.794	2.02157	1.82493	1.46162	1.92325	1.50515	Expressed	Expressed	Not expressed			check	There is another gene encoding the enzyme	https://doi.org/10.1371/journal.pntd.0007103
TCDM_07931	0	nitrilase	3.5.-.-	163.066	202.792	369.607	559.16	128.853	251.356	167.038	1.60605	2.88752	1.65013	2.26882	1.50515	Expressed	Expressed	Expressed
TCDM_07939	0	putative trans-sialidase	3.2.1.18	180.515	142.218	172.564	167.566	262.49	178.044	168.066	1.46143	1.51803	1.81862	1.66832	1.50515	Not expressed	Expressed	Expressed
TCDM_07944	0	DNA polymerase epsilon subunit b	2.7.7.7	331.208	624.177	330.68	571.91	206.994	460.82	330.733	1.94081	1.86872	1.51554	1.90477	1.50515	Expressed	Expressed	Expressed
TCDM_07960	0	hypothetical protein	1.6.5.3	398.782	526.732	540.566	628.373	297.892	298.485	308.515	1.98966	2.30784	1.4685	2.14875	1.50515	Expressed	Expressed	Not expressed
TCDM_07968	0	calcium motive p-type ATPase	3.6.3.-	692.554	687.385	622.032	650.229	555.598	476.529	562.241	1.73877	1.64334	1.41409	1.69106	1.50515	Expressed	Expressed	Not expressed
TCDM_07969	0	kinesin	3.6.4.4	197.329	144.851	207.478	189.423	241.439	251.356	190.213	1.39316	1.55166	1.80427	1.67797	1.50515	Not expressed	Expressed	Expressed
TCDM_07975	0	hypothetical protein	2.1.1.43	51.0771	84.2771	386.061	611.98	50.074	73.3122	53.3006	1.77987	5.0773	1.66971	3.42858	1.50515	Expressed	Expressed	Expressed
TCDM_07976	0	glutamamyl carboxypeptidase	3.5.1.18	97.0781	194.891	928.633	1661.09	59.6422	83.7854	85.1146	2.16897	6.04934	1.3271	4.10915	1.50515	Expressed	Expressed	Not expressed
TCDM_07981	1	cytochrome c1	1.10.2.2	67.2568	73.7425	238.379	244.064	73.9946	104.732	73.7677	1.45651	3.15214	1.72335	2.43775	1.50515	Not expressed	Expressed	Expressed
TCDM_07985	0	pitrilysin-like metalloprotease	3.4.24.-	228.736	202.792	370.41	329.668	212.416	209.463	209.759	1.53601	2.13156	1.51125	1.83379	1.50515	Expressed	Expressed	Expressed
TCDM_07989	0	hypothetical protein	2.8.1.-	96.1264	131.683	83.874	94.7112	99.1911	198.99	94.8528	1.71296	1.44055	2.0512	1.88208	1.50515	Expressed	Not expressed	Expressed
TCDM_07995	0	protein kinase	2.7.1.37	331.208	337.108	224.333	213.1	298.849	277.539	229.653	1.95031	1.45282	1.76564	1.85797	1.50515	Expressed	Not expressed	Expressed	identified as a kinase/phosphatase motified by phosphorylation after incubation of trypomastigotes with ECM for 120 min	Important for cellular infection	ok		https://doi.org/10.1371/journal.pntd.0007103
TCDM_07999	1	phosphatidylglycerophosphate synthase	2.7.8.5	60.9118	26.3366	27.2891	23.6778	56.4528	20.9463	23.9437	2.25275	1.57387	2.08842	2.17058	1.50515	Expressed	Expressed	Expressed
TCDM_08000	0	protein phosphatase 2A regulatory subunit B	5.2.1.8	98.9816	102.713	107.953	134.781	115.457	125.678	103.237	1.47987	1.68791	1.68017	1.68404	1.50515	Not expressed	Expressed	Expressed
TCDM_08004	0	protein kinase	2.7.1.-	174.17	73.7425	135.643	56.4625	178.608	83.7854	74.7468	2.12306	1.79447	2.20078	2.16192	1.50515	Expressed	Expressed	Expressed	identified as a kinase/phosphatase motified by phosphorylation after incubation of trypomastigotes with ECM for 120 min	Important for cellular infection	ok		https://doi.org/10.1371/journal.pntd.0007103
TCDM_08008	0	putative serine/threonine protein kinase	2.7.1.37	21.2557	28.9703	18.059	12.7496	23.6017	31.4195	18.3787	1.87046	1.32192	1.98699	1.92872	1.50515	Expressed	Not expressed	Expressed	identified as a kinase/phosphatase motified by phosphorylation after incubation of trypomastigotes with ECM for 120 min	Important for cellular infection	ok		https://doi.org/10.1371/journal.pntd.0007103
TCDM_08009	1	isovaleryl-coA dehydrogenase	1.3.99.10	193.204	234.396	347.535	358.81	182.435	246.119	197.324	1.59397	2.22788	1.59649	1.91218	1.50515	Expressed	Expressed	Expressed
TCDM_08011	1	1	1.13.11.54	253.799	300.237	1428.27	1719.37	196.469	345.615	258.443	1.58182	4.25312	1.55744	2.91747	1.50515	Expressed	Expressed	Expressed
TCDM_08025	0	cysteine desulfurase	2.8.1.7	278.862	223.861	384.857	404.344	325.321	303.722	281.348	1.38623	1.90335	1.62954	1.76644	1.50515	Not expressed	Expressed	Expressed
TCDM_08040	0	hypothetical protein	3.1.3.16	574.22	603.108	1156.58	1065.5	624.489	628.39	605.246	1.4752	2.26329	1.54284	1.90306	1.50515	Not expressed	Expressed	Expressed
TCDM_08042	0	hypothetical protein	6.3.2.-	3049.71	8338.17	2037.05	5083.44	2149.67	6708.06	2239.68	2.74643	2.06619	2.36923	2.55783	1.50515	Expressed	Expressed	Expressed
TCDM_08044	0	translation initiation factor eIF2B delta subunit	5.3.1.23	80.8985	121.148	117.985	149.352	80.3735	83.7854	81.1872	1.75543	2.1133	1.51705	1.93437	1.50515	Expressed	Expressed	Expressed
TCDM_08051	0	putative ubiquitin hydrolase	3.1.2.15	349.925	247.564	256.036	158.459	293.746	157.097	167.37	2.22408	1.74956	1.85243	2.03825	1.50515	Expressed	Expressed	Expressed
TCDM_08052	0	putative ubiquitin hydrolase	3.1.2.15	134.196	110.614	121.196	125.674	130.129	109.968	111.672	1.60707	1.61661	1.5851	1.61184	1.50515	Expressed	Expressed	Expressed
TCDM_08056	1	transaldolase	2.2.1.2	620.856	550.435	1157.78	954.398	543.478	528.895	544.173	1.58636	2.34227	1.48916	1.96431	1.50515	Expressed	Expressed	Not expressed
TCDM_08074	0	apurinic/apyrimidinic endonuclease	4.2.99.18	50.7598	28.9703	66.6176	52.8197	37.3163	36.6561	36.7221	1.59614	2.09667	1.51294	1.8464	1.50515	Expressed	Expressed	Expressed
TCDM_08085	0	hypothetical protein	2.3.1.108	102.471	131.683	134.84	185.78	113.225	198.99	115.07	1.524	1.89485	1.86145	1.87815	1.50515	Expressed	Expressed	Expressed
TCDM_08090	1	ATPase beta subunit	3.6.3.14	808.35	574.138	3133.84	2344.1	1131.93	994.951	827.01	1.31917	3.17334	1.79527	2.48431	1.50515	Not expressed	Expressed	Expressed
TCDM_08109	0	serine/threonine-protein phosphatase 2A	3.1.3.16	394.023	308.138	410.14	404.344	376.671	324.668	329.868	1.57387	1.74596	1.57256	1.65991	1.50515	Expressed	Expressed	Expressed
TCDM_08110	0	hypothetical protein	3.6.1.-	261.413	231.762	214.3	234.957	235.38	209.463	216.046	1.65345	1.54786	1.53695	1.60066	1.50515	Expressed	Expressed	Expressed
TCDM_08130	0	hypothetical protein	3.5.1.14	142.127	81.6435	276.904	103.818	154.368	109.968	104.433	1.58128	2.25341	1.77589	2.01465	1.50515	Expressed	Expressed	Expressed
TCDM_08131	0	aminoacylase	3.5.1.14	212.874	221.227	265.267	273.205	207.631	178.044	208.156	1.55106	1.80243	1.42374	1.67674	1.50515	Expressed	Expressed	Not expressed
TCDM_08135	0	hypothetical protein	2.1.1.-	167.19	158.02	121.196	134.781	124.707	99.4951	121.547	1.84403	1.56194	1.41909	1.70299	1.50515	Expressed	Expressed	Not expressed
TCDM_08139	0	separase	3.4.22.49	133.562	136.95	152.097	165.745	134.594	209.463	134.829	1.50858	1.69097	1.78576	1.73837	1.50515	Expressed	Expressed	Expressed
TCDM_08140	0	protein kinase	2.7.1.37	372.133	363.445	2258.18	2061.79	295.022	319.432	323.833	1.64774	4.42399	1.44875	3.03587	1.50515	Expressed	Expressed	Not expressed			check	There is another gene encoding the enzyme	https://doi.org/10.1371/journal.pntd.0007103
TCDM_08150	0	zinc-binding phosphatase	3.1.3.48	97.7126	73.7425	81.0648	54.6411	86.4334	89.0219	74.4747	1.6633	1.4064	1.69024	1.67677	1.50515	Expressed	Not expressed	Expressed
TCDM_08152	0	trans-sialidase	3.2.1.18	565.02	803.266	754.866	1052.75	1545.91	2372.17	759.706	1.39438	1.70191	2.76862	2.23526	1.50515	Not expressed	Expressed	Expressed
TCDM_08153	1	target of rapamycin (TOR) kinase 1	2.7.1.137	2337.81	2541.48	2198.38	2367.78	2002.96	2325.04	2211.05	1.6146	1.54024	1.48192	1.57742	1.50515	Expressed	Expressed	Not expressed
TCDM_08154	1	putative target of rapamycin (TOR) kinase 1	2.7.1.137	64.4015	105.346	68.2228	114.746	65.7021	115.205	65.9542	1.7962	1.88935	1.87508	1.88221	1.50515	Expressed	Expressed	Expressed
TCDM_08157	0	ubiquitin-protein ligase	6.3.2.19	2903.46	4521.99	2071.16	3207.43	2309.46	3409.02	2368.86	2.04739	1.62569	1.71902	1.8832	1.50515	Expressed	Expressed	Expressed
TCDM_08158	0	ubiquitin-protein ligase	6.3.2.19	308.683	576.771	199.05	433.486	184.987	445.11	210.013	2.46247	1.99486	1.98982	2.22866	1.50515	Expressed	Expressed	Expressed
TCDM_08160	0	Poly(A)-specific ribonuclease PARN	3.1.13.4	282.986	508.296	170.156	320.561	159.79	377.034	181.439	2.51253	1.85746	1.97169	2.24211	1.50515	Expressed	Expressed	Expressed
TCDM_08176	0	variant-surface-glycoprotein phospholipase C	4.6.1.14	189.08	68.4751	90.6963	54.6411	185.943	57.6024	58.6897	2.52182	1.74948	2.43913	2.48047	1.50515	Expressed	Expressed	Expressed
TCDM_08177	0	variant-surface-glycoprotein phospholipase C	4.6.1.14	166.238	258.099	114.374	167.566	236.336	617.917	166.371	1.78517	1.33271	2.76171	2.27344	1.50515	Expressed	Not expressed	Expressed
TCDM_08178	1	lysyl-tRNA synthetase	6.1.1.6	345.167	294.97	461.909	369.738	324.046	256.593	297.877	1.58456	1.89739	1.47742	1.74098	1.50515	Expressed	Expressed	Not expressed
TCDM_08179	0	acetylornithine deacetylase	3.-.-.-	385.14	202.792	617.617	313.276	183.073	73.3122	185.045	2.06534	2.72982	1.14298	2.39758	1.50515	Expressed	Expressed	Not expressed
TCDM_08181	0	ubiquitin-protein ligase	6.3.2.-	6889.06	4624.71	7264.13	4487.85	9021.92	5755.01	4737.74	1.72698	1.75149	2.04077	1.89613	1.50515	Expressed	Expressed	Expressed
TCDM_08197	0	ATP-dependent DEAD/H RNA helicase	3.6.4.13	161.162	210.693	219.517	222.207	177.332	141.388	162.779	1.65431	1.86163	1.48222	1.75797	1.50515	Expressed	Expressed	Not expressed
TCDM_08205	0	acyl-CoA dehydrogenase	1.3.99.-	669.712	1195.68	1367.27	2067.26	619.067	1021.13	704.855	1.83048	2.68048	1.67579	2.25548	1.50515	Expressed	Expressed	Expressed
TCDM_08208	0	NADH-ubiquinone oxidoreductase	1.6.5.3	23.1592	42.1386	45.7494	152.995	35.4026	62.839	36.0762	1.39947	2.87277	1.86602	2.36939	1.50515	Not expressed	Expressed	Expressed
TCDM_08212	0	hypothetical protein	6.3.2.-	240.792	192.257	308.608	326.025	200.296	272.302	204.345	1.56891	2.03512	1.66862	1.85187	1.50515	Expressed	Expressed	Expressed
TCDM_08213	0	polo-like kinase 1	2.7.11.21	76.1397	107.98	155.709	202.172	101.743	120.442	102.366	1.39299	2.19511	1.59578	1.89545	1.50515	Not expressed	Expressed	Expressed
TCDM_08214	0	putative protein kinase	2.7.11.21	23.1592	31.6039	71.032	63.7479	24.2396	20.9463	23.2672	1.68912	2.95329	1.47346	2.32121	1.50515	Expressed	Expressed	Not expressed			check	There is another gene encoding the enzyme	https://doi.org/10.1371/journal.pntd.0007103
TCDM_08224	0	protein kinase	2.7.1.-	670.347	661.048	463.514	409.808	471.078	460.82	461.089	1.94028	1.44685	1.51656	1.72842	1.50515	Expressed	Not expressed	Expressed
TCDM_08238	0	ubiquitin ligase	6.3.2.19	950.16	1048.2	1211.96	1417.03	766.418	942.585	943.343	1.56848	1.89511	1.40041	1.7318	1.50515	Expressed	Expressed	Not expressed
TCDM_08240	1	ribonucleoside-diphosphate reductase small chain	1.17.4.1	229.688	221.227	1697.95	1617.38	270.144	256.593	232.379	1.47257	4.55137	1.64532	3.09835	1.50515	Not expressed	Expressed	Expressed
TCDM_08245	0	oligopeptidase B	3.4.21.83	495.86	621.544	945.087	1134.71	510.308	570.788	516.356	1.59241	2.39566	1.55543	1.99404	1.50515	Expressed	Expressed	Expressed
TCDM_08263	0	phospholipid transporting ATPase-like protein	3.6.3.1	1367.03	1946.27	574.677	768.618	1194.76	1790.91	811.232	2.4159	1.3098	2.26675	2.34132	1.50515	Expressed	Not expressed	Expressed
TCDM_08270	1	inositol-3-phosphate synthase	5.5.1.4	377.209	358.178	850.779	839.652	203.804	225.173	238.474	2.02576	3.28732	1.39311	2.65654	1.50515	Expressed	Expressed	Not expressed
TCDM_08271	0	delta-4 fatty acid desaturase	1.14.19.-	841.978	1422.18	533.744	819.616	324.046	487.002	491.676	2.5942	1.87948	1.30605	2.23684	1.50515	Expressed	Expressed	Not expressed
TCDM_08288	0	dipeptidyl-peptidase 8-like serine peptidase	3.4.14.5	182.418	281.802	247.609	298.705	212.097	335.141	215.648	1.58649	1.77695	1.779	1.77798	1.50515	Expressed	Expressed	Expressed
TCDM_08293	0	sterol 24-c-methyltransferase	2.1.1.41	796.929	695.286	2253.76	1945.22	826.38	696.466	706.512	1.56516	2.99484	1.58794	2.29139	1.50515	Expressed	Expressed	Expressed
TCDM_08298	0	tyrosine aminotransferase	2.6.1.5	39.9734	52.6732	624.038	783.189	50.7118	57.6024	50.908	1.4051	5.85443	1.57336	3.7139	1.50515	Not expressed	Expressed	Expressed
TCDM_08300	1	trypanothione synthetase	6.3.1.8	122.458	126.416	107.15	101.997	109.397	52.3659	102.512	1.72577	1.52687	1.26305	1.62632	1.50515	Expressed	Expressed	Not expressed
TCDM_08305	0	rac serine-threonine kinase	2.7.11.1	251.261	144.851	265.267	193.065	288.643	109.968	149.673	1.83049	2.01656	1.83828	1.92742	1.50515	Expressed	Expressed	Expressed
TCDM_08311	0	hypothetical protein	2.3.1.225	130.707	123.782	65.815	52.8197	112.268	68.0756	66.041	2.33192	1.3917	1.86951	2.10072	1.50515	Expressed	Not expressed	Expressed
TCDM_08318	0	membrane-bound acid phosphatase 2	3.1.3.2	38.0699	81.6435	73.8412	156.638	26.7912	68.0756	41.0704	1.95239	2.90229	1.66716	2.42734	1.50515	Expressed	Expressed	Expressed
TCDM_08325	1	hypothetical protein	6.2.1.5	592.304	1019.23	1658.62	2666.49	539.97	869.273	620	1.80828	3.26026	1.6485	2.53427	1.50515	Expressed	Expressed	Expressed
TCDM_08330	0	hypothetical protein	3.6.1.15	196.06	244.93	189.82	260.456	153.73	172.807	174.509	1.77392	1.7993	1.43407	1.78661	1.50515	Expressed	Expressed	Not expressed
TCDM_08331	0	ABC transporter	3.6.3.-	767.108	537.266	458.297	431.665	826.699	795.961	466.194	1.90012	1.45518	2.18901	2.04456	1.50515	Expressed	Not expressed	Expressed
TCDM_08335	1	aldose 1-epimerase-like protein	5.1.3.3	130.072	155.386	128.018	123.853	125.982	115.205	124.066	1.66262	1.52145	1.47455	1.59204	1.50515	Expressed	Expressed	Not expressed
TCDM_08339	1	trypanothione synthetase	6.3.1.9	83.7537	55.3068	60.5979	30.9633	142.567	94.2585	55.836	1.75633	1.30025	2.47128	2.11381	1.50515	Expressed	Not expressed	Expressed
TCDM_08348	0	ribosomal RNA methyltransferase	2.1.1.-	59.3255	76.3761	43.3416	74.6762	54.5391	57.6024	54.8455	1.74845	1.58604	1.52927	1.66725	1.50515	Expressed	Expressed	Expressed
TCDM_08350	1	acetyl-CoA synthetase	6.2.1.1	223.026	147.485	367.199	244.064	174.143	162.334	163.515	1.64491	2.28875	1.53629	1.96683	1.50515	Expressed	Expressed	Expressed
TCDM_08362	0	Poly(A)-specific ribonuclease PARN	3.1.13.4	227.467	242.297	201.458	271.384	148.308	225.173	203.83	1.66456	1.67216	1.41216	1.66836	1.50515	Expressed	Expressed	Not expressed
TCDM_08370	0	P450 reductase	1.6.2.4	95.8092	139.584	183.399	220.386	133.318	151.861	133.945	1.36928	1.99602	1.57412	1.78507	1.50515	Not expressed	Expressed	Expressed
TCDM_08372	0	hypothetical protein	3.1.26.3	45.6838	47.4059	41.7363	34.606	55.177	31.4195	35.3191	1.82542	1.5911	1.73755	1.78148	1.50515	Expressed	Expressed	Expressed
TCDM_08376	0	haloacid dehalogenase-like hydrolase	3.1.3.18	150.693	239.663	336.7	422.558	137.145	157.097	151.334	1.79891	2.72564	1.47472	2.26228	1.50515	Expressed	Expressed	Not expressed
TCDM_08381	0	putative DNA polymerase kappa	2.7.7.7	191.618	208.059	173.768	187.601	207.95	240.883	188.003	1.57245	1.46247	1.70587	1.63916	1.50515	Expressed	Not expressed	Expressed
TCDM_08391	0	ATP-dependent RNA helicase FAL1	3.6.4.13	775.039	774.296	945.087	939.827	746.963	748.832	751.378	1.53854	1.76506	1.50011	1.6518	1.50515	Expressed	Expressed	Not expressed
TCDM_08403	0	trans-sialidase	3.2.1.18	48.5391	34.2376	31.3023	40.0701	125.982	47.1293	34.8208	1.70084	1.53197	2.71148	2.20616	1.50515	Expressed	Expressed	Expressed
TCDM_08404	0	trans-sialidase	3.2.1.18	51.0771	92.1781	100.729	76.4975	348.604	219.937	78.0656	1.41371	1.6471	3.33326	2.49018	1.50515	Not expressed	Expressed	Expressed
TCDM_08407	0	trans-sialidase	3.2.1.18	87.2434	52.6732	142.064	87.4257	283.221	204.227	87.2617	1.27842	1.82271	2.89493	2.35882	1.50515	Not expressed	Expressed	Expressed
TCDM_08408	0	trans-sialidase	3.2.1.18	2.85524	2.63366	5.61835	7.28548	17.2229	20.9463	3.13155	1.36661	2.42882	4.25455	3.34168	1.50515	Not expressed	Expressed	Expressed
TCDM_08411	0	trans-sialidase	3.2.1.18	92.0022	81.6435	87.4858	54.6411	198.063	209.463	82.2277	1.56499	1.35249	2.70667	2.13583	1.50515	Expressed	Not expressed	Expressed
TCDM_08420	0	surface protease GP63	3.4.24.36	21.2557	13.1683	13.2433	10.9282	16.585	15.7097	13.1758	1.81461	1.41341	1.73717	1.77589	1.50515	Expressed	Not expressed	Expressed
TCDM_08421	0	trans-sialidase	3.2.1.18	64.7188	50.0395	52.973	36.4274	91.8554	78.5488	50.3329	1.65206	1.38012	2.151	1.90153	1.50515	Expressed	Not expressed	Expressed
TCDM_08424	0	pre-mRNA splicing factor ATP-dependent RNA helicase	3.6.4.13	352.781	239.663	314.628	224.029	309.055	198.99	225.592	1.82096	1.70606	1.63784	1.76351	1.50515	Expressed	Expressed	Expressed
TCDM_08425	1	choline ethanolamine kinase	2.7.1.82	102.154	184.356	95.1107	160.28	44.014	15.7097	49.1237	2.96433	2.78119	1.03128	2.87276	1.50515	Expressed	Expressed	Not expressed
TCDM_08438	1	threonyl-tRNA synthetase	6.1.1.3	418.451	229.128	515.684	315.097	299.168	125.678	236.132	1.87486	2.20387	1.3933	2.03937	1.50515	Expressed	Expressed	Not expressed
TCDM_08441	0	mitochondrial processing peptidase	3.4.24.64	420.355	560.97	1592.8	2136.47	846.473	1241.07	589.52	1.31499	3.09702	2.21283	2.65492	1.50515	Not expressed	Expressed	Expressed
TCDM_08452	1	alanine racemase 2	5.1.1.1	34.5801	76.3761	62.2032	72.8548	38.2731	41.8927	38.635	1.93334	2.19498	1.54546	2.06416	1.50515	Expressed	Expressed	Expressed
TCDM_08455	0	hypothetical protein	3.6.1.3	76.1397	57.9405	130.426	127.496	89.6228	120.442	77.488	1.35359	2.12789	1.86038	1.99414	1.50515	Not expressed	Expressed	Expressed
TCDM_08462	0	hypothetical protein	3.1.4.11	640.208	887.543	900.943	1147.46	626.084	696.466	645.834	1.69504	2.06303	1.53095	1.87904	1.50515	Expressed	Expressed	Expressed
TCDM_08465	1	histidyl-tRNA synthetase	6.1.1.21	615.463	434.554	1439.5	927.077	759.083	450.346	466.858	1.63634	2.74169	1.80418	2.27294	1.50515	Expressed	Expressed	Expressed
TCDM_08466	1	nitrate reductase	1.7.1.1	187.177	229.128	724.366	828.723	212.735	261.829	214.374	1.47341	3.32433	1.61818	2.47125	1.50515	Not expressed	Expressed	Expressed
TCDM_08467	0	protein kinase	2.7.1.-	225.247	284.435	172.162	282.312	255.473	361.324	228.269	1.62799	1.50024	1.85629	1.74214	1.50515	Expressed	Not expressed	Expressed	identified as a kinase/phosphatase motified by phosphorylation after incubation of trypomastigotes with ECM for 120 min	Important for cellular infection	ok		https://doi.org/10.1371/journal.pntd.0007103
TCDM_08479	0	glycosyltransferase family 28 protein	2.4.1.227	36.4836	26.3366	45.7494	67.3907	43.3762	62.839	37.1729	1.32995	2.00856	1.92684	1.9677	1.50515	Not expressed	Expressed	Expressed
TCDM_08491	1	aspartyl-tRNA synthetase	6.1.1.12	217.633	237.029	476.356	477.199	200.615	136.151	202.317	1.6354	2.62949	1.31495	2.13245	1.50515	Expressed	Expressed	Not expressed
TCDM_08499	0	hypothetical protein	1.14.13.1	59.3255	57.9405	116.38	209.458	68.5726	73.3122	60.2502	1.47581	2.84338	1.68975	2.26656	1.50515	Not expressed	Expressed	Expressed
TCDM_08513	0	protein kinase	2.7.1.37	89.4642	118.515	79.8609	76.4975	95.6827	89.0219	80.777	1.79668	1.46995	1.65542	1.72605	1.50515	Expressed	Not expressed	Expressed	identified as a kinase/phosphatase motified by phosphorylation after incubation of trypomastigotes with ECM for 120 min	Important for cellular infection	ok		https://doi.org/10.1371/journal.pntd.0007103
TCDM_08521	0	hypothetical protein	2.7.1.-	91.0504	79.0098	121.597	89.2471	79.0977	52.3659	79.0186	1.58622	1.84064	1.31445	1.71343	1.50515	Expressed	Expressed	Not expressed
TCDM_08522	0	Aurora kinase C (Aurkc)	2.7.1.-	51.7116	42.1386	39.7298	14.571	57.7286	41.8927	39.9461	1.68701	1.12613	1.75796	1.72249	1.50515	Expressed	Not expressed	Expressed
TCDM_08523	0	metallopeptidase	3.4.19.-	70.7465	105.346	56.1835	74.6762	77.503	73.3122	71.0031	1.75128	1.41821	1.57148	1.66138	1.50515	Expressed	Not expressed	Expressed
TCDM_08552	0	UDP-Gal or UDP-GlcNAc-dependent glycosyltransferase	2.4.1.-	45.6838	31.6039	18.059	21.8564	116.414	78.5488	22.8312	2.15085	1.36401	3.60891	2.87988	1.50515	Expressed	Not expressed	Expressed
TCDM_08566	0	protein kinase	2.7.11.1	59.6428	44.7722	20.8682	16.3923	61.8748	47.1293	23.2586	2.55584	1.27758	2.62088	2.58836	1.50515	Expressed	Not expressed	Expressed	identified as a kinase/phosphatase motified by phosphorylation after incubation of trypomastigotes with ECM for 120 min	Important for cellular infection	ok		https://doi.org/10.1371/journal.pntd.0007103
TCDM_08573	1	inositol polyphosphate 1-phosphatase	3.1.3.57	152.279	181.722	195.84	209.458	153.411	157.097	153.78	1.59654	1.82536	1.51554	1.71095	1.50515	Expressed	Expressed	Expressed	identified as a kinase/phosphatase motified by phosphorylation after incubation of trypomastigotes with ECM for 120 min	Important for cellular infection	ok		https://doi.org/10.1371/journal.pntd.0007103
TCDM_08574	0	squalene synthase	2.5.1.21	214.143	68.4751	411.344	129.317	288.324	141.388	130.524	1.59306	2.43648	2.11303	2.27475	1.50515	Expressed	Expressed	Expressed
TCDM_08577	0	serine/threonine-protein kinase a	2.7.1.37	691.92	882.276	611.196	814.152	771.203	1021.13	699.848	1.63646	1.52496	1.79017	1.71331	1.50515	Expressed	Expressed	Expressed
TCDM_08578	1	acetyl-CoA carboxylase	6.4.1.2	1629.39	1432.71	2071.16	1979.83	1035.92	905.929	1075.6	1.92216	2.29932	1.39683	2.11074	1.50515	Expressed	Expressed	Not expressed
TCDM_08582	0	ABC transporter	3.6.3.-	457.79	1145.64	167.748	373.381	361.043	843.09	362.277	2.53455	1.21127	2.12596	2.33025	1.50515	Expressed	Not expressed	Expressed
TCDM_08583	0	hypothetical protein	4.2.1.-	234.13	392.415	232.76	429.843	218.794	434.637	232.897	1.85082	1.92134	1.90362	1.91248	1.50515	Expressed	Expressed	Expressed
TCDM_08592	0	hypothetical protein	2.3.1.225	35.8491	28.9703	37.3219	43.7129	42.1004	36.6561	35.9298	1.39608	1.63953	1.60693	1.62323	1.50515	Not expressed	Expressed	Expressed
TCDM_08599	0	putative pantothenate kinase subunit	2.7.1.33	215.095	276.534	413.35	513.626	110.992	136.151	144.046	2.16204	3.12535	1.34507	2.6437	1.50515	Expressed	Expressed	Not expressed
TCDM_08600	0	pantothenate kinase subunit	2.7.1.33	1807.05	2091.13	3669.18	4207.36	874.859	1146.81	1212.84	2.08075	3.14049	1.31634	2.61062	1.50515	Expressed	Expressed	Not expressed
TCDM_08605	0	phopshatase	3.1.3.-	420.989	244.93	345.127	196.708	419.728	193.754	201.53	2.118	1.85007	2.00878	2.06339	1.50515	Expressed	Expressed	Expressed
TCDM_08607	0	hypothetical protein	2.6.-.-	141.176	168.554	177.379	209.458	134.594	115.205	135.252	1.65715	1.92809	1.42041	1.79262	1.50515	Expressed	Expressed	Not expressed
TCDM_08610	0	hypothetical protein	2.3.1.225	72.0155	63.2078	56.9861	67.3907	56.4528	62.839	57.5714	1.68669	1.59052	1.54392	1.63861	1.50515	Expressed	Expressed	Expressed
TCDM_08618	0	CCR4 associated factor	3.1.13.4	573.586	1008.69	839.944	1327.78	598.017	1172.99	622.21	1.78156	2.1903	1.92191	2.05611	1.50515	Expressed	Expressed	Expressed
TCDM_08628	0	serine/threonine protein phosphatase	3.6.1.41	1170.33	363.445	1082.34	269.563	1213.58	319.432	323.833	2.63696	2.44792	2.6362	2.63658	1.50515	Expressed	Expressed	Expressed	identified as a kinase/phosphatase motified by phosphorylation after incubation of trypomastigotes with ECM for 120 min	Important for cellular infection	ok		https://doi.org/10.1371/journal.pntd.0007103
TCDM_08632	0	ribosomal RNA processing protein 45	3.1.13.-	182.418	200.158	254.431	347.882	159.152	167.571	169.055	1.64344	2.22132	1.46827	1.93238	1.50515	Expressed	Expressed	Not expressed
TCDM_08637	1	alanyl-tRNA synthetase	6.1.1.7	248.406	297.603	275.299	356.988	203.485	214.7	218.071	1.76276	1.94559	1.45998	1.85417	1.50515	Expressed	Expressed	Not expressed
TCDM_08653	0	trans-sialidase	3.2.1.18	57.7393	71.1088	30.9009	36.4274	53.5823	47.1293	37.4976	2.17132	1.39122	1.84878	2.01005	1.50515	Expressed	Not expressed	Expressed
TCDM_08665	1	vacuolar ATP synthase	3.6.3.14	298.848	184.356	409.738	480.842	283.54	162.334	194.274	1.75474	2.58734	1.6597	2.17104	1.50515	Expressed	Expressed	Expressed
TCDM_08669	0	methyltransferase	2.1.1.-	53.615	23.7029	28.4931	29.1419	45.2898	31.4195	28.558	1.85876	1.51499	1.8489	1.85383	1.50515	Expressed	Expressed	Expressed
TCDM_08672	0	NADH-ubiquinone oxidoreductase	1.6.5.3	366.74	495.128	416.962	551.875	316.072	377.034	367.769	1.68405	1.8248	1.44159	1.75443	1.50515	Expressed	Expressed	Not expressed
TCDM_08673	1	leucyl-tRNA synthetase	6.1.1.4	955.553	1198.32	2132.57	2577.24	1072.6	1225.36	1085.17	1.49689	2.50534	1.56807	2.03671	1.50515	Not expressed	Expressed	Expressed
TCDM_08684	0	hypothetical protein	3.-.-.-	164.652	205.425	194.234	238.6	150.222	183.28	166.515	1.62269	1.80834	1.50669	1.71552	1.50515	Expressed	Expressed	Expressed
TCDM_08690	1	adenylosuccinate synthetase	6.3.4.4	590.083	574.138	1563.11	1528.13	1523.27	1518.61	682.936	1.33863	2.56822	2.54404	2.55613	1.50515	Not expressed	Expressed	Expressed
TCDM_08695	0	hypothetical protein	2.7.6.2	345.167	466.158	755.668	1014.5	186.581	314.195	317.292	1.78826	2.89291	1.26322	2.34058	1.50515	Expressed	Expressed	Not expressed
TCDM_08696	0	aminopeptidase	3.4.11.-	559.31	1214.12	1132.9	2335	394.532	916.402	595.019	1.98119	2.96316	1.61274	2.47218	1.50515	Expressed	Expressed	Expressed
TCDM_08701	1	3-ketoacyl-CoA thiolase	2.3.1.16	252.847	381.881	742.024	1014.5	176.375	329.905	260.553	1.72985	3.20279	1.47404	2.46632	1.50515	Expressed	Expressed	Not expressed
TCDM_08724	0	actin interacting protein-like protein	1.1.99.-	34.2629	21.0693	159.722	142.067	93.7691	26.1829	26.9909	1.53214	4.09461	2.54068	3.31765	1.50515	Expressed	Expressed	Expressed
TCDM_08725	0	hypothetical protein	2.1.1.-	315.345	213.326	431.81	260.456	334.252	209.463	218.039	1.72425	2.06439	1.75785	1.91112	1.50515	Expressed	Expressed	Expressed
TCDM_08730	0	hypothetical protein	2.1.1.320	143.079	215.96	135.643	224.029	97.9153	198.99	136.387	1.82393	1.8261	1.59914	1.82502	1.50515	Expressed	Expressed	Expressed
TCDM_08746	0	trans-sialidase	3.2.1.18	51.0771	55.3068	61.4006	67.3907	72.7189	109.968	55.9162	1.4516	1.66385	2.10273	1.88329	1.50515	Not expressed	Expressed	Expressed
TCDM_08750	0	trans-sialidase	3.2.1.18	58.691	42.1386	63.4071	63.7479	102.699	78.5488	59.1626	1.33837	1.5847	2.01713	1.80091	1.50515	Not expressed	Expressed	Expressed
TCDM_08751	0	trans-sialidase	3.2.1.18	9.20022	5.26732	14.4472	10.9282	17.5418	10.4732	9.32751	1.24664	1.86479	1.99121	1.928	1.50515	Not expressed	Expressed	Expressed
TCDM_08760	0	tubulin tyrosine ligase	6.-.-.-	238.254	129.049	172.965	65.5693	184.987	57.6024	71.9173	2.75337	2.1231	2.146	2.44969	1.50515	Expressed	Expressed	Expressed
TCDM_08763	0	putative DNA replication factor	3.6.4.12	55.2013	65.8415	42.9403	52.8197	47.2035	36.6561	43.3666	1.89705	1.61531	1.46888	1.75618	1.50515	Expressed	Expressed	Not expressed
TCDM_08771	1	AMP deaminase	3.5.4.6	244.916	392.415	343.522	497.234	400.592	680.756	348.411	1.41042	1.71858	2.03426	1.87642	1.50515	Not expressed	Expressed	Expressed
TCDM_08772	0	cyclophilin	5.2.1.8	422.575	484.593	470.738	588.303	387.196	466.056	426.923	1.57192	1.75155	1.50439	1.66173	1.50515	Expressed	Expressed	Not expressed
TCDM_08774	0	glyceraldehyde-3-phosphate dehydrogenase	5.3.1.1	81.5329	113.247	154.505	220.386	198.063	277.539	117.373	1.31196	2.07236	2.40436	2.23836	1.50515	Not expressed	Expressed	Expressed
TCDM_08776	0	hypothetical protein	3.6.1.3	1141.46	1580.2	1451.14	2151.04	1193.8	2173.18	1219.54	1.62743	1.96951	1.88328	1.9264	1.50515	Expressed	Expressed	Expressed
TCDM_08778	0	trans-sialidase	3.2.1.18	59.96	63.2078	72.236	89.2471	137.145	89.0219	64.1106	1.46193	1.76997	2.2076	1.98879	1.50515	Not expressed	Expressed	Expressed
TCDM_08789	0	glutaminyl cyclase	2.3.2.5	254.434	347.643	498.829	719.441	194.236	397.98	263.755	1.65345	2.5988	1.63441	2.12612	1.50515	Expressed	Expressed	Expressed
TCDM_08791	0	ubiquitin-conjugating enzyme	6.3.2.19	651.946	924.414	458.297	546.411	500.74	712.176	505.307	2.04104	1.4988	1.71229	1.87666	1.50515	Expressed	Not expressed	Expressed
TCDM_08804	0	methylthioadenosine phosphorylase	2.4.2.28	11.421	2.63366	209.484	50.9984	30.2995	10.4732	10.5679	1.10702	5.6232	2.33365	3.97843	1.50515	Not expressed	Expressed	Expressed
TCDM_08838	0	katanin-like protein	3.6.4.3	456.204	318.673	312.22	234.957	360.405	288.012	290.433	1.84051	1.44125	1.62788	1.73419	1.50515	Expressed	Not expressed	Expressed
TCDM_08845	0	trans-sialidase	3.2.1.18	36.4836	118.515	71.4333	85.6044	74.3136	68.0756	68.4114	1.64479	1.65991	1.54888	1.65235	1.50515	Expressed	Expressed	Expressed
TCDM_08846	0	trans-sialidase	3.2.1.18	50.7598	18.4356	127.617	80.1403	243.034	115.205	53.6979	1.07991	2.33767	3.18529	2.76148	1.50515	Not expressed	Expressed	Expressed
TCDM_08860	0	trans-sialidase	3.2.1.18	48.5391	86.9108	42.1376	25.4992	69.5294	41.8927	41.9172	2.08793	1.28454	1.83592	1.96192	1.50515	Expressed	Not expressed	Expressed
TCDM_08861	0	trans-sialidase	3.2.1.18	36.8009	52.6732	36.9206	47.3556	74.6325	73.3122	37.9641	1.69069	1.62136	2.34799	2.01934	1.50515	Expressed	Expressed	Expressed
TCDM_08874	0	complement regulatory protein	3.2.1.18	157.355	134.317	138.854	145.71	684.769	832.617	139.539	1.5536	1.52638	4.04346	2.79853	1.50515	Expressed	Expressed	Expressed
TCDM_08877	1	hypothetical protein	2.7.4.3	147.203	155.386	359.575	305.99	289.6	319.432	168.807	1.38949	2.36479	2.23883	2.30181	1.50515	Not expressed	Expressed	Expressed
TCDM_08878	0	arginine N-methyltransferase	2.1.1.125	40.6078	15.802	18.4603	9.10685	29.0238	36.6561	16.0678	2.2009	1.34504	2.41711	2.309	1.50515	Expressed	Not expressed	Expressed
TCDM_08897	0	hypothetical protein	6.3.2.-	572.634	503.029	520.5	480.842	581.751	418.927	483.06	1.62489	1.54438	1.54364	1.58463	1.50515	Expressed	Expressed	Expressed
TCDM_08914	1	alanine racemase	5.1.1.1	115.479	142.218	117.584	154.816	78.7788	136.151	115.689	1.62526	1.68959	1.42656	1.65742	1.50515	Expressed	Expressed	Not expressed
TCDM_08917	0	protoheme IX farnesyltransferase	2.5.1.-	61.5463	94.8117	139.656	194.887	63.4695	94.2585	66.5484	1.68707	2.72872	1.69732	2.21302	1.50515	Expressed	Expressed	Expressed
TCDM_08928	0	trans-sialidase	3.2.1.18	68.843	71.1088	82.2687	87.4257	136.188	157.097	72.2248	1.47108	1.68706	2.40748	2.04727	1.50515	Not expressed	Expressed	Expressed
TCDM_08931	0	hypothetical protein	3.4.24.36	9.83471	7.90098	2.80918	5.46411	6.0599	0	3.07467	2.94649	1.85108	1.4893	2.39878	1.50515	Expressed	Expressed	Not expressed
TCDM_08939	0	trans-sialidase	3.2.1.18	39.0216	21.0693	39.3285	23.6778	69.8484	20.9463	21.3301	1.90882	1.96957	2.47656	2.22306	1.50515	Expressed	Expressed	Expressed
TCDM_08946	0	trans-sialidase	3.2.1.18	41.5596	31.6039	27.2891	23.6778	103.337	62.839	27.7206	1.82712	1.41571	3.00886	2.41799	1.50515	Expressed	Not expressed	Expressed
TCDM_08950	0	trans-sialidase	3.2.1.18	73.6017	81.6435	57.7888	60.1052	104.932	120.442	61.4549	1.7735	1.46038	2.26173	2.01762	1.50515	Expressed	Not expressed	Expressed
TCDM_08951	0	trans-sialidase	3.2.1.18	10.152	7.90098	12.842	7.28548	23.9207	10.4732	8.12608	1.62224	1.74973	2.46817	2.10895	1.50515	Expressed	Expressed	Expressed
TCDM_08953	0	mitochondrial DNA primase	2.7.7.6	91.6849	76.3761	426.995	375.202	88.9849	104.732	89.2549	1.44065	3.69939	1.59573	2.64756	1.50515	Not expressed	Expressed	Expressed
TCDM_08966	0	kinesin	3.6.4.4	1594.81	1933.11	1419.04	1876.01	1466.5	1848.51	1479.33	1.7046	1.62521	1.63213	1.66837	1.50515	Expressed	Expressed	Expressed
TCDM_08968	0	ubiquitin-activating enzyme e1	6.3.2.19	966.657	882.276	2003.74	1892.4	1041.67	911.166	916.715	1.51431	2.47429	1.57473	2.02451	1.50515	Expressed	Expressed	Expressed
TCDM_08972	0	trans-sialidase	3.2.1.18	65.036	10.5346	41.7363	20.0351	212.416	36.6561	21.6972	2.18993	1.92221	4.14321	3.16657	1.50515	Expressed	Expressed	Expressed
TCDM_08978	0	aldo-keto reductase	1.1.1.-	44.0976	68.4751	44.5455	72.8548	58.6854	104.732	45.9595	1.73635	1.78702	2.21853	2.00278	1.50515	Expressed	Expressed	Expressed
TCDM_08980	1	3-oxoacyl-ACP reductase	1.1.1.100	139.272	39.5049	113.972	30.9633	133.318	41.8927	39.7437	2.55883	2.25385	2.52864	2.54374	1.50515	Expressed	Expressed	Expressed
TCDM_08982	0	protein kinase	2.7.1.37	22.5247	23.7029	6.01966	10.9282	33.489	41.8927	12.0879	2.32107	1.15356	3.07347	2.69727	1.50515	Expressed	Not expressed	Expressed	identified as a kinase/phosphatase motified by phosphorylation after incubation of trypomastigotes with ECM for 120 min	Important for cellular infection	ok		https://doi.org/10.1371/journal.pntd.0007103
TCDM_08983	0	hypothetical protein	6.3.2.-	20.6212	26.3366	24.0786	21.8564	14.9903	0	15.5534	1.99799	1.96936	0.854092	1.98368	1.50515	Expressed	Expressed	Not expressed
TCDM_08984	0	hypothetical protein	6.3.2.-	54.8841	89.5444	52.5717	87.4257	61.2369	151.861	55.5193	1.8093	1.77131	2.32627	2.06779	1.50515	Expressed	Expressed	Expressed
TCDM_08985	0	tubulin-tyrosine ligase	6.3.2.25	84.3882	60.5742	92.3015	65.5693	88.666	62.839	63.1121	1.66063	1.76161	1.7124	1.737	1.50515	Expressed	Expressed	Expressed
TCDM_08989	0	trans-sialidase	3.2.1.18	145.3	271.267	218.714	347.882	628.954	1089.21	223.97	1.42774	1.77524	3.4223	2.59877	1.50515	Not expressed	Expressed	Expressed
TCDM_08999	0	presenilin-like aspartic peptidase	3.4.23.-	132.293	115.881	122.801	132.96	79.4167	52.3659	83.0631	1.98438	2.02379	1.26823	2.00409	1.50515	Expressed	Expressed	Not expressed
TCDM_09001	0	protein kinase	2.7.1.37	90.0987	155.386	81.4661	118.389	89.9417	172.807	89.9574	1.86865	1.62227	1.95504	1.91184	1.50515	Expressed	Expressed	Expressed	identified as a kinase/phosphatase motified by phosphorylation after incubation of trypomastigotes with ECM for 120 min	Important for cellular infection	ok		https://doi.org/10.1371/journal.pntd.0007103
TCDM_09004	0	2	1.3.1.34	103.106	202.792	197.044	389.773	111.63	225.173	120.171	1.78277	2.68379	1.90227	2.29303	1.50515	Expressed	Expressed	Expressed
TCDM_09013	0	serine carboxypeptidase (CBP1)	3.4.16.5	4261.92	5667.64	4173.63	5633.5	3560.67	4561.06	4182.46	1.69929	1.68471	1.47335	1.692	1.50515	Expressed	Expressed	Not expressed
TCDM_09017	0	cell division protein kinase 2	2.7.11.22	567.241	592.573	729.583	690.299	557.83	565.551	565.72	1.53221	1.76567	1.4974	1.64894	1.50515	Expressed	Expressed	Not expressed
TCDM_09020	0	kinesin	3.6.4.4	848.006	1103.5	1754.93	2402.39	727.508	1005.42	863.748	1.64157	2.66158	1.50856	2.15157	1.50515	Expressed	Expressed	Expressed
TCDM_09033	0	katanin	3.6.4.3	224.929	171.188	248.411	234.957	263.446	198.99	201.584	1.48608	1.71105	1.65917	1.68511	1.50515	Not expressed	Expressed	Expressed
TCDM_09037	1	aspartyl-tRNA synthetase	6.1.1.12	127.851	115.881	94.7094	96.5326	101.424	73.3122	94.8917	1.79373	1.51348	1.41731	1.65361	1.50515	Expressed	Expressed	Not expressed
TCDM_09046	0	trans-sialidase	3.2.1.18	136.734	21.0693	40.9337	30.9633	123.112	41.8927	31.9603	2.70086	1.63657	2.77026	2.73556	1.50515	Expressed	Expressed	Expressed
TCDM_09053	0	trans-sialidase	3.2.1.18	172.901	237.029	941.877	821.438	611.731	471.293	260.456	1.26056	3.20988	2.44212	2.826	1.50515	Not expressed	Expressed	Expressed
TCDM_09060	0	trans-sialidase	3.2.1.18	24.4282	15.802	34.9141	27.3206	51.6687	78.5488	24.7174	1.29295	1.76951	2.802	2.28575	1.50515	Not expressed	Expressed	Expressed
TCDM_09061	0	trans-sialidase	3.2.1.18	23.1592	47.4059	36.5193	67.3907	44.014	83.7854	37.2688	1.4465	1.89568	2.1685	2.03209	1.50515	Not expressed	Expressed	Expressed
TCDM_09075	0	inosine-5'-monophosphate dehydrogenase	1.1.1.205	62.8153	44.7722	90.2949	83.783	86.1144	52.3659	53.4108	1.51292	2.09946	1.80521	1.95233	1.50515	Expressed	Expressed	Expressed
TCDM_09077	0	OSM3-like kinesin	3.6.4.4	727.452	750.593	679.821	739.476	953.638	822.144	728.654	1.52054	1.47664	1.73033	1.62544	1.50515	Expressed	Not expressed	Expressed
TCDM_09085	0	hypothetical protein	3.1.-.-	300.117	737.425	430.205	941.648	179.565	403.217	310.427	2.13349	2.53227	1.43753	2.33288	1.50515	Expressed	Expressed	Not expressed
TCDM_09086	0	regulator of nonsense transcripts 1	3.6.4.-	348.656	387.148	425.791	366.095	257.068	308.959	312.928	1.68797	1.77561	1.39879	1.73179	1.50515	Expressed	Expressed	Not expressed
TCDM_09089	0	trans-sialidase	3.2.1.18	42.5114	73.7425	42.9403	43.7129	75.5893	115.205	43.0175	1.85648	1.51294	2.53768	2.19708	1.50515	Expressed	Expressed	Expressed
TCDM_09094	0	trans-sialidase	3.2.1.18	47.9046	65.8415	69.4268	43.7129	135.232	115.205	49.6983	1.6565	1.65031	2.73245	2.19447	1.50515	Expressed	Expressed	Expressed
TCDM_09095	0	trans-sialidase	3.2.1.18	43.7803	52.6732	68.6242	60.1052	96.0017	125.678	53.4164	1.39702	1.717	2.43924	2.07812	1.50515	Not expressed	Expressed	Expressed
TCDM_09100	0	trans-sialidase	3.2.1.18	122.775	47.4059	91.0976	65.5693	240.802	109.968	68.1221	1.76003	1.66209	2.76612	2.26307	1.50515	Expressed	Expressed	Expressed
TCDM_09106	0	trans-sialidase	3.2.1.18	201.77	226.495	310.615	260.456	1718.46	1769.97	229.891	1.42942	1.75322	4.66924	3.21123	1.50515	Not expressed	Expressed	Expressed
TCDM_09107	0	trans-sialidase	3.2.1.18	159.893	310.772	150.893	307.812	250.051	659.81	168.909	1.89494	1.86257	2.8371	2.36602	1.50515	Expressed	Expressed	Expressed
TCDM_09112	0	MAP protein kinase	2.7.1.-	119.603	100.079	101.933	76.4975	105.57	157.097	100.264	1.60645	1.38208	1.81794	1.7122	1.50515	Expressed	Not expressed	Expressed
TCDM_09119	0	GDP-L-fucose synthetase	1.1.1.271	192.57	352.91	191.827	364.274	159.471	429.4	191.901	1.9202	1.94488	2.0193	1.98209	1.50515	Expressed	Expressed	Expressed
TCDM_09123	0	OSM3-like kinesin	3.6.4.4	1564.04	2014.75	1586.78	2001.68	1887.82	2471.67	1616.89	1.618	1.62109	1.85359	1.73734	1.50515	Expressed	Expressed	Expressed
TCDM_09131	0	RNA helicase	3.6.4.13	433.045	695.286	396.896	519.09	315.115	534.132	400.511	1.90884	1.65564	1.56955	1.78224	1.50515	Expressed	Expressed	Expressed
TCDM_09135	0	phosphatidylinositol kinase related protein	2.7.11.1	4326.01	3552.81	3469.73	2999.8	2944.8	2717.79	2950.3	1.84167	1.60739	1.46091	1.72453	1.50515	Expressed	Expressed	Not expressed
TCDM_09147	0	histone deacetylase	3.5.1.98	380.381	484.593	401.311	460.807	335.208	345.615	349.091	1.75017	1.7462	1.47799	1.74818	1.50515	Expressed	Expressed	Not expressed
TCDM_09156	0	trans-sialidase	3.2.1.18	56.7875	71.1088	79.0582	72.8548	108.44	146.624	71.2834	1.39045	1.57519	2.22731	1.90125	1.50515	Not expressed	Expressed	Expressed
TCDM_09157	0	trans-sialidase	3.2.1.18	3.48974	7.90098	8.02622	1.82137	22.9639	10.4732	3.93086	1.94484	1.76342	3.6021	2.77347	1.50515	Expressed	Expressed	Expressed
TCDM_09160	0	surface protease GP63	3.4.24.36	129.12	136.95	597.151	513.626	1049	1272.49	174.618	1.22986	3.10619	4.41755	3.76187	1.50515	Not expressed	Expressed	Expressed
TCDM_09163	0	trans-sialidase	3.2.1.18	573.586	339.742	94.308	162.102	237.931	225.173	168.409	2.84783	1.22913	1.87826	2.36304	1.50515	Expressed	Not expressed	Expressed
TCDM_09181	0	trans-sialidase	3.2.1.18	116.113	52.6732	66.2163	45.5343	120.56	94.2585	54.0275	2.04293	1.54197	2.37694	2.20993	1.50515	Expressed	Expressed	Expressed
TCDM_09196	0	trans-sialidase	3.2.1.18	26.3316	52.6732	44.9468	72.8548	108.121	209.463	45.7195	1.35225	1.79757	3.25309	2.52533	1.50515	Not expressed	Expressed	Expressed
TCDM_09197	0	trans-sialidase	3.2.1.18	66.6223	36.8712	125.209	41.8915	193.279	57.6024	43.4626	1.70282	2.32866	2.94761	2.63814	1.50515	Expressed	Expressed	Expressed
TCDM_09202	0	hypothetical protein	2.1.1.-	329.304	323.94	305.398	284.134	341.906	267.066	286.26	1.65308	1.53717	1.5732	1.61314	1.50515	Expressed	Expressed	Expressed
TCDM_09209	0	fructosamine kinase	2.7.1.-	94.8574	100.079	207.478	167.566	101.424	83.7854	95.3796	1.5288	2.3609	1.47333	1.94485	1.50515	Expressed	Expressed	Not expressed
TCDM_09216	0	protein kinase	2.7.1.37	1027.57	1079.8	1771.79	1939.76	1757.37	1927.06	1147.56	1.41447	2.08914	2.07932	2.08423	1.50515	Not expressed	Expressed	Expressed	identified as a kinase/phosphatase motified by phosphorylation after incubation of trypomastigotes with ECM for 120 min	Important for cellular infection	ok		https://doi.org/10.1371/journal.pntd.0007103
TCDM_09224	0	hypothetical protein	6.3.5.-	21.2557	26.3366	29.697	16.3923	25.1964	57.6024	21.6498	1.61021	1.574	2.32113	1.96567	1.50515	Expressed	Expressed	Expressed
TCDM_09236	0	ATP-dependent RNA helicase	3.6.4.-	670.347	674.217	731.188	670.264	585.897	617.917	623.152	1.58911	1.63627	1.46782	1.61269	1.50515	Expressed	Expressed	Not expressed
TCDM_09237	0	putative ATP-dependent RNA helicase	3.6.4.-	39.9734	2.63366	44.5455	7.28548	42.1004	5.23658	5.44147	3.45763	3.80309	3.64163	3.72236	1.50515	Expressed	Expressed	Expressed
TCDM_09239	0	hypothetical protein	2.3.1.51	120.237	76.3761	93.5054	83.783	104.932	188.517	84.7553	1.67216	1.55441	2.18173	1.92694	1.50515	Expressed	Expressed	Expressed
TCDM_09245	0	UDP-Gal or UDP-GlcNAc-dependent glycosyltransferase	2.4.1.-	45.6838	21.0693	22.4734	18.2137	68.8915	26.1829	21.2097	2.05274	1.46035	2.55359	2.30317	1.50515	Expressed	Not expressed	Expressed
TCDM_09249	0	trans-sialidase	3.2.1.18	326.132	136.95	213.899	87.4257	654.47	141.388	137.394	2.14491	1.60755	2.95324	2.54907	1.50515	Expressed	Expressed	Expressed
TCDM_09250	0	trans-sialidase	3.2.1.18	205.577	89.5444	75.4464	58.2838	129.81	57.6024	60.0001	2.69497	1.62595	2.0427	2.36883	1.50515	Expressed	Expressed	Expressed
TCDM_09253	0	trans-sialidase	3.2.1.18	61.8635	28.9703	47.756	50.9984	432.167	261.829	48.0802	1.44416	1.53424	4.57358	3.05391	1.50515	Not expressed	Expressed	Expressed
TCDM_09267	0	trans-sialidase	3.2.1.18	13.6417	13.1683	12.4406	12.7496	22.6449	31.4195	12.7915	1.55661	1.48842	2.46611	2.01136	1.50515	Expressed	Not expressed	Expressed
TCDM_09268	0	trans-sialidase	3.2.1.18	108.499	136.95	64.2097	92.8899	104.932	209.463	94.0941	1.81267	1.31794	2.13308	1.97288	1.50515	Expressed	Not expressed	Expressed
TCDM_09280	0	NAD(P)-dependent steroid dehydrogenase protein	1.1.1.170	413.058	373.98	743.228	661.157	377.947	319.432	374.376	1.55997	2.29367	1.42935	1.92682	1.50515	Expressed	Expressed	Not expressed
TCDM_09281	0	oligopeptidase B-like protein	3.4.21.-	519.336	481.96	444.652	453.521	351.156	403.217	407.361	1.74055	1.61361	1.4232	1.67708	1.50515	Expressed	Expressed	Not expressed
TCDM_09285	0	ribonuclease H1	3.1.26.4	46.9528	34.2376	22.8747	9.10685	42.7383	52.3659	24.011	2.14932	1.10835	2.37139	2.26036	1.50515	Expressed	Not expressed	Expressed
TCDM_09289	0	5'-3' exonuclease XRNA	3.1.13.-	1462.83	1330	1675.87	1562.73	1102.9	1057.79	1125.61	1.75181	1.9357	1.46104	1.84375	1.50515	Expressed	Expressed	Not expressed
TCDM_09295	0	trans-sialidase	3.2.1.18	281.082	416.118	282.924	349.703	1155.53	1921.83	289.602	1.71578	1.60305	4.0012	2.85849	1.50515	Expressed	Expressed	Expressed
TCDM_09305	0	trans-sialidase	3.2.1.18	429.238	42.1386	142.064	69.2121	564.209	78.5488	70.1457	3.19742	1.99489	3.73379	3.46561	1.50515	Expressed	Expressed	Expressed
TCDM_09306	0	trans-sialidase	3.2.1.18	34.2629	18.4356	34.9141	30.9633	59.9612	31.4195	31.0089	1.33554	1.57169	1.96652	1.76911	1.50515	Not expressed	Expressed	Expressed
TCDM_09314	0	trans-sialidase	3.2.1.18	74.2362	121.148	134.038	182.137	125.663	361.324	121.6	1.28045	1.8087	2.38736	2.09803	1.50515	Not expressed	Expressed	Expressed
TCDM_09327	0	mitogen-activated protein kinase 3	2.7.11.24	126.265	210.693	218.313	351.524	184.668	361.324	187.27	1.39338	2.00824	1.9527	1.98047	1.50515	Not expressed	Expressed	Expressed	identified as a kinase/phosphatase motified by phosphorylation after incubation of trypomastigotes with ECM for 120 min	Important for cellular infection	ok		https://doi.org/10.1371/journal.pntd.0007103
TCDM_09329	0	PIF1 helicase-like protein	3.6.4.12	83.4364	34.2376	201.057	142.067	55.177	36.6561	38.5082	2.01381	3.68405	1.70458	2.84893	1.50515	Expressed	Expressed	Expressed
TCDM_09330	0	PIF1 helicase-like protein	3.6.4.12	290.917	284.435	752.057	644.765	333.614	288.012	288.303	1.50279	2.67171	1.58831	2.13001	1.50515	Not expressed	Expressed	Expressed
TCDM_09345	1	fatty acid desaturase	1.14.19.1	651.629	360.811	688.248	362.453	650.005	403.217	366.529	1.88391	1.93099	1.93406	1.93252	1.50515	Expressed	Expressed	Expressed
TCDM_09371	0	trans-sialidase	3.2.1.18	78.3605	39.5049	54.9796	43.7129	82.925	73.3122	44.8396	1.8221	1.61162	2.19048	2.00629	1.50515	Expressed	Expressed	Expressed
TCDM_09373	0	surface protease GP63	3.4.24.36	20.6212	28.9703	13.6446	20.0351	20.7312	20.9463	20.0937	1.74542	1.3218	1.54504	1.64523	1.50515	Expressed	Not expressed	Expressed
TCDM_09377	0	trans-sialidase	3.2.1.18	46.9528	210.693	58.9927	85.6044	154.049	172.807	61.6539	2.44941	1.68495	2.8119	2.63066	1.50515	Expressed	Expressed	Expressed
TCDM_09380	0	trans-sialidase	3.2.1.18	91.6849	118.515	83.4727	98.354	108.44	204.227	92.3518	1.65008	1.48817	2.15102	1.90055	1.50515	Expressed	Not expressed	Expressed
TCDM_09392	0	trans-sialidase	3.2.1.18	39.3389	68.4751	134.439	167.566	277.799	387.507	75.0716	1.17521	2.39388	3.67446	3.03417	1.50515	Not expressed	Expressed	Expressed
TCDM_09401	0	trans-sialidase	3.2.1.18	213.191	234.396	90.6963	120.21	1062.08	916.402	129.508	2.17924	1.2935	4.68217	3.43071	1.50515	Expressed	Not expressed	Expressed
TCDM_09422	0	calpain cysteine peptidase	3.4.22.17	828.654	1008.69	1664.64	1790.41	1286.93	1639.05	1036.52	1.37806	2.12984	1.91139	2.02062	1.50515	Not expressed	Expressed	Expressed
TCDM_09423	0	calpain-like cysteine peptidase	3.4.22.17	400.051	608.375	1525.38	2296.75	548.9	827.38	554.847	1.40374	3.23902	1.75147	2.49524	1.50515	Not expressed	Expressed	Expressed
TCDM_09424	0	calpain-like cysteine peptidase	3.4.22.17	2064.02	2309.72	4604.64	5400.36	2946.39	3581.82	2373.39	1.4181	2.46223	1.87859	2.17041	1.50515	Not expressed	Expressed	Expressed
TCDM_09432	0	cyclophilin	5.2.1.8	59.0083	31.6039	95.1107	65.5693	107.802	41.8927	43.6042	1.54712	2.26849	2.17007	2.21928	1.50515	Expressed	Expressed	Expressed
TCDM_09433	0	endo-beta-N-acetylglucosaminidase	3.2.1.96	274.103	276.534	400.107	367.917	543.478	633.627	285.673	1.46544	1.85001	2.42877	2.13939	1.50515	Not expressed	Expressed	Expressed
TCDM_09434	0	DNA excision/repair protein SNF2	3.6.4.12	47.2701	42.1386	88.2884	83.783	48.4792	31.4195	42.6517	1.55678	2.398	1.43525	1.97739	1.50515	Expressed	Expressed	Not expressed
TCDM_09438	0	pseudouridylate synthase-like protein	5.4.99.-	62.1808	118.515	89.4923	162.102	79.4167	146.624	80.4242	1.63515	2.04473	1.90585	1.97529	1.50515	Expressed	Expressed	Expressed
TCDM_09439	0	hypothetical protein	3.6.1.11	98.0299	121.148	64.2097	89.2471	68.5726	115.205	70.6401	2.03387	1.59677	1.8094	1.92163	1.50515	Expressed	Expressed	Expressed
TCDM_09444	0	hypothetical protein	3.1.1.-	221.44	276.534	205.471	296.883	145.119	235.646	207.068	1.71452	1.72492	1.41585	1.71972	1.50515	Expressed	Expressed	Not expressed
TCDM_09445	0	serine/threonine protein phosphatase type 5	3.1.3.16	341.043	334.475	511.27	484.484	287.686	324.668	325.649	1.54515	2.01464	1.43924	1.7799	1.50515	Expressed	Expressed	Not expressed			check	There is another gene encoding the enzyme	https://doi.org/10.1371/journal.pntd.0007103
TCDM_09452	0	hypothetical protein	3.2.1.20	889.883	966.553	2079.99	2233	1269.39	1434.82	996.837	1.4291	2.50073	1.86124	2.18099	1.50515	Not expressed	Expressed	Expressed
TCDM_09463	1	mevalonate-diphosphate decarboxylase	4.1.1.33	184.004	126.416	553.809	488.127	232.828	204.227	186.027	1.3174	2.89921	1.68701	2.29311	1.50515	Not expressed	Expressed	Expressed
TCDM_09471	0	trans-sialidase	3.2.1.18	35.8491	36.8712	211.892	72.8548	125.982	52.3659	38.4207	1.44613	3.3631	2.60634	2.98472	1.50515	Not expressed	Expressed	Expressed
TCDM_09478	0	trans-sialidase	3.2.1.18	84.3882	71.1088	48.1573	47.3556	103.975	89.0219	50.4524	2.02504	1.44634	2.32145	2.17325	1.50515	Expressed	Not expressed	Expressed
TCDM_09485	0	trans-sialidase	3.2.1.18	1390.82	1590.73	177.781	151.174	875.178	1146.81	247.52	4.23256	1.10642	3.53124	3.8819	1.50515	Expressed	Not expressed	Expressed
TCDM_09487	1	2	5.4.2.1	249.358	242.297	184.603	202.172	241.439	267.066	206.099	1.70496	1.43713	1.74507	1.72501	1.50515	Expressed	Not expressed	Expressed
TCDM_09502	0	histone acetyltransferase	2.3.1.48	79.6295	52.6732	71.032	56.4625	51.9876	26.1829	52.0562	1.78086	1.73625	1.21622	1.75855	1.50515	Expressed	Expressed	Not expressed
TCDM_09503	0	DNA topoisomerase II	5.99.1.3	853.082	687.385	1124.47	1081.89	732.292	722.649	723.613	1.574	2.01092	1.51093	1.79246	1.50515	Expressed	Expressed	Expressed
TCDM_09517	0	trans-sialidase	3.2.1.18	25.6972	52.6732	40.1311	98.354	67.2968	109.968	41.3853	1.44665	2.13509	2.48578	2.31044	1.50515	Not expressed	Expressed	Expressed
TCDM_09518	0	trans-sialidase	3.2.1.18	180.197	358.178	341.114	398.88	647.453	696.466	342.821	1.25845	1.58956	2.35653	1.97304	1.50515	Not expressed	Expressed	Expressed
TCDM_09524	0	trans-sialidase	3.2.1.18	72.0155	97.4454	80.2622	89.2471	117.69	136.151	81.1607	1.55239	1.5527	2.04444	1.79857	1.50515	Expressed	Expressed	Expressed
TCDM_09531	0	hypothetical protein	2.3.3.10	284.889	358.178	1061.47	1247.64	301.401	418.927	307.078	1.55567	3.38794	1.68517	2.53656	1.50515	Expressed	Expressed	Expressed
TCDM_09533	0	hypothetical protein	3.1.4.44	99.9334	81.6435	150.09	100.175	148.627	151.861	99.9576	1.4032	1.76271	1.99237	1.87754	1.50515	Not expressed	Expressed	Expressed
TCDM_09537	1	2-amino-3-ketobutyrate coenzyme A ligase	2.3.1.37	71.381	71.1088	235.971	194.887	125.663	104.732	74.7161	1.45411	2.946	2.02571	2.48586	1.50515	Not expressed	Expressed	Expressed
TCDM_09541	1	fatty acid desaturase	1.14.19.1	1080.23	1156.18	2417.09	2183.82	729.421	769.778	800.823	1.89772	2.94002	1.43457	2.41887	1.50515	Expressed	Expressed	Not expressed
TCDM_09544	0	TFIIH basal transcription factor complex helicase subunit	3.6.4.12	316.297	558.336	339.91	560.982	354.664	628.39	341.386	1.79063	1.82694	1.93677	1.88185	1.50515	Expressed	Expressed	Expressed
TCDM_09547	0	protein kinase	2.7.1.-	411.789	721.623	368.403	581.017	309.693	633.627	372.742	2.00732	1.78353	1.7757	1.89543	1.50515	Expressed	Expressed	Expressed	identified as a kinase/phosphatase motified by phosphorylation after incubation of trypomastigotes with ECM for 120 min	Important for cellular infection	ok		https://doi.org/10.1371/journal.pntd.0007103
TCDM_09551	0	trans-sialidase	3.2.1.18	59.0083	218.594	54.177	60.1052	122.474	151.861	59.118	2.62384	1.46854	2.60584	2.61484	1.50515	Expressed	Not expressed	Expressed
TCDM_09555	0	trans-sialidase	3.2.1.18	40.2906	65.8415	58.9927	36.4274	94.7259	183.28	42.1608	1.76925	1.64355	3.16581	2.46753	1.50515	Expressed	Expressed	Expressed
TCDM_09572	0	U4/U6 small nuclear ribonuclear protein	2.7.11.1	90.0987	118.515	77.453	74.6762	85.7955	78.5488	77.5626	1.85054	1.48408	1.56874	1.70964	1.50515	Expressed	Not expressed	Expressed
TCDM_09577	0	PIF1 helicase-like protein	3.6.4.12	242.378	263.366	314.628	367.917	211.459	303.722	244.477	1.54212	1.89737	1.56262	1.72999	1.50515	Expressed	Expressed	Expressed
TCDM_09578	1	thymidine kinase	2.7.1.21	64.4015	44.7722	156.912	140.245	84.2008	57.6024	58.2823	1.43519	2.75071	1.72836	2.23953	1.50515	Not expressed	Expressed	Expressed
TCDM_09585	0	trans-sialidase	3.2.1.18	104.692	84.2771	137.248	178.494	259.619	397.98	107.948	1.36533	1.95686	3.03508	2.49597	1.50515	Not expressed	Expressed	Expressed
TCDM_09593	0	trans-sialidase	3.2.1.18	194.474	139.584	715.537	624.73	931.312	675.519	237.499	1.15643	2.91124	3.20877	3.06	1.50515	Not expressed	Expressed	Expressed
TCDM_09596	0	hypothetical protein	3.4.22.17	717.3	1119.31	1518.56	2396.92	1332.54	2136.53	1140.63	1.28249	2.16994	2.00759	2.08877	1.50515	Not expressed	Expressed	Expressed
TCDM_09597	0	calpain-like cysteine peptidase	3.4.22.17	391.485	774.296	881.279	1515.38	383.688	754.068	427.743	1.86705	2.89978	1.83673	2.38342	1.50515	Expressed	Expressed	Expressed
TCDM_09598	0	hypothetical protein	3.4.22.17	2762.92	3584.41	5381.58	6888.42	3076.84	4194.5	3127.59	1.52108	2.35761	1.67473	2.01617	1.50515	Expressed	Expressed	Expressed
TCDM_09599	0	hypothetical protein	3.4.22.17	1831.48	2033.18	3071.63	3008.9	1862.31	2010.85	1877.16	1.53683	2.09118	1.53925	1.81522	1.50515	Expressed	Expressed	Expressed
TCDM_09613	0	trans-sialidase	3.2.1.18	37.4354	86.9108	56.5848	52.8197	260.257	209.463	53.1962	1.68105	1.53567	3.66798	2.67452	1.50515	Expressed	Expressed	Expressed
TCDM_09614	0	putative trans-sialidase	3.2.1.18	5.71048	28.9703	10.8354	21.8564	43.0572	68.0756	11.9375	1.94813	1.87309	3.76208	2.8551	1.50515	Expressed	Expressed	Expressed
TCDM_09620	0	trans-sialidase	3.2.1.18	29.5041	13.1683	75.4464	27.3206	362.956	83.7854	27.5389	1.24571	2.28627	4.79785	3.54206	1.50515	Not expressed	Expressed	Expressed
TCDM_09621	0	trans-sialidase	3.2.1.18	39.9734	31.6039	24.8813	32.7847	89.6228	99.4951	31.722	1.64006	1.40395	2.99989	2.31997	1.50515	Expressed	Not expressed	Expressed
TCDM_09624	0	trans-sialidase	3.2.1.18	74.2362	63.2078	91.4989	76.4975	451.303	235.646	74.4624	1.41979	1.63992	3.74587	2.6929	1.50515	Not expressed	Expressed	Expressed
TCDM_09628	0	trans-sialidase	3.2.1.18	19.3522	39.5049	18.059	32.7847	27.1101	57.6024	20.128	1.9565	1.77343	2.45985	2.20818	1.50515	Expressed	Expressed	Expressed
TCDM_09629	0	trans-sialidase	3.2.1.18	76.7742	184.356	101.933	213.1	660.849	1303.91	110.175	1.69732	1.92776	4.98179	3.45477	1.50515	Expressed	Expressed	Expressed
TCDM_09630	0	trans-sialidase	3.2.1.18	46.0011	79.0098	50.1639	60.1052	145.438	188.517	51.158	1.73354	1.58795	3.14906	2.4413	1.50515	Expressed	Expressed	Expressed
TCDM_09632	0	trans-sialidase	3.2.1.18	13.3245	7.90098	12.0393	7.28548	17.5418	15.7097	8.31481	1.78621	1.67435	2.38527	2.08574	1.50515	Expressed	Expressed	Expressed
TCDM_09667	0	trans-sialidase	3.2.1.18	79.3122	63.2078	134.439	52.8197	222.622	83.7854	64.8183	1.61046	1.94094	2.63401	2.28748	1.50515	Expressed	Expressed	Expressed
TCDM_09678	0	complement regulatory protein	3.2.1.18	227.15	318.673	262.859	322.382	1059.53	1199.18	268.44	1.52316	1.60081	3.58298	2.59189	1.50515	Expressed	Expressed	Expressed
TCDM_09703	0	trans-sialidase	3.2.1.18	40.6078	57.9405	69.0255	67.3907	108.121	73.3122	58.8855	1.32028	1.67058	2.02465	1.84761	1.50515	Not expressed	Expressed	Expressed
TCDM_09704	0	surface protease GP63	3.4.24.36	16.8142	15.802	10.0328	14.571	9.88721	15.7097	10.4866	2.03707	1.6854	1.73222	1.88464	1.50515	Expressed	Expressed	Expressed
TCDM_09707	0	trans-sialidase	3.2.1.18	191.936	50.0395	98.3212	45.5343	251.327	109.968	54.8677	2.52919	1.81893	3.16351	2.84635	1.50515	Expressed	Expressed	Expressed
TCDM_09714	0	trans-sialidase	3.2.1.18	111.354	79.0098	84.2753	74.6762	151.498	115.205	79.5363	1.70887	1.50432	2.13792	1.92339	1.50515	Expressed	Not expressed	Expressed
TCDM_09728	0	peptidase	3.4.24.-	363.25	297.603	388.87	313.276	439.184	371.798	318.273	1.54622	1.61425	1.78398	1.69912	1.50515	Expressed	Expressed	Expressed
TCDM_09736	0	3-methylcrotonyl-CoA carboxylase	6.4.1.1	214.46	221.227	251.221	327.847	227.725	288.012	221.877	1.48532	1.81329	1.67449	1.74389	1.50515	Not expressed	Expressed	Expressed
TCDM_09739	0	kinase	2.7.11.1	141.176	168.554	67.0189	123.853	87.3902	83.7854	84.1458	2.26692	1.64615	1.52368	1.95654	1.50515	Expressed	Expressed	Expressed
TCDM_09745	0	hypothetical protein	3.1.1.3	501.253	387.148	382.851	254.992	534.866	392.744	383.28	1.67121	1.31473	1.72205	1.69663	1.50515	Expressed	Not expressed	Expressed
TCDM_09762	0	trans-sialidase	3.2.1.18	63.767	65.8415	61.4006	45.5343	145.757	115.205	61.6372	1.56023	1.35625	2.46863	2.01443	1.50515	Expressed	Not expressed	Expressed
TCDM_09763	0	trans-sialidase	3.2.1.18	25.6972	13.1683	12.0393	10.9282	16.585	15.7097	12.1522	2.07412	1.44459	1.83562	1.95487	1.50515	Expressed	Not expressed	Expressed
TCDM_09773	0	trans-sialidase	3.2.1.18	62.1808	57.9405	84.6766	80.1403	137.783	104.732	63.9767	1.43765	1.79738	2.3085	2.05294	1.50515	Not expressed	Expressed	Expressed
TCDM_09777	0	trans-sialidase	3.2.1.18	55.2013	52.6732	52.1704	49.177	91.2175	120.442	52.2207	1.54055	1.47275	2.40476	1.97266	1.50515	Expressed	Not expressed	Expressed
TCDM_09792	0	cyclophilin	5.2.1.8	568.193	668.949	797.003	1030.89	442.692	518.422	523.399	1.69411	2.19365	1.41441	1.94388	1.50515	Expressed	Expressed	Not expressed
TCDM_09794	0	hypothetical protein	3.1.4.-	96.1264	113.247	82.67	145.71	67.9347	115.205	84.0157	1.75709	1.86378	1.60064	1.81043	1.50515	Expressed	Expressed	Expressed
TCDM_09799	0	fucose kinase	2.7.1.52	353.415	323.94	107.15	98.354	227.087	209.463	117.381	2.94711	1.36543	2.28148	2.6143	1.50515	Expressed	Not expressed	Expressed
TCDM_09804	0	hypothetical protein	6.-.-.-	52.0288	65.8415	43.7429	49.177	47.5224	41.8927	44.1208	1.84215	1.56196	1.51954	1.70205	1.50515	Expressed	Expressed	Expressed
TCDM_09805	0	tubulin tyrosine ligase	6.-.-.-	78.3605	84.2771	87.8871	109.282	85.7955	57.6024	78.9521	1.53745	1.75962	1.40304	1.64854	1.50515	Expressed	Expressed	Not expressed
TCDM_09816	0	translation initiation factor 2 subunit	5.3.1.23	74.5535	71.1088	101.532	87.4257	68.2537	57.6024	68.5392	1.5721	1.88148	1.41439	1.72679	1.50515	Expressed	Expressed	Not expressed
TCDM_09818	0	hypothetical protein	1.14.11.-	350.877	418.752	536.553	590.124	288.005	277.539	294.292	1.8158	2.32261	1.46223	2.0692	1.50515	Expressed	Expressed	Not expressed
TCDM_09827	0	trans-sialidase	3.2.1.18	18.0832	7.90098	12.4406	9.10685	28.0669	15.7097	9.44023	1.87946	1.65335	2.60479	2.24212	1.50515	Expressed	Expressed	Expressed
TCDM_09828	0	trans-sialidase	3.2.1.18	57.1048	52.6732	67.0189	61.9266	91.5365	104.732	57.587	1.45368	1.63124	2.16012	1.89568	1.50515	Not expressed	Expressed	Expressed
TCDM_09837	0	trans-sialidase	3.2.1.18	98.9816	47.4059	59.394	52.8197	138.74	99.4951	53.4772	1.87254	1.55789	2.5443	2.20842	1.50515	Expressed	Expressed	Expressed
TCDM_09842	0	trans-sialidase	3.2.1.18	61.8635	47.4059	77.453	76.4975	126.939	136.151	63.3269	1.35076	1.72738	2.44081	2.08409	1.50515	Not expressed	Expressed	Expressed
TCDM_09850	0	trans-sialidase	3.2.1.18	118.968	86.9108	80.6635	74.6762	315.753	298.485	81.2882	1.77664	1.45627	3.3963	2.58647	1.50515	Expressed	Not expressed	Expressed
TCDM_09852	0	surface protease GP63	3.4.24.36	14.9107	15.802	13.6446	14.571	9.88721	15.7097	13.7372	1.62949	1.53424	1.42966	1.58187	1.50515	Expressed	Expressed	Not expressed
TCDM_09858	0	mitogen-activated protein kinase	2.7.11.24	77.726	89.5444	109.558	140.245	83.8819	115.205	84.4481	1.49467	1.97141	1.69104	1.83123	1.50515	Not expressed	Expressed	Expressed	identified as a kinase/phosphatase motified by phosphorylation after incubation of trypomastigotes with ECM for 120 min	Important for cellular infection	ok		https://doi.org/10.1371/journal.pntd.0007103
TCDM_09860	0	oxidoreductase-protein	1.14.13.39	49.8081	79.0098	33.3088	41.8915	38.911	62.839	39.209	2.11024	1.46014	1.80631	1.95828	1.50515	Expressed	Not expressed	Expressed
TCDM_09867	0	peptidylprolyl isomerase	5.2.1.8	346.753	218.594	349.943	267.741	364.551	308.959	271.863	1.5479	1.64803	1.74997	1.699	1.50515	Expressed	Expressed	Expressed
TCDM_09869	0	choline/carnitine O-acyltransferase	2.3.1.21	381.016	437.188	254.431	331.489	204.123	235.646	237.525	2.17472	1.74482	1.42298	1.95977	1.50515	Expressed	Expressed	Not expressed
TCDM_09871	1	inosine-5'-monophosphate dehydrogenase	1.1.1.205	250.944	318.673	367.601	353.346	210.502	141.388	214.546	1.83444	2.14081	1.30045	1.98762	1.50515	Expressed	Expressed	Not expressed
TCDM_09878	1	hypothetical protein	6.3.2.2	700.168	1148.28	941.074	1580.95	355.621	544.605	560.161	2.11616	2.56019	1.28063	2.33818	1.50515	Expressed	Expressed	Not expressed
TCDM_09886	0	putative Unc104-like kinesin	3.6.4.4	88.8297	34.2376	138.452	52.8197	62.8317	15.7097	36.0958	2.16062	2.81117	1.59861	2.4859	1.50515	Expressed	Expressed	Expressed
TCDM_09887	0	Unc104-like kinesin	3.6.4.4	97.0781	134.317	141.261	163.923	84.5197	125.678	99.9381	1.66995	2.01291	1.56051	1.84143	1.50515	Expressed	Expressed	Expressed
TCDM_09892	0	Unc104-like kinesin	3.6.4.4	1247.42	1988.41	1011.71	1515.38	1294.91	2293.62	1252.17	1.80116	1.51499	1.93064	1.8659	1.50515	Expressed	Expressed	Expressed
TCDM_09898	0	trans-sialidase	3.2.1.18	47.9046	36.8712	56.5848	72.8548	108.121	120.442	48.7726	1.35815	1.83395	2.62078	2.22737	1.50515	Not expressed	Expressed	Expressed
TCDM_09899	0	trans-sialidase	3.2.1.18	35.5319	26.3366	13.2433	16.3923	44.333	57.6024	17.3868	2.21959	1.33849	2.97274	2.59616	1.50515	Expressed	Not expressed	Expressed
TCDM_09918	0	trans-sialidase	3.2.1.18	114.844	110.614	169.755	131.139	479.37	235.646	116.474	1.46996	1.80077	3.04767	2.42422	1.50515	Not expressed	Expressed	Expressed
TCDM_09920	0	hypothetical protein	2.7.7.49	29.8214	34.2376	10.8354	16.3923	16.2661	20.9463	16.2787	2.36201	1.31972	1.65509	2.00855	1.50515	Expressed	Not expressed	Expressed
TCDM_09923	0	hypothetical protein	2.1.1.320	210.336	60.5742	171.36	32.7847	160.747	26.1829	35.5636	3.41019	2.93863	2.7984	3.17441	1.50515	Expressed	Expressed	Expressed
TCDM_09925	0	hypothetical protein	2.3.1.225	134.513	121.148	117.183	94.7112	162.98	146.624	117.579	1.59781	1.39499	1.82423	1.71102	1.50515	Expressed	Not expressed	Expressed
TCDM_09927	0	farnesyl pyrophosphate synthase	2.5.1.10	225.564	118.515	323.858	200.351	202.528	73.3122	126.698	1.8626	2.43479	1.59925	2.14869	1.50515	Expressed	Expressed	Expressed
TCDM_09940	1	delta-1-pyrroline-5-carboxylate dehydrogenase	1.5.1.12	147.203	231.762	1113.24	1347.81	169.996	188.517	171.848	1.6138	4.55859	1.55146	3.0862	1.50515	Expressed	Expressed	Expressed
TCDM_09949	0	DNA primase large subunit	2.7.7.-	50.1253	52.6732	69.8281	78.3189	52.9444	62.839	52.7003	1.47818	1.90608	1.60955	1.75782	1.50515	Not expressed	Expressed	Expressed
TCDM_09951	1	glycerol-3-phosphate acyltransferase	2.3.1.15	422.893	634.712	478.764	655.693	494.999	764.541	480.387	1.61191	1.69305	1.81896	1.75601	1.50515	Expressed	Expressed	Expressed
TCDM_09955	0	hypothetical protein	2.5.1.-	409.251	658.415	313.825	457.164	298.53	487.002	323.368	2.11693	1.70433	1.72649	1.92171	1.50515	Expressed	Expressed	Expressed
TCDM_09956	0	tyrosine phosphatase	3.1.3.67	138.321	110.614	78.6569	78.3189	97.5964	104.732	80.5509	2.02861	1.47716	1.7666	1.8976	1.50515	Expressed	Not expressed	Expressed
TCDM_09964	0	trans-sialidase	3.2.1.18	220.171	81.6435	210.287	80.1403	591.319	251.356	94.5078	2.07217	2.0212	3.68526	2.87871	1.50515	Expressed	Expressed	Expressed
TCDM_09974	0	trans-sialidase	3.2.1.18	22.8419	23.7029	27.2891	36.4274	46.2467	41.8927	24.0616	1.46925	1.83121	2.26011	2.04566	1.50515	Not expressed	Expressed	Expressed
TCDM_09981	0	trans-sialidase	3.2.1.18	98.3471	100.079	119.992	112.925	256.43	308.959	101.364	1.48199	1.6611	2.89257	2.27683	1.50515	Not expressed	Expressed	Expressed
TCDM_09986	0	trans-sialidase	3.2.1.18	61.5463	60.5742	69.0255	74.6762	111.63	157.097	62.2942	1.48354	1.66563	2.49632	2.08098	1.50515	Not expressed	Expressed	Expressed
TCDM_09992	0	putative trans-sialidase	3.2.1.18	21.8902	18.4356	24.48	14.571	31.5753	26.1829	18.7811	1.5836	1.54776	2.02218	1.80289	1.50515	Expressed	Expressed	Expressed
TCDM_09993	0	trans-sialidase	3.2.1.18	13.6417	13.1683	20.0655	16.3923	28.7048	26.1829	13.9168	1.46485	1.81792	2.36524	2.09158	1.50515	Not expressed	Expressed	Expressed
TCDM_09996	0	trans-sialidase	3.2.1.18	305.193	79.0098	60.5979	85.6044	199.339	183.28	79.6693	2.66456	1.41374	2.65822	2.66139	1.50515	Expressed	Not expressed	Expressed
TCDM_09998	0	surface protease GP63	3.4.24.36	11.1037	10.5346	4.81573	9.10685	7.65462	10.4732	7.79984	1.88935	1.38517	1.67434	1.78185	1.50515	Expressed	Not expressed	Expressed
TCDM_10005	1	glycine dehydrogenase	1.4.4.2	170.363	215.96	201.057	238.6	156.601	188.517	172.178	1.63359	1.78658	1.50755	1.71008	1.50515	Expressed	Expressed	Expressed
TCDM_10008	0	trans-sialidase	3.2.1.18	104.692	31.6039	44.9468	32.7847	183.711	89.0219	34.0009	2.38872	1.65519	3.49948	2.9441	1.50515	Expressed	Expressed	Expressed
TCDM_10009	0	trans-sialidase	3.2.1.18	293.455	15.802	19.6642	21.8564	67.9347	31.4195	19.8834	4.71667	1.55251	2.71936	3.71801	1.50515	Expressed	Expressed	Expressed
TCDM_10016	0	trans-sialidase	3.2.1.18	51.7116	110.614	61.8019	87.4257	156.282	230.41	64.3643	1.77149	1.67151	3.01243	2.39196	1.50515	Expressed	Expressed	Expressed
TCDM_10018	0	putative trans-sialidase	3.2.1.18	41.5596	39.5049	61.4006	50.9984	40.5057	52.3659	40.6111	1.50304	1.88639	1.65554	1.77097	1.50515	Not expressed	Expressed	Expressed
TCDM_10020	0	trans-sialidase	3.2.1.18	36.1664	47.4059	32.9075	61.9266	95.6827	62.839	37.2903	1.63226	1.78163	2.4746	2.12811	1.50515	Expressed	Expressed	Expressed
TCDM_10021	0	trans-sialidase	3.2.1.18	18.4004	15.802	16.0524	18.2137	36.6784	31.4195	16.2686	1.56002	1.56209	2.45185	2.00697	1.50515	Expressed	Expressed	Expressed
TCDM_10025	0	trans-sialidase	3.2.1.18	88.8297	73.7425	109.558	91.0685	299.487	157.097	89.0536	1.40832	1.63826	2.75941	2.19883	1.50515	Not expressed	Expressed	Expressed
TCDM_10036	0	trans-sialidase	3.2.1.18	55.2013	55.3068	65.815	91.0685	216.881	209.463	56.3577	1.48378	1.89367	3.39827	2.64597	1.50515	Not expressed	Expressed	Expressed
TCDM_10038	0	hypothetical protein	3.2.1.18	52.6633	18.4356	22.8747	16.3923	34.4458	31.4195	18.8795	2.2992	1.54808	2.1922	2.2457	1.50515	Expressed	Expressed	Expressed
TCDM_10039	0	trans-sialidase	3.2.1.18	47.5873	71.1088	41.335	80.1403	56.7717	251.356	48.5058	1.73521	1.76301	3.10391	2.43346	1.50515	Expressed	Expressed	Expressed
TCDM_10053	0	protein kinase	2.7.1.37	468.577	566.237	511.671	553.696	357.534	293.249	368.639	1.90428	1.9414	1.37389	1.92284	1.50515	Expressed	Expressed	Not expressed			check	There is another gene encoding the enzyme	https://doi.org/10.1371/journal.pntd.0007103
TCDM_10057	0	hypothetical protein	2.1.1.-	168.776	231.762	229.55	298.705	166.807	146.624	167.004	1.71131	2.05941	1.43721	1.88536	1.50515	Expressed	Expressed	Not expressed
TCDM_10060	0	hypothetical protein	3.2.1.18	932.077	840.137	762.089	652.05	6123.06	5000.94	769.894	1.66315	1.41469	4.57551	3.11933	1.50515	Expressed	Not expressed	Expressed
TCDM_10061	0	trans-sialidase	3.2.1.18	73.919	79.0098	102.334	105.639	297.254	167.571	81.3422	1.43905	1.78814	2.93137	2.35975	1.50515	Not expressed	Expressed	Expressed
TCDM_10064	0	stage-specific surface protein GP82	3.2.1.18	91.0504	163.287	68.6242	87.4257	78.1409	235.646	79.0694	2.0818	1.49076	2.37418	2.22799	1.50515	Expressed	Not expressed	Expressed
TCDM_10065	0	trans-sialidase	3.2.1.18	2912.03	1261.52	1161.8	504.519	1650.21	544.605	606.324	3.23774	1.87751	2.24348	2.74061	1.50515	Expressed	Expressed	Expressed
TCDM_10071	0	trans-sialidase	3.2.1.18	242.695	205.425	591.532	491.77	1033.69	916.402	267.603	1.32089	2.40297	3.33429	2.86863	1.50515	Not expressed	Expressed	Expressed
TCDM_10073	0	trans-sialidase	3.2.1.18	2441.55	1598.63	446.659	431.665	7040.02	5110.91	561.856	3.31161	1.25408	5.36184	4.33672	1.50515	Expressed	Not expressed	Expressed
TCDM_10080	0	GTP-binding protein	3.6.3.-	426.065	816.434	876.463	1593.7	427.064	706.939	455.051	1.86937	2.8493	1.75706	2.35933	1.50515	Expressed	Expressed	Expressed
TCDM_10081	0	protein phosphatase 2C	3.1.3.16	335.649	434.554	343.522	588.303	272.377	476.529	336.437	1.65678	1.8873	1.62449	1.77204	1.50515	Expressed	Expressed	Expressed
TCDM_10084	0	hypothetical protein	1.3.3.6	314.394	363.445	337.101	285.955	280.031	261.829	280.624	1.71974	1.62154	1.46732	1.67064	1.50515	Expressed	Expressed	Not expressed
TCDM_10089	0	hypothetical protein	2.1.1.-	273.786	134.317	289.746	202.172	264.403	188.517	189.883	1.58469	1.80422	1.70483	1.75452	1.50515	Expressed	Expressed	Expressed
TCDM_10092	0	cytochrome-b5 reductase	1.6.2.2	252.213	389.782	785.767	1335.06	293.108	413.69	302.775	1.56953	3.26718	1.67949	2.47334	1.50515	Expressed	Expressed	Expressed
TCDM_10100	0	histone deacetylase	3.5.1.98	313.125	268.633	450.672	537.304	237.931	272.302	269	1.59171	2.26383	1.44838	1.92777	1.50515	Expressed	Expressed	Not expressed
TCDM_10103	0	hypothetical protein	2.1.1.-	17.1314	23.7029	22.4734	23.6778	22.326	20.9463	21.0843	1.47052	1.60534	1.53338	1.56936	1.50515	Not expressed	Expressed	Expressed
TCDM_10106	0	hypothetical protein	2.7.7.52	115.796	121.148	98.7225	81.9616	88.347	83.7854	84.2415	1.90678	1.58239	1.52854	1.74458	1.50515	Expressed	Expressed	Expressed
TCDM_10111	0	mannosyl-oligosaccharide glucosidase	3.2.1.106	451.445	337.108	217.912	194.887	327.873	214.7	215.021	2.26174	1.46117	1.77215	2.01695	1.50515	Expressed	Not expressed	Expressed
TCDM_10112	0	hypothetical protein	3.2.1.106	100.251	110.614	131.229	152.995	86.7523	146.624	101.287	1.54914	1.90382	1.66427	1.78405	1.50515	Expressed	Expressed	Expressed
TCDM_10117	0	endonuclease III	3.2.2.-	266.806	484.593	192.629	347.882	172.867	314.195	200.047	2.2955	1.85623	1.72919	2.07586	1.50515	Expressed	Expressed	Expressed
TCDM_10134	1	glutamate dehydrogenase	1.4.1.4	204.625	205.425	3436.83	3600.85	342.544	303.722	215.255	1.45293	6.19616	1.99071	4.09343	1.50515	Not expressed	Expressed	Expressed
TCDM_10143	0	ATP-dependent zinc metallopeptidase	3.4.24.-	179.246	208.059	202.261	245.885	140.016	151.861	154.599	1.76343	1.94528	1.44346	1.85435	1.50515	Expressed	Expressed	Not expressed
TCDM_10152	0	trans-sialidase	3.2.1.18	61.229	55.3068	70.2294	58.2838	319.58	151.861	58.5784	1.49939	1.60792	3.50526	2.55659	1.50515	Not expressed	Expressed	Expressed
TCDM_10160	0	complement regulatory protein	3.2.1.18	100.251	316.039	120.795	285.955	435.675	769.778	137.311	2.00344	1.97325	3.65775	2.83059	1.50515	Expressed	Expressed	Expressed
TCDM_10166	0	trans-sialidase	3.2.1.18	525.047	940.216	581.499	1260.39	536.142	1188.7	540.678	1.85998	2.15948	2.07075	2.11512	1.50515	Expressed	Expressed	Expressed
TCDM_10171	0	trans-sialidase	3.2.1.18	16.4969	10.5346	26.4865	14.571	26.4722	15.7097	14.6848	1.41695	1.8992	1.9336	1.9164	1.50515	Not expressed	Expressed	Expressed
TCDM_10172	0	trans-sialidase	3.2.1.18	66.305	47.4059	106.749	41.8915	119.603	115.205	49.2958	1.66558	1.99632	2.64563	2.32098	1.50515	Expressed	Expressed	Expressed
TCDM_10179	0	trans-sialidase	3.2.1.18	219.536	339.742	148.886	236.778	2530.81	4115.96	221.26	1.77423	1.36097	6.02334	3.89879	1.50515	Expressed	Not expressed	Expressed
TCDM_10182	0	trans-sialidase	3.2.1.18	38.7044	84.2771	47.3547	61.9266	59.6422	73.3122	48.5834	1.77599	1.63646	1.87219	1.82409	1.50515	Expressed	Expressed	Expressed
TCDM_10188	0	trans-sialidase	3.2.1.18	86.2917	113.247	90.6963	76.4975	175.737	162.334	86.7321	1.66251	1.46554	2.34833	2.00542	1.50515	Expressed	Not expressed	Expressed
TCDM_10198	0	trans-sialidase	3.2.1.18	12187.4	3197.26	1381.71	708.513	4933.4	1529.08	1396.45	4.0674	1.21321	2.60169	3.33455	1.50515	Expressed	Not expressed	Expressed
TCDM_10207	0	DNA polymerase delta subunit 2	2.7.7.7	265.22	292.336	252.826	247.706	176.056	204.227	208.575	1.84291	1.712	1.40701	1.77746	1.50515	Expressed	Expressed	Not expressed
TCDM_10224	0	trans-sialidase	3.2.1.18	85.0227	263.366	71.032	78.3189	112.587	141.388	78.9893	2.52934	1.44503	2.08125	2.30529	1.50515	Expressed	Not expressed	Expressed
TCDM_10227	0	trans-sialidase	3.2.1.18	58.691	39.5049	48.1573	50.9984	78.7788	68.0756	48.4414	1.51982	1.53047	2.00338	1.76692	1.50515	Expressed	Expressed	Expressed
TCDM_10232	0	trans-sialidase	3.2.1.18	78.3605	118.515	97.5185	143.888	122.474	198.99	99.6181	1.49224	1.72359	2.0861	1.90484	1.50515	Not expressed	Expressed	Expressed
TCDM_10234	0	trans-sialidase	3.2.1.18	230.323	155.386	305.799	338.775	1839.02	1691.42	237.87	1.2893	1.85985	4.6268	3.24332	1.50515	Not expressed	Expressed	Expressed
TCDM_10251	0	trans-sialidase	3.2.1.18	45.3666	47.4059	49.7625	54.6411	92.8122	89.0219	47.6415	1.47635	1.60667	2.31824	1.96245	1.50515	Not expressed	Expressed	Expressed
TCDM_10257	0	trans-sialidase	3.2.1.18	94.2229	63.2078	69.8281	58.2838	103.975	68.0756	63.6946	1.74719	1.5113	1.85589	1.80154	1.50515	Expressed	Expressed	Expressed
TCDM_10263	0	trans-sialidase	3.2.1.18	187.494	305.505	316.634	553.696	1259.82	2194.13	306.618	1.2811	1.9184	4.10834	3.01337	1.50515	Not expressed	Expressed	Expressed
TCDM_10265	0	30 Kda surface antigen	3.2.1.18	57.1048	42.1386	58.5914	41.8915	828.293	1230.6	43.6352	1.64922	1.6636	6.95398	4.30879	1.50515	Expressed	Expressed	Expressed
TCDM_10271	0	trans-sialidase	3.2.1.18	100.568	131.683	96.3146	142.067	183.392	314.195	103.679	1.63172	1.6618	2.65717	2.15948	1.50515	Expressed	Expressed	Expressed
TCDM_10278	0	trans-sialidase	3.2.1.18	77.726	52.6732	107.953	114.746	356.259	183.28	80.7486	1.28532	1.88194	3.18788	2.53491	1.50515	Not expressed	Expressed	Expressed
TCDM_10288	0	putative tyrosyl-DNA Phosphodiesterase (Tdp1)	3.1.4.-	54.8841	192.257	69.8281	122.032	50.7118	104.732	56.3785	2.52018	2.15805	1.88158	2.33912	1.50515	Expressed	Expressed	Expressed
TCDM_10292	0	sedoheptulose-1	3.1.3.37	50.7598	36.8712	153.702	89.2471	110.673	52.3659	50.9204	1.34811	2.64816	2.07563	2.3619	1.50515	Not expressed	Expressed	Expressed
TCDM_10299	0	trans-sialidase	3.2.1.18	151.962	123.782	178.985	109.282	206.994	109.968	111.35	1.74949	1.80337	1.92201	1.86269	1.50515	Expressed	Expressed	Expressed
TCDM_10302	0	trans-sialidase	3.2.1.18	52.6633	28.9703	34.1114	36.4274	63.1506	36.6561	34.343	1.70074	1.53424	1.94856	1.82465	1.50515	Expressed	Expressed	Expressed
TCDM_10303	0	hypothetical protein	3.2.1.18	46.3183	36.8712	17.2564	7.28548	40.8246	20.9463	17.6254	2.63166	1.1474	2.1985	2.41508	1.50515	Expressed	Not expressed	Expressed
TCDM_10305	0	surface protease GP63	3.4.24.36	16.8142	13.1683	9.63146	9.10685	23.9207	5.23658	9.15931	2.10532	1.52988	2.0679	2.08661	1.50515	Expressed	Expressed	Expressed
TCDM_10306	0	surface protease GP63	3.4.24.36	25.3799	21.0693	14.8485	12.7496	252.602	298.485	15.4706	1.99075	1.38455	6.37204	4.1814	1.50515	Expressed	Not expressed	Expressed
TCDM_10313	0	trans-sialidase	3.2.1.18	44.0976	42.1386	51.7691	43.7129	86.1144	83.7854	43.7514	1.48938	1.60197	2.34296	1.97246	1.50515	Not expressed	Expressed	Expressed
TCDM_10317	0	trans-sialidase	3.2.1.18	90.4159	121.148	73.0386	111.104	169.04	256.593	92.4847	1.6559	1.50029	2.59329	2.1246	1.50515	Expressed	Not expressed	Expressed
TCDM_10325	0	hypothetical protein	3.2.1.18	133.562	102.713	109.959	127.496	129.172	120.442	111.007	1.57379	1.57938	1.63609	1.60773	1.50515	Expressed	Expressed	Expressed
TCDM_10329	0	trans-sialidase	3.2.1.18	108.499	531.999	311.417	331.489	1480.21	1099.68	313.424	1.52866	1.53279	3.54451	2.53865	1.50515	Expressed	Expressed	Expressed
TCDM_10334	0	spastin	3.6.4.3	11.7382	5.26732	9.63146	18.2137	15.3092	20.9463	9.84214	1.35213	1.91422	2.26801	2.09111	1.50515	Not expressed	Expressed	Expressed
TCDM_10335	0	putative AAA ATPase	3.6.4.3	187.811	139.584	144.472	143.888	165.85	167.571	143.947	1.64924	1.50691	1.6704	1.65982	1.50515	Expressed	Expressed	Expressed
TCDM_10342	0	trans-sialidase	3.2.1.18	51.0771	21.0693	36.5193	29.1419	93.1312	52.3659	29.8797	1.71929	1.60982	2.67945	2.19937	1.50515	Expressed	Expressed	Expressed
TCDM_10359	0	surface protease GP63	3.4.24.36	21.5729	26.3366	12.0393	23.6778	16.9039	31.4195	17.3708	1.88199	1.53542	1.89284	1.88742	1.50515	Expressed	Expressed	Expressed
TCDM_10362	0	trans-sialidase	3.2.1.18	79.6295	71.1088	150.492	83.783	237.612	219.937	80.0448	1.44078	1.95767	2.93185	2.44476	1.50515	Not expressed	Expressed	Expressed
TCDM_10377	0	hypothetical protein	2.1.1.-	100.251	150.119	92.3015	147.531	77.503	146.624	93.0964	1.85042	1.79736	1.7158	1.82389	1.50515	Expressed	Expressed	Expressed
TCDM_10378	1	putative malate dehydrogenase	1.1.1.37	337.87	597.841	958.33	1686.59	369.016	628.39	391.899	1.706	3.20464	1.78255	2.49359	1.50515	Expressed	Expressed	Expressed
TCDM_10380	0	putative kinesin	3.6.4.4	733.479	824.335	1846.03	2209.32	697.846	832.617	742.565	1.55765	2.85892	1.53804	2.20828	1.50515	Expressed	Expressed	Expressed
TCDM_10381	0	putative kinesin	3.6.4.4	336.918	339.742	990.435	936.184	400.592	303.722	337.201	1.50878	2.93113	1.55278	2.24195	1.50515	Expressed	Expressed	Expressed
TCDM_10391	0	trans-sialidase	3.2.1.18	55.5185	57.9405	62.6045	49.177	107.484	120.442	55.7607	1.52393	1.50768	2.41706	1.9705	1.50515	Expressed	Expressed	Expressed
TCDM_10424	0	RNA polymerase IIA largest subunit	2.7.7.6	947.94	584.672	1206.74	848.758	847.111	623.154	645.549	1.6993	2.06822	1.65082	1.88376	1.50515	Expressed	Expressed	Expressed
TCDM_10425	0	UDP-Gal or UDP-GlcNAc-dependent glycosyltransferase	2.4.1.-	34.8974	26.3366	40.5324	18.2137	91.5365	31.4195	26.8449	1.65259	1.60507	2.58606	2.11932	1.50515	Expressed	Expressed	Expressed
TCDM_10426	0	UDP-Gal or UDP-GlcNAc-dependent glycosyltransferase	2.4.1.-	13.9589	13.1683	33.3088	16.3923	30.2995	10.4732	13.2474	1.53092	2.29386	2.02323	2.15854	1.50515	Expressed	Expressed	Expressed
TCDM_10435	0	trans-sialidase	3.2.1.18	89.4642	100.079	71.032	87.4257	126.301	157.097	87.6296	1.59188	1.39849	2.08904	1.84046	1.50515	Expressed	Not expressed	Expressed
TCDM_10443	0	trans-sialidase	3.2.1.18	157.355	252.831	119.591	140.245	309.374	340.378	141.957	1.94118	1.41107	2.58503	2.26311	1.50515	Expressed	Not expressed	Expressed
TCDM_10455	0	surface protease GP63	3.4.24.36	55.2013	76.3761	100.328	296.883	339.674	795.961	78.7713	1.3184	2.73351	4.5713	3.65241	1.50515	Not expressed	Expressed	Expressed
TCDM_10457	0	surface protease GP63	3.4.24.36	78.6777	68.4751	673.4	324.204	1217.08	576.024	103.23	1.16846	3.82906	4.9305	4.37978	1.50515	Not expressed	Expressed	Expressed
TCDM_10475	0	trans-sialidase	3.2.1.18	326.449	144.851	365.995	180.316	592.595	214.7	183.754	1.79198	1.97797	2.52349	2.25073	1.50515	Expressed	Expressed	Expressed
TCDM_10482	0	trans-sialidase	3.2.1.18	53.9323	57.9405	46.9534	43.7129	92.1744	109.968	47.6513	1.68617	1.45168	2.47151	2.07884	1.50515	Expressed	Not expressed	Expressed
TCDM_10495	0	hypothetical protein	2.4.1.69	37.1181	28.9703	24.0786	10.9282	25.1964	15.7097	16.5466	2.38346	1.56704	1.74744	2.06545	1.50515	Expressed	Expressed	Expressed
TCDM_10507	0	trans-sialidase	3.2.1.18	83.4364	89.5444	83.874	91.0685	125.982	120.442	84.441	1.53134	1.54377	1.95392	1.74884	1.50515	Expressed	Expressed	Expressed
TCDM_10515	0	trans-sialidase	3.2.1.18	49.8081	57.9405	45.3481	58.2838	59.9612	109.968	50.6213	1.57382	1.53062	2.13941	1.85662	1.50515	Expressed	Expressed	Expressed
TCDM_10517	0	surface protease GP63	3.4.24.36	21.2557	15.802	8.82884	9.10685	11.163	15.7097	9.31246	2.37812	1.46459	1.93947	2.1588	1.50515	Expressed	Not expressed	Expressed
TCDM_10524	0	trans-sialidase	3.2.1.18	55.2013	39.5049	66.6176	80.1403	95.6827	73.3122	56.3429	1.32461	1.81087	1.98944	1.90015	1.50515	Not expressed	Expressed	Expressed
TCDM_10529	0	3	5.3.3.8	173.218	313.406	332.687	500.877	141.292	240.883	179.984	1.85705	2.60285	1.57111	2.22995	1.50515	Expressed	Expressed	Expressed
TCDM_10531	0	p-nitrophenylphosphatase	3.1.3.18	100.251	76.3761	248.813	247.706	86.4334	57.6024	77.3819	1.65335	3.1205	1.42855	2.38693	1.50515	Expressed	Expressed	Not expressed
TCDM_10538	1	lipase	3.1.1.3	483.487	129.049	325.864	147.531	560.063	235.646	156.343	2.35569	2.0018	2.74794	2.55181	1.50515	Expressed	Expressed	Expressed
TCDM_10544	0	trans-sialidase	3.2.1.18	295.676	321.307	297.371	342.418	1030.5	1230.6	299.765	1.53653	1.57686	3.39325	2.48506	1.50515	Expressed	Expressed	Expressed
TCDM_10549	0	trans-sialidase	3.2.1.18	42.5114	50.0395	44.9468	54.6411	269.506	277.539	45.4561	1.52463	1.60637	4.23085	2.91861	1.50515	Expressed	Expressed	Expressed
TCDM_10555	0	putative trans-sialidase	3.2.1.18	82.4847	73.7425	77.453	54.6411	165.212	78.5488	74.1135	1.56297	1.38364	2.11173	1.83735	1.50515	Expressed	Not expressed	Expressed
TCDM_10556	0	trans-sialidase	3.2.1.18	467.942	1348.43	125.61	120.21	299.806	492.239	143.03	4.33133	1.34679	2.88102	3.60618	1.50515	Expressed	Not expressed	Expressed
TCDM_10562	0	trans-sialidase	3.2.1.18	112.941	65.8415	119.189	101.997	182.754	214.7	103.091	1.35585	1.58276	2.33262	1.95769	1.50515	Not expressed	Expressed	Expressed
TCDM_10567	0	trans-sialidase	3.2.1.18	53.615	63.2078	72.6373	60.1052	103.656	251.356	60.4155	1.46883	1.60963	2.97643	2.29303	1.50515	Not expressed	Expressed	Expressed
TCDM_10570	0	trans-sialidase	3.2.1.18	137.369	110.614	123.202	120.21	208.588	104.732	111.573	1.62275	1.60158	1.90476	1.76375	1.50515	Expressed	Expressed	Expressed
TCDM_10574	0	trans-sialidase	3.2.1.18	52.0288	86.9108	65.0124	109.282	170.953	130.915	67.2022	1.54148	1.80561	2.55672	2.18116	1.50515	Expressed	Expressed	Expressed
TCDM_10578	0	trans-sialidase	3.2.1.18	204.625	429.286	247.208	313.276	1044.22	1424.35	253.814	1.75973	1.61535	3.84058	2.80015	1.50515	Expressed	Expressed	Expressed
TCDM_10587	0	trans-sialidase	3.2.1.18	46.6356	65.8415	36.118	58.2838	105.57	62.839	47.8004	1.68882	1.49149	2.20579	1.94731	1.50515	Expressed	Not expressed	Expressed
TCDM_10588	0	trans-sialidase	3.2.1.18	32.0421	34.2376	27.6904	14.571	95.3638	36.6561	28.1256	1.69057	1.2168	2.62326	2.15691	1.50515	Expressed	Not expressed	Expressed
TCDM_10594	0	trans-sialidase	3.2.1.18	72.65	31.6039	52.5717	30.9633	115.138	62.839	33.7007	2.02994	1.75063	2.80584	2.41789	1.50515	Expressed	Expressed	Expressed
TCDM_10602	0	trans-sialidase	3.2.1.18	88.8297	55.3068	90.6963	98.354	172.548	94.2585	89.0163	1.28792	1.57132	1.98852	1.77992	1.50515	Not expressed	Expressed	Expressed
TCDM_10611	0	trans-sialidase	3.2.1.18	39.6561	28.9703	48.1573	27.3206	67.6158	36.6561	29.7388	1.66604	1.77918	2.19913	1.98916	1.50515	Expressed	Expressed	Expressed
TCDM_10623	0	hypothetical protein	6.5.1.3	101.837	107.98	72.6373	92.8899	74.3136	115.205	76.1712	1.88039	1.59714	1.75514	1.81777	1.50515	Expressed	Expressed	Expressed
TCDM_10631	0	trans-sialidase	3.2.1.18	160.211	81.6435	89.8936	67.3907	684.769	251.356	82.4685	1.96027	1.45418	4.12247	3.04137	1.50515	Expressed	Not expressed	Expressed
TCDM_10637	0	trans-sialidase	3.2.1.18	22.8419	63.2078	33.7101	60.1052	72.7189	89.0219	36.3496	1.69591	1.79961	2.54251	2.17106	1.50515	Expressed	Expressed	Expressed
TCDM_10642	0	trans-sialidase	3.2.1.18	399.733	379.247	227.945	191.244	982.662	1110.16	243.075	2.07683	1.3502	3.62338	2.8501	1.50515	Expressed	Not expressed	Expressed
TCDM_10652	0	trans-sialidase	3.2.1.18	102.471	131.683	169.353	142.067	898.461	722.649	132.721	1.37325	1.68551	4.25849	2.972	1.50515	Not expressed	Expressed	Expressed
TCDM_10656	0	trans-sialidase	3.2.1.18	23.1592	44.7722	38.5258	85.6044	61.8748	167.571	39.1505	1.35638	2.06255	2.97213	2.51734	1.50515	Not expressed	Expressed	Expressed
TCDM_10657	0	trans-sialidase	3.2.1.18	110.72	152.752	168.149	176.673	597.379	570.788	154.292	1.34033	1.62905	3.39967	2.51436	1.50515	Not expressed	Expressed	Expressed
TCDM_10659	0	complement regulatory protein	3.2.1.18	4570.29	2612.59	4955.39	3059.9	5931.69	4005.99	3154.51	1.65056	1.78056	2.05402	1.91729	1.50515	Expressed	Expressed	Expressed
TCDM_10662	0	trans-sialidase	3.2.1.18	150.376	189.624	109.157	101.997	423.555	272.302	113.278	1.99033	1.43005	3.04874	2.51954	1.50515	Expressed	Not expressed	Expressed
TCDM_10667	0	trans-sialidase	3.2.1.18	112.941	139.584	139.656	140.245	232.509	214.7	139.591	1.39892	1.50795	2.07641	1.79218	1.50515	Not expressed	Expressed	Expressed
TCDM_10673	0	trans-sialidase	3.2.1.18	91.3677	63.2078	55.3809	45.5343	111.311	83.7854	56.1636	1.87934	1.39194	2.18626	2.0328	1.50515	Expressed	Not expressed	Expressed
TCDM_10678	0	trans-sialidase	3.2.1.18	99.9334	79.0098	67.4202	63.7479	361.362	188.517	68.5792	1.81302	1.45721	3.49879	2.65591	1.50515	Expressed	Not expressed	Expressed
TCDM_10685	0	hypothetical protein	2.9.1.2	325.18	371.346	363.989	393.416	364.232	450.346	364.013	1.45766	1.54853	1.63054	1.58953	1.50515	Not expressed	Expressed	Expressed
TCDM_10691	0	trans-sialidase	3.2.1.18	49.8081	113.247	44.5455	76.4975	277.48	335.141	52.477	2.03576	1.66552	4.17434	3.10505	1.50515	Expressed	Expressed	Expressed
TCDM_10698	1	GDP-mannose pyrophosphorylase	2.7.7.13	283.303	418.752	303.391	344.239	335.527	361.324	306.605	1.65702	1.56525	1.64841	1.65272	1.50515	Expressed	Expressed	Expressed
TCDM_10701	1	agmatinase	3.5.3.11	78.3605	115.881	148.485	138.424	96.9585	94.2585	94.5285	1.53472	2.00492	1.51752	1.76982	1.50515	Expressed	Expressed	Expressed
TCDM_10703	0	cyclophilin	5.2.1.8	361.029	305.505	699.485	573.731	293.746	267.066	294.922	1.64192	2.49745	1.45104	2.06968	1.50515	Expressed	Expressed	Not expressed
TCDM_10705	1	tryparedoxin peroxidase	1.11.1.15	319.152	442.455	783.359	1280.42	495.637	879.746	447.773	1.33637	2.59553	2.02058	2.30805	1.50515	Not expressed	Expressed	Expressed
TCDM_10717	0	trans-sialidase	3.2.1.18	19.6694	15.802	26.4865	40.0701	44.9709	62.839	20.3511	1.36093	2.10407	2.81072	2.4574	1.50515	Not expressed	Expressed	Expressed
TCDM_10718	0	trans-sialidase	3.2.1.18	31.0904	15.802	33.7101	32.7847	50.7118	57.6024	31.2598	1.21524	1.57311	2.18279	1.87795	1.50515	Not expressed	Expressed	Expressed
TCDM_10721	0	trans-sialidase	3.2.1.18	85.3399	71.1088	172.564	72.8548	287.686	162.334	74.1033	1.56471	2.12108	3.02999	2.57553	1.50515	Expressed	Expressed	Expressed
TCDM_10722	0	putative trans-sialidase	3.2.1.18	42.8286	65.8415	118.788	147.531	72.3999	41.8927	45.1299	1.71603	2.98331	1.77655	2.37993	1.50515	Expressed	Expressed	Expressed
TCDM_10727	0	trans-sialidase	3.2.1.18	53.615	65.8415	63.4071	89.2471	162.98	183.28	63.6506	1.43719	1.71128	2.85272	2.282	1.50515	Not expressed	Expressed	Expressed
TCDM_10737	0	trans-sialidase	3.2.1.18	31.0904	42.1386	42.9403	43.7129	79.7356	78.5488	42.2187	1.35602	1.53346	2.29287	1.91316	1.50515	Not expressed	Expressed	Expressed
TCDM_10740	0	serine/threonine-protein phosphatase PP1	3.1.3.16	362.615	131.683	360.377	129.317	390.704	141.388	132.654	2.2842	2.271	2.38964	2.33692	1.50515	Expressed	Expressed	Expressed
TCDM_10742	1	dihydrolipoamide dehydrogenase	1.2.4.2	69.4775	60.5742	95.9133	87.4257	65.3832	89.0219	65.7926	1.49246	1.89499	1.68572	1.79036	1.50515	Not expressed	Expressed	Expressed
TCDM_10743	0	dihydrolipoamide dehydrogenase	1.8.1.4	122.458	113.247	151.294	131.139	147.989	141.388	123.326	1.45642	1.6572	1.68552	1.67136	1.50515	Not expressed	Expressed	Expressed
TCDM_10758	0	trans-sialidase	3.2.1.18	56.1531	26.3366	67.0189	50.9984	545.391	204.227	51.5138	1.27715	1.65763	4.58907	3.12335	1.50515	Not expressed	Expressed	Expressed
TCDM_10766	0	cysteine proteinase	3.4.22.-	82.1675	94.8117	125.61	111.104	90.2607	104.732	90.7158	1.47834	1.81307	1.58482	1.69895	1.50515	Not expressed	Expressed	Expressed
TCDM_10770	0	trans-sialidase	3.2.1.18	87.2434	126.416	105.545	136.603	222.941	251.356	107.632	1.49704	1.63668	2.52801	2.08234	1.50515	Not expressed	Expressed	Expressed
TCDM_10776	0	trans-sialidase	3.2.1.18	71.0637	57.9405	49.3612	72.8548	60.599	83.7854	58.2064	1.61952	1.55861	1.75151	1.68552	1.50515	Expressed	Expressed	Expressed
TCDM_10778	0	surface protease GP63	3.4.24.36	21.5729	23.7029	16.8551	20.0351	25.8343	26.1829	20.1888	1.63302	1.40929	1.79753	1.71528	1.50515	Expressed	Not expressed	Expressed
TCDM_10786	0	trans-sialidase	3.2.1.18	159.893	244.93	148.084	211.279	564.209	1010.66	165.032	1.73811	1.59945	3.80641	2.77226	1.50515	Expressed	Expressed	Expressed
TCDM_10797	0	trans-sialidase	3.2.1.18	12.0555	39.5049	79.4595	140.245	51.6687	57.6024	40.7213	1.06505	2.83964	1.84765	2.34365	1.50515	Not expressed	Expressed	Expressed
TCDM_10798	0	trans-sialidase	3.2.1.18	57.7393	60.5742	230.754	129.317	151.817	31.4195	58.0228	1.52627	3.06542	2.05726	2.56134	1.50515	Expressed	Expressed	Expressed
TCDM_10808	0	trans-sialidase	3.2.1.18	99.6161	79.0098	505.652	247.706	1299.05	654.573	114.425	1.25275	3.16326	4.89699	4.03013	1.50515	Not expressed	Expressed	Expressed
TCDM_10809	0	trans-sialidase	3.2.1.18	153.866	168.554	237.175	377.024	640.755	1047.32	175.416	1.41539	2.19721	3.82149	3.00935	1.50515	Not expressed	Expressed	Expressed
TCDM_10811	0	trans-sialidase	3.2.1.18	41.2424	57.9405	118.387	101.997	219.113	225.173	62.3461	1.27083	2.21037	3.29628	2.75333	1.50515	Not expressed	Expressed	Expressed
TCDM_10814	0	acetylornithine deacetylase	3.5.1.18	516.164	605.742	556.618	690.299	338.079	303.722	355.887	2.05491	2.19812	1.3957	2.12651	1.50515	Expressed	Expressed	Not expressed
TCDM_10821	0	dihydrouridine synthase (Dus)	1.3.1.-	43.7803	18.4356	14.8485	12.7496	38.592	26.1829	15.2072	2.41837	1.40221	2.47754	2.44796	1.50515	Expressed	Not expressed	Expressed
TCDM_10822	0	hypothetical protein	6.3.2.-	1463.47	1272.06	648.92	480.842	1523.59	1010.66	685.094	2.38304	1.30576	2.27389	2.32847	1.50515	Expressed	Not expressed	Expressed
TCDM_10823	0	hypothetical protein	6.3.2.-	113.258	181.722	48.5586	154.816	86.7523	204.227	89.4029	2.116	1.64944	2.09759	2.1068	1.50515	Expressed	Expressed	Expressed
TCDM_10841	0	oxidoreductase	1.6.5.5	24.1109	34.2376	22.4734	36.4274	27.1101	5.23658	22.6372	1.79802	1.80956	1.17064	1.80379	1.50515	Expressed	Expressed	Not expressed
TCDM_10845	0	hypothetical protein	2.7.11.-	198.915	200.158	172.162	167.566	156.601	157.097	158.144	1.77221	1.58416	1.49624	1.67818	1.50515	Expressed	Expressed	Not expressed
TCDM_10848	0	trans-sialidase	3.2.1.18	30.7731	28.9703	37.3219	40.0701	43.3762	57.6024	31.428	1.45071	1.74275	2.08029	1.91152	1.50515	Not expressed	Expressed	Expressed
TCDM_10855	0	trans-sialidase	3.2.1.18	127.534	68.4751	191.827	85.6044	237.612	115.205	88.5644	1.6179	2.04651	2.37971	2.21311	1.50515	Expressed	Expressed	Expressed
TCDM_10856	0	hypothetical protein	3.2.1.18	23.7937	18.4356	10.8354	5.46411	14.9903	15.7097	11.2509	2.29448	1.18315	1.86855	2.08151	1.50515	Expressed	Not expressed	Expressed
TCDM_10864	0	trans-sialidase	3.2.1.18	18.4004	7.90098	20.0655	10.9282	34.1268	15.7097	11.4064	1.66515	1.86329	2.51527	2.18928	1.50515	Expressed	Expressed	Expressed
TCDM_10865	0	trans-sialidase	3.2.1.18	87.5607	179.089	62.2032	98.354	127.577	125.678	88.64	1.99327	1.40024	1.92674	1.96001	1.50515	Expressed	Not expressed	Expressed
TCDM_10868	0	trans-sialidase	3.2.1.18	48.2218	28.9703	38.9271	41.8915	105.57	57.6024	39.2236	1.48771	1.53773	2.44277	1.99025	1.50515	Not expressed	Expressed	Expressed
TCDM_10870	0	putative trans-sialidase	3.2.1.18	63.767	102.713	318.24	169.387	306.185	397.98	109.38	1.22881	2.54537	3.12599	2.83568	1.50515	Not expressed	Expressed	Expressed
TCDM_10878	0	trans-sialidase	3.2.1.18	688.113	110.614	274.898	240.421	531.358	225.173	226.698	2.20585	1.64859	2.13141	2.16863	1.50515	Expressed	Expressed	Expressed
TCDM_10886	0	trans-sialidase	3.2.1.18	84.7054	68.4751	111.966	83.783	320.218	335.141	83.8753	1.40874	1.6792	3.45397	2.56658	1.50515	Not expressed	Expressed	Expressed
TCDM_10888	0	trans-sialidase	3.2.1.18	135.148	366.079	160.926	446.236	320.218	1298.67	176.855	1.91643	2.17009	3.73196	2.95103	1.50515	Expressed	Expressed	Expressed
TCDM_10894	0	trans-sialidase	3.2.1.18	29.5041	15.802	24.0786	23.6778	50.7118	41.8927	23.7179	1.45585	1.51248	2.35073	1.93161	1.50515	Not expressed	Expressed	Expressed
TCDM_10899	0	trans-sialidase	3.2.1.18	135.782	152.752	89.8936	132.96	494.361	665.046	133.242	1.59318	1.31969	3.64207	2.61763	1.50515	Expressed	Not expressed	Expressed
TCDM_10901	0	hypothetical protein	3.4.24.36	24.7454	28.9703	14.8485	14.571	32.5321	15.7097	14.9346	2.23452	1.48874	2.08744	2.16098	1.50515	Expressed	Not expressed	Expressed
TCDM_10917	0	trans-sialidase	3.2.1.18	30.7731	52.6732	41.335	40.0701	77.1841	209.463	40.1966	1.546	1.51877	3.29747	2.42173	1.50515	Expressed	Expressed	Expressed
TCDM_10920	1	1-acyl-sn-glycerol-3-phosphate acyltransferase	2.3.1.51	339.139	223.861	498.027	428.022	266.636	120.442	228.138	1.74532	2.40691	1.33391	2.07611	1.50515	Expressed	Expressed	Not expressed
TCDM_10931	0	trans-sialidase	3.2.1.18	41.8768	47.4059	44.1442	91.0685	111.949	198.99	44.4704	1.50932	2.00722	3.26414	2.63568	1.50515	Expressed	Expressed	Expressed
TCDM_10938	0	UDP-Gal or UDP-GlcNAc-dependent glycosyltransferase	2.4.1.-	21.2557	21.0693	20.4669	7.28548	45.2898	31.4195	20.5271	1.5385	1.12136	2.28827	1.91338	1.50515	Expressed	Not expressed	Expressed
TCDM_10982	0	trans-sialidase	3.2.1.18	107.865	144.851	130.025	136.603	171.591	329.905	130.683	1.46892	1.5269	2.32599	1.92645	1.50515	Not expressed	Expressed	Expressed
TCDM_10983	0	trans-sialidase	3.2.1.18	35.2146	68.4751	167.748	271.384	79.7356	141.388	69.6012	1.20883	3.09266	2.06524	2.57895	1.50515	Not expressed	Expressed	Expressed
TCDM_10989	0	UDP-Gal or UDP-GlcNAc-dependent glycosyltransferase	2.4.1.-	35.2146	7.90098	18.8616	10.9282	75.2704	47.1293	11.7216	2.26595	1.78083	3.96935	3.11765	1.50515	Expressed	Expressed	Expressed
TCDM_11000	0	trans-sialidase	3.2.1.18	60.9118	68.4751	67.4202	101.997	157.239	246.119	67.5257	1.45913	1.76521	3.00307	2.38414	1.50515	Not expressed	Expressed	Expressed
TCDM_11009	0	trans-sialidase	3.2.1.18	78.3605	71.1088	69.4268	60.1052	127.577	78.5488	69.595	1.58389	1.42848	1.97304	1.77846	1.50515	Expressed	Not expressed	Expressed
TCDM_11014	0	hypothetical protein	3.6.4.13	747.755	661.048	1076.32	846.937	512.221	539.368	551.536	1.78697	2.19156	1.45388	1.98926	1.50515	Expressed	Expressed	Not expressed
TCDM_11028	0	trans-sialidase	3.2.1.18	52.6633	121.148	46.1508	71.0334	199.02	256.593	54.5003	2.07035	1.58517	3.57161	2.82098	1.50515	Expressed	Expressed	Expressed
TCDM_11035	0	complement regulatory protein	3.2.1.18	287.745	231.762	259.648	244.064	1837.43	2016.09	245.622	1.56673	1.53253	4.73334	3.15004	1.50515	Expressed	Expressed	Expressed
TCDM_11048	0	trans-sialidase	3.2.1.18	15.2279	13.1683	10.8354	14.571	22.9639	36.6561	13.3086	1.57654	1.45519	2.55266	2.0646	1.50515	Expressed	Not expressed	Expressed
TCDM_11049	0	trans-sialidase	3.2.1.18	78.3605	34.2376	26.8878	34.606	78.7788	78.5488	34.2744	2.11015	1.39043	2.58935	2.34975	1.50515	Expressed	Not expressed	Expressed
TCDM_11054	0	trans-sialidase	3.2.1.18	26.6489	18.4356	26.4865	29.1419	46.5656	47.1293	26.5028	1.33652	1.55822	2.21055	1.88439	1.50515	Not expressed	Expressed	Expressed
TCDM_11055	0	trans-sialidase	3.2.1.18	20.9384	36.8712	30.9009	40.0701	44.014	68.0756	31.498	1.41387	1.63843	2.21969	1.92906	1.50515	Not expressed	Expressed	Expressed
TCDM_11064	1	receptor-type adenylate cyclase	4.6.1.1	578.345	529.366	361.982	304.169	871.989	743.595	378.721	1.95683	1.37018	2.47977	2.2183	1.50515	Expressed	Not expressed	Expressed
TCDM_11065	0	trans-sialidase	3.2.1.18	89.4642	97.4454	116.38	125.674	210.821	230.41	99.3389	1.43987	1.73013	2.53984	2.13499	1.50515	Not expressed	Expressed	Expressed
TCDM_11068	0	trans-sialidase	3.2.1.18	101.837	86.9108	96.7159	76.4975	191.684	172.807	87.8913	1.58379	1.48922	2.43819	2.01099	1.50515	Expressed	Not expressed	Expressed
TCDM_11073	0	complement regulatory protein	3.2.1.18	84.0709	110.614	94.308	116.568	420.685	565.551	95.9386	1.52098	1.61008	3.94082	2.77545	1.50515	Expressed	Expressed	Expressed
TCDM_11078	0	trans-sialidase	3.2.1.18	71.0637	50.0395	231.958	112.925	135.869	120.442	75.2499	1.28199	2.58702	2.15928	2.37315	1.50515	Not expressed	Expressed	Expressed
TCDM_11079	0	trans-sialidase	3.2.1.18	102.789	42.1386	151.696	103.818	155.325	68.0756	71.5469	1.51902	2.22462	2.04223	2.13343	1.50515	Expressed	Expressed	Expressed
TCDM_11087	1	CDP-diacylglycerol synthetase	2.7.7.41	44.0976	68.4751	52.1704	118.389	47.5224	62.839	47.9872	1.68524	2.21798	1.6621	1.95161	1.50515	Expressed	Expressed	Expressed
TCDM_11088	0	calmodulin	1.5.99.8	184.956	313.406	308.207	406.166	128.534	172.807	174.022	1.92972	2.4233	1.35434	2.17651	1.50515	Expressed	Expressed	Not expressed
TCDM_11090	0	putative thimet oligopeptidase	3.4.24.15	75.5052	131.683	207.076	391.594	52.3066	99.4951	77.9042	1.83656	3.42528	1.47705	2.63092	1.50515	Expressed	Expressed	Not expressed
TCDM_11091	0	putative thimet oligopeptidase	3.4.24.15	115.796	279.168	307.404	504.519	129.172	225.173	138.772	1.92183	2.96941	1.78655	2.44562	1.50515	Expressed	Expressed	Expressed
TCDM_11093	0	trans-sialidase	3.2.1.18	40.2906	21.0693	29.697	18.2137	67.6158	31.4195	21.9321	1.90003	1.60307	2.56461	2.23232	1.50515	Expressed	Expressed	Expressed
TCDM_11094	0	putative trans-sialidase	3.2.1.18	9.51746	10.5346	8.42753	10.9282	20.0934	15.7097	9.61918	1.5506	1.51176	2.28261	1.9166	1.50515	Expressed	Expressed	Expressed
TCDM_11100	0	trans-sialidase	3.2.1.18	109.134	65.8415	50.9665	50.9984	121.517	94.2585	52.4827	2.1301	1.47389	2.42554	2.27782	1.50515	Expressed	Not expressed	Expressed
TCDM_11106	0	trans-sialidase	3.2.1.18	26.3316	13.1683	14.8485	12.7496	44.333	15.7097	13.3363	1.97306	1.5425	2.56015	2.26661	1.50515	Expressed	Expressed	Expressed
TCDM_11107	0	trans-sialidase	3.2.1.18	49.8081	36.8712	63.0058	60.1052	82.2871	52.3659	50.0639	1.35419	1.74108	1.85054	1.79581	1.50515	Not expressed	Expressed	Expressed
TCDM_11108	0	hypothetical protein	3.2.1.18	24.4282	13.1683	14.4472	9.10685	19.1365	5.23658	9.51299	2.36821	1.74929	1.79067	2.07944	1.50515	Expressed	Expressed	Expressed
TCDM_11112	0	trans-sialidase	3.2.1.18	477.459	321.307	458.297	329.668	2488.07	1539.56	342.531	1.67827	1.6624	4.18769	2.93298	1.50515	Expressed	Expressed	Expressed
TCDM_11120	0	trans-sialidase	3.2.1.18	318.201	126.416	213.096	220.386	544.754	638.863	213.825	1.5478	1.51991	2.88039	2.2141	1.50515	Expressed	Expressed	Expressed
TCDM_11123	0	trans-sialidase	3.2.1.18	119.286	121.148	80.2622	92.8899	215.286	240.883	95.5294	1.76903	1.40093	2.64945	2.20924	1.50515	Expressed	Not expressed	Expressed
TCDM_11127	0	trans-sialidase	3.2.1.18	52.0288	52.6732	61.4006	61.9266	154.687	68.0756	53.5459	1.48078	1.66381	2.44283	2.05332	1.50515	Not expressed	Expressed	Expressed
TCDM_11131	0	surface protease GP63	3.4.24.36	65.6705	44.7722	102.334	103.818	209.545	178.044	69.3369	1.27204	1.97803	2.89604	2.43704	1.50515	Not expressed	Expressed	Expressed
TCDM_11138	0	trans-sialidase	3.2.1.18	71.6982	89.5444	91.9002	74.6762	1079.3	1021.13	76.163	1.56779	1.60442	5.84971	3.72706	1.50515	Expressed	Expressed	Expressed
TCDM_11144	0	hypothetical protein	2.1.1.228	31.4076	65.8415	39.7298	25.4992	28.0669	15.7097	25.7559	2.30291	1.77658	1.33567	2.03974	1.50515	Expressed	Expressed	Not expressed
TCDM_11145	0	protein kinase	2.7.11.1	219.853	215.96	279.714	249.528	235.06	235.646	221.374	1.48808	1.70752	1.57265	1.64009	1.50515	Not expressed	Expressed	Expressed	identified as a kinase/phosphatase motified by phosphorylation after incubation of trypomastigotes with ECM for 120 min	Important for cellular infection	ok		https://doi.org/10.1371/journal.pntd.0007103
TCDM_11148	0	histone acetyltransferase-like protein	2.3.1.48	119.92	68.4751	126.413	71.0334	143.524	136.151	75.9221	1.75193	1.80894	2.26801	2.03848	1.50515	Expressed	Expressed	Expressed
TCDM_11154	0	glycerol uptake protein	2.3.1.-	33.3111	13.1683	17.2564	20.0351	22.007	10.4732	13.5771	2.1662	1.87678	1.7083	2.02149	1.50515	Expressed	Expressed	Expressed
TCDM_11155	0	GUP1	2.3.1.-	115.796	131.683	100.328	103.818	106.846	104.732	103.909	1.70305	1.48587	1.5247	1.61387	1.50515	Expressed	Not expressed	Expressed
TCDM_11156	0	putative GUP1	2.3.1.-	87.5607	73.7425	83.4727	76.4975	92.1744	99.4951	77.195	1.55323	1.54404	1.75266	1.65294	1.50515	Expressed	Expressed	Expressed
TCDM_11157	1	phosphatidic acid phosphatase protein	3.1.3.4	59.0083	71.1088	81.0648	72.8548	56.1339	47.1293	56.4213	1.66531	1.86826	1.41097	1.76678	1.50515	Expressed	Expressed	Not expressed
TCDM_11164	0	trans-sialidase	3.2.1.18	90.0987	165.921	66.2163	87.4257	173.505	251.356	87.693	1.95445	1.36619	2.67167	2.31306	1.50515	Expressed	Not expressed	Expressed
TCDM_11165	0	putative trans-sialidase	3.2.1.18	52.6633	13.1683	38.1245	23.6778	74.6325	31.4195	24.452	1.85177	1.77414	2.50432	2.17805	1.50515	Expressed	Expressed	Expressed
TCDM_11177	0	trans-sialidase	3.2.1.18	65.9878	76.3761	72.236	98.354	110.673	130.915	72.65	1.4831	1.68635	2.1266	1.90647	1.50515	Not expressed	Expressed	Expressed
TCDM_11187	0	trans-sialidase	3.2.1.18	23.7937	42.1386	29.697	43.7129	39.8678	78.5488	30.7141	1.58333	1.70722	2.33265	2.01994	1.50515	Expressed	Expressed	Expressed
TCDM_11188	0	trans-sialidase	3.2.1.18	16.4969	18.4356	12.0393	12.7496	21.0502	41.8927	13.1243	1.83756	1.44391	2.65608	2.24682	1.50515	Expressed	Not expressed	Expressed
TCDM_11204	0	protein kinase	2.7.1.-	1144.32	1577.56	1114.84	1520.84	1096.84	1728.07	1117.79	1.72935	1.69126	1.77402	1.75168	1.50515	Expressed	Expressed	Expressed	identified as a kinase/phosphatase motified by phosphorylation after incubation of trypomastigotes with ECM for 120 min	Important for cellular infection	ok		https://doi.org/10.1371/journal.pntd.0007103
TCDM_11219	0	trans-sialidase	3.2.1.18	433.045	563.603	605.578	630.194	2305.63	4068.83	567.801	1.36806	1.59887	4.10209	2.85048	1.50515	Not expressed	Expressed	Expressed
TCDM_11230	0	trans-sialidase	3.2.1.18	72.65	84.2771	85.4792	78.3189	136.826	219.937	78.9147	1.49893	1.54583	2.56638	2.0561	1.50515	Not expressed	Expressed	Expressed
TCDM_11236	0	hypothetical protein	3.2.1.18	32.6766	31.6039	32.9075	38.2488	50.7118	68.0756	32.6997	1.48649	1.59868	2.24842	1.92355	1.50515	Not expressed	Expressed	Expressed
TCDM_11244	0	trans-sialidase	3.2.1.18	104.375	113.247	101.532	129.317	254.835	219.937	105.262	1.54145	1.60752	2.56288	2.0852	1.50515	Expressed	Expressed	Expressed
TCDM_11248	0	trans-sialidase	3.2.1.18	71.381	165.921	84.2753	187.601	174.143	565.551	92.4398	1.79305	1.96398	3.49526	2.72962	1.50515	Expressed	Expressed	Expressed
TCDM_11249	0	Sialidase 85-1.3	3.2.1.18	83.7537	34.2376	102.736	92.8899	232.19	141.388	84.6673	1.14814	1.6675	2.52992	2.09871	1.50515	Not expressed	Expressed	Expressed
TCDM_11252	0	trans-sialidase	3.2.1.18	15.2279	28.9703	16.4537	32.7847	25.5154	68.0756	17.3599	1.78299	1.91743	2.83843	2.37793	1.50515	Expressed	Expressed	Expressed
TCDM_11253	0	trans-sialidase	3.2.1.18	17.7659	15.802	20.4669	29.1419	65.3832	52.3659	18.036	1.42844	1.87856	3.14923	2.51389	1.50515	Not expressed	Expressed	Expressed
TCDM_11257	0	trans-sialidase	3.2.1.18	38.7044	47.4059	48.9599	40.0701	118.328	99.4951	40.8037	1.56425	1.60172	2.82283	2.21228	1.50515	Expressed	Expressed	Expressed
TCDM_11262	0	trans-sialidase	3.2.1.18	98.6644	89.5444	225.537	134.781	524.66	178.044	102.276	1.41662	2.20572	3.23463	2.72018	1.50515	Not expressed	Expressed	Expressed
TCDM_11273	1	(H )-ATPase G subunit	3.6.3.14	241.744	226.495	435.422	520.912	228.044	272.302	229.414	1.52731	2.44578	1.60124	2.02351	1.50515	Expressed	Expressed	Expressed
TCDM_11284	0	trans-sialidase	3.2.1.18	123.727	158.02	103.939	72.8548	605.672	617.917	105.918	1.8368	1.31768	4.1549	2.99585	1.50515	Expressed	Not expressed	Expressed
TCDM_11288	0	trans-sialidase	3.2.1.18	46.6356	39.5049	49.3612	50.9984	87.7092	57.6024	46.9081	1.41445	1.57959	2.03176	1.80567	1.50515	Not expressed	Expressed	Expressed
TCDM_11304	0	trans-sialidase	3.2.1.18	176.073	68.4751	130.827	103.818	860.507	712.176	106.519	1.66008	1.61257	4.61678	3.13843	1.50515	Expressed	Expressed	Expressed
TCDM_11321	0	trans-sialidase	3.2.1.18	38.0699	39.5049	44.9468	38.2488	77.503	104.732	38.3744	1.5168	1.59449	2.641	2.11775	1.50515	Expressed	Expressed	Expressed
TCDM_11324	0	putative trans-sialidase	3.2.1.18	438.438	379.247	715.136	624.73	1181.68	848.327	457.067	1.38746	1.95972	2.53974	2.24973	1.50515	Not expressed	Expressed	Expressed
TCDM_11325	0	UDP-Gal or UDP-GlcNAc-dependent glycosyltransferase	2.4.1.-	18.4004	13.1683	16.8551	20.0351	51.3497	57.6024	17.0096	1.4255	1.5949	3.11763	2.35626	1.50515	Not expressed	Expressed	Expressed
TCDM_11334	0	surface protease GP63	3.4.24.36	9.83471	31.6039	9.23015	21.8564	12.4388	20.9463	10.0951	2.42321	2.0239	2.11912	2.27117	1.50515	Expressed	Expressed	Expressed
TCDM_11336	0	trans-sialidase	3.2.1.18	125.63	71.1088	108.755	71.0334	179.565	99.4951	73.9474	1.83703	1.72751	2.30214	2.06958	1.50515	Expressed	Expressed	Expressed
TCDM_11340	0	trans-sialidase	3.2.1.18	72.0155	68.4751	45.3481	69.2121	234.742	293.249	68.5488	1.53186	1.3189	3.42925	2.48055	1.50515	Expressed	Not expressed	Expressed
TCDM_11342	0	trans-sialidase	3.2.1.18	107.865	176.455	90.2949	131.139	205.08	136.151	110.192	1.79928	1.51031	2.03129	1.91529	1.50515	Expressed	Expressed	Expressed
TCDM_11348	0	putative trans-sialidase	3.2.1.18	59.3255	26.3366	43.7429	12.7496	76.8651	20.9463	21.4854	2.3809	1.82245	2.57687	2.47889	1.50515	Expressed	Expressed	Expressed
TCDM_11350	0	putative trans-sialidase	3.2.1.18	70.4292	21.0693	42.9403	29.1419	60.918	47.1293	30.5218	1.98875	1.69311	2.2124	2.10058	1.50515	Expressed	Expressed	Expressed
TCDM_11369	0	trans-sialidase	3.2.1.18	29.1869	47.4059	52.1704	30.9633	64.4264	36.6561	31.5326	1.72638	1.82577	2.07723	1.9515	1.50515	Expressed	Expressed	Expressed
TCDM_11379	0	trans-sialidase	3.2.1.18	454.935	250.198	209.484	174.851	380.817	178.044	181.188	2.34606	1.56997	2.02606	2.18606	1.50515	Expressed	Expressed	Expressed
TCDM_11385	0	hypothetical protein	3.2.1.18	167.19	105.346	85.0779	74.6762	167.445	83.7854	83.9146	2.09473	1.45227	1.98704	2.04088	1.50515	Expressed	Not expressed	Expressed
TCDM_11392	0	trans-sialidase	3.2.1.18	76.7742	73.7425	63.8084	58.2838	154.368	193.754	64.8018	1.67364	1.44129	2.83281	2.25322	1.50515	Expressed	Not expressed	Expressed
TCDM_11400	0	trans-sialidase	3.2.1.18	51.7116	65.8415	73.0386	67.3907	88.0281	78.5488	65.9964	1.383	1.57346	1.77248	1.67297	1.50515	Not expressed	Expressed	Expressed
TCDM_11430	0	trans-sialidase	3.2.1.18	59.3255	118.515	69.4268	158.459	71.4431	214.7	69.6284	1.78688	2.10509	2.4249	2.265	1.50515	Expressed	Expressed	Expressed
TCDM_11433	0	trans-sialidase	3.2.1.18	87.2434	60.5742	127.216	194.887	85.4766	57.6024	63.0644	1.68426	2.75344	1.64637	2.21885	1.50515	Expressed	Expressed	Expressed
TCDM_11442	0	trans-sialidase	3.2.1.18	55.2013	26.3366	47.756	29.1419	70.8052	62.839	31.0033	1.82274	1.75139	2.49522	2.15898	1.50515	Expressed	Expressed	Expressed
TCDM_11451	0	trans-sialidase	3.2.1.18	143.079	176.455	113.17	136.603	515.73	518.422	137.25	1.67634	1.40507	3.3914	2.53387	1.50515	Expressed	Not expressed	Expressed
TCDM_11453	0	trans-sialidase	3.2.1.18	80.5812	71.1088	86.6831	87.4257	145.757	130.915	81.1914	1.43245	1.58217	2.15989	1.87103	1.50515	Not expressed	Expressed	Expressed
TCDM_11460	0	trans-sialidase	3.2.1.18	69.4775	165.921	42.1376	67.3907	88.666	120.442	67.5994	2.18965	1.28855	2.02986	2.10975	1.50515	Expressed	Not expressed	Expressed
TCDM_11468	0	trans-sialidase	3.2.1.18	80.264	52.6732	84.2753	69.2121	137.783	99.4951	70.3172	1.4449	1.60218	2.1465	1.87434	1.50515	Not expressed	Expressed	Expressed
TCDM_11475	0	protein with unknown function	3.2.1.18	37.1181	39.5049	39.7298	56.4625	52.9444	104.732	39.5274	1.47149	1.72861	2.38163	2.05512	1.50515	Not expressed	Expressed	Expressed
TCDM_11483	0	trans-sialidase	3.2.1.18	106.596	71.1088	180.189	114.746	319.899	261.829	107.411	1.30895	1.87643	2.84568	2.36105	1.50515	Not expressed	Expressed	Expressed
TCDM_11484	0	trans-sialidase	3.2.1.18	264.586	316.039	516.487	632.015	950.448	1413.88	336.084	1.35201	2.16377	3.27447	2.71912	1.50515	Not expressed	Expressed	Expressed
TCDM_11485	0	trans-sialidase	3.2.1.18	22.2074	7.90098	14.4472	3.64274	20.4123	10.4732	8.1582	2.27063	1.62007	2.30668	2.28865	1.50515	Expressed	Expressed	Expressed
TCDM_11487	0	neutral sphingomyelinase activation associated factor-like protein	3.2.1.18	506.964	690.019	266.47	324.204	773.116	1021.13	342.48	2.19471	1.35031	2.79324	2.49397	1.50515	Expressed	Not expressed	Expressed
TCDM_11498	0	trans-sialidase	3.2.1.18	83.1192	57.9405	55.3809	60.1052	108.121	214.7	58.157	1.72466	1.49741	2.88483	2.30475	1.50515	Expressed	Not expressed	Expressed
TCDM_11505	0	surface protease GP63	3.4.24.36	49.8081	44.7722	24.8813	32.7847	39.8678	52.3659	33.493	1.91183	1.34858	1.88006	1.89595	1.50515	Expressed	Not expressed	Expressed
TCDM_11507	0	trans-sialidase	3.2.1.18	208.75	160.653	234.767	158.459	384.326	230.41	165.463	1.62786	1.7005	2.28002	1.99026	1.50515	Expressed	Expressed	Expressed
TCDM_11513	0	monoglyceride lipase	2.3.1.51	106.913	86.9108	72.6373	45.5343	126.301	94.2585	74.0646	1.81663	1.27366	1.9801	1.89836	1.50515	Expressed	Not expressed	Expressed
TCDM_11537	0	putative trans-sialidase	3.2.1.18	10.4692	5.26732	11.2367	5.46411	13.3956	5.23658	5.287	1.97945	2.05761	2.20618	2.13189	1.50515	Expressed	Expressed	Expressed
TCDM_11538	0	trans-sialidase	3.2.1.18	67.2568	147.485	48.5586	138.424	71.4431	240.883	67.6754	2.06361	1.88422	2.59752	2.33056	1.50515	Expressed	Expressed	Expressed
TCDM_11552	0	trans-sialidase	3.2.1.18	117.065	113.247	146.077	189.423	723.999	513.185	119.966	1.46118	1.89953	3.94663	2.92308	1.50515	Not expressed	Expressed	Expressed
TCDM_11556	0	hypothetical protein	3.2.1.18	33.6284	163.287	48.9599	54.6411	78.1409	246.119	49.528	2.37684	1.5544	3.15392	2.76538	1.50515	Expressed	Expressed	Expressed
TCDM_11561	0	putative trans-sialidase	3.2.1.18	45.6838	71.1088	22.0721	36.4274	58.6854	246.119	37.353	2.04405	1.25583	3.52934	2.7867	1.50515	Expressed	Not expressed	Expressed
TCDM_11574	1	6-phosphogluconolactonase	3.1.1.31	120.872	136.95	144.071	176.673	82.6061	78.5488	86.4326	1.98227	2.27838	1.43032	2.13032	1.50515	Expressed	Expressed	Not expressed
TCDM_11587	0	trans-sialidase	3.2.1.18	496.812	294.97	343.522	480.842	735.481	1361.51	357.254	1.61951	1.66598	2.97466	2.32032	1.50515	Expressed	Expressed	Expressed
TCDM_11592	0	trans-sialidase	3.2.1.18	43.7803	76.3761	32.9075	87.4257	89.3039	146.624	47.0399	1.78698	1.78877	2.72514	2.25696	1.50515	Expressed	Expressed	Expressed
TCDM_11594	0	trans-sialidase	3.2.1.18	677.009	152.752	126.413	125.674	707.733	748.832	129.047	3.12397	1.47973	4.112	3.61798	1.50515	Expressed	Not expressed	Expressed
TCDM_11598	0	trans-sialidase	3.2.1.18	303.607	711.088	320.647	642.944	1846.36	3801.76	352.877	1.93494	1.86946	4.77193	3.35343	1.50515	Expressed	Expressed	Expressed
TCDM_11602	0	trans-sialidase	3.2.1.18	78.0432	102.713	96.3146	96.5326	201.891	157.097	96.3364	1.43694	1.50613	2.28426	1.8952	1.50515	Not expressed	Expressed	Expressed
TCDM_11606	0	Sialidase 85-1.3	3.2.1.18	146.569	36.8712	72.236	45.5343	127.258	94.2585	48.2044	2.31403	1.7333	2.59104	2.45254	1.50515	Expressed	Expressed	Expressed
TCDM_11607	0	trans-sialidase	3.2.1.18	58.691	105.346	54.9796	165.745	87.3902	272.302	61.5609	1.83894	2.23014	2.96722	2.59868	1.50515	Expressed	Expressed	Expressed
TCDM_11615	0	trans-sialidase	3.2.1.18	34.5801	31.6039	44.9468	41.8915	48.7982	78.5488	35.3113	1.43582	1.74115	2.23828	1.98971	1.50515	Not expressed	Expressed	Expressed
TCDM_11622	0	trans-sialidase	3.2.1.18	42.1941	23.7029	53.7757	49.177	166.169	57.6024	42.8924	1.23762	1.71224	2.78665	2.24944	1.50515	Not expressed	Expressed	Expressed
TCDM_11627	0	trans-sialidase	3.2.1.18	81.8502	129.049	75.4464	69.2121	635.652	591.734	76.0868	1.88827	1.45086	4.78701	3.33764	1.50515	Expressed	Not expressed	Expressed
TCDM_11631	0	trans-sialidase	3.2.1.18	400.685	1401.11	174.57	336.953	539.97	942.585	343.327	2.79595	1.20892	2.49782	2.64689	1.50515	Expressed	Not expressed	Expressed
TCDM_11646	0	trans-sialidase	3.2.1.18	53.2978	44.7722	71.4333	63.7479	167.445	104.732	54.3428	1.39643	1.7549	2.72298	2.23894	1.50515	Not expressed	Expressed	Expressed
TCDM_11654	0	trans-sialidase	3.2.1.18	220.805	152.752	228.346	265.92	363.275	502.712	221.559	1.32765	1.62699	2.35227	1.98963	1.50515	Not expressed	Expressed	Expressed
TCDM_11657	0	trans-sialidase	3.2.1.18	558.675	2091.13	128.419	196.708	392.618	2078.92	216.299	4.26402	1.21714	4.13467	4.19934	1.50515	Expressed	Not expressed	Expressed
TCDM_11663	0	trans-sialidase	3.2.1.18	104.375	297.603	139.656	322.382	444.606	1471.48	155.451	1.80197	1.97761	4.27547	3.12654	1.50515	Expressed	Expressed	Expressed
TCDM_11667	0	DNA replication licensing factor	3.6.4.12	347.387	334.475	402.113	377.024	262.171	219.937	269.401	1.77583	1.94233	1.38779	1.85908	1.50515	Expressed	Expressed	Not expressed
TCDM_11669	0	trypanothione reductase	1.8.1.7	318.835	355.544	1386.53	1491.7	340.63	455.583	342.122	1.48944	3.58271	1.67593	2.62932	1.50515	Not expressed	Expressed	Expressed
TCDM_11670	0	ATP-dependent RNA helicase	3.6.4.13	44.0976	86.9108	50.1639	65.5693	57.4096	157.097	50.8884	1.79653	1.64915	2.46214	2.12934	1.50515	Expressed	Expressed	Expressed
TCDM_11672	0	protein kinase	2.7.11.1	43.1458	50.0395	46.1508	61.9266	27.1101	62.839	43.4463	1.58239	1.75492	1.54301	1.66866	1.50515	Expressed	Expressed	Expressed	identified as a kinase/phosphatase motified by phosphorylation after incubation of trypomastigotes with ECM for 120 min	Important for cellular infection	ok		https://doi.org/10.1371/journal.pntd.0007103
TCDM_11676	1	glucose-6-phosphate dehydrogenase	1.1.1.49	151.645	229.128	241.589	264.099	164.255	230.41	170.743	1.6266	1.973	1.66797	1.82049	1.50515	Expressed	Expressed	Expressed
TCDM_11685	0	surface protease GP63	3.4.24.36	43.7803	47.4059	53.3743	40.0701	127.577	62.839	44.1429	1.54053	1.56768	2.49624	2.03196	1.50515	Expressed	Expressed	Expressed
TCDM_11692	0	trans-sialidase	3.2.1.18	12.3727	23.7029	12.4406	25.4992	38.2731	73.3122	13.5669	1.83636	1.89947	3.54313	2.7213	1.50515	Expressed	Expressed	Expressed
TCDM_11693	0	trans-sialidase	3.2.1.18	49.4908	47.4059	41.335	52.8197	127.577	125.678	47.6144	1.52408	1.49287	2.81707	2.17058	1.50515	Expressed	Not expressed	Expressed
TCDM_11694	0	trans-sialidase	3.2.1.18	32.9939	60.5742	43.7429	43.7129	65.0643	68.0756	43.7159	1.58004	1.50545	2.0094	1.79472	1.50515	Expressed	Expressed	Expressed
TCDM_11701	0	trans-sialidase	3.2.1.18	34.2629	39.5049	39.7298	36.4274	69.8484	89.0219	36.7351	1.50954	1.5445	2.50007	2.02228	1.50515	Expressed	Expressed	Expressed
TCDM_11706	0	hypothetical protein	3.2.1.18	35.8491	44.7722	19.2629	21.8564	20.4123	15.7097	19.3779	2.44293	1.57038	1.43009	2.00665	1.50515	Expressed	Expressed	Not expressed
TCDM_11708	0	trans-sialidase	3.2.1.18	20.6212	44.7722	20.0655	43.7129	89.6228	246.119	22.9304	1.92438	1.89262	4.60086	3.26262	1.50515	Expressed	Expressed	Expressed
TCDM_11741	0	trans-sialidase	3.2.1.18	61.8635	71.1088	91.0976	60.1052	232.19	151.861	62.788	1.56817	1.71613	3.04173	2.37893	1.50515	Expressed	Expressed	Expressed
TCDM_11746	0	trans-sialidase	3.2.1.18	215.095	329.207	243.997	305.99	1384.53	1628.58	250.196	1.59839	1.61018	4.23214	2.92116	1.50515	Expressed	Expressed	Expressed
TCDM_11759	0	protein kinase	2.7.1.-	590.717	495.128	697.478	570.089	669.779	607.444	572.152	1.44896	1.61906	1.62774	1.6234	1.50515	Not expressed	Expressed	Expressed	identified as a kinase/phosphatase motified by phosphorylation after incubation of trypomastigotes with ECM for 120 min	Important for cellular infection	ok		https://doi.org/10.1371/journal.pntd.0007103
TCDM_11760	0	hypothetical protein	2.1.-.-	265.537	231.762	304.595	220.386	206.994	162.334	208.333	1.70571	1.7705	1.37816	1.7381	1.50515	Expressed	Expressed	Not expressed
TCDM_11782	0	trans-sialidase	3.2.1.18	33.3111	18.4356	41.7363	34.606	81.3303	62.839	33.4406	1.24441	1.65355	2.49541	2.07448	1.50515	Not expressed	Expressed	Expressed
TCDM_11790	0	trans-sialidase	3.2.1.18	56.1531	76.3761	66.6176	65.5693	282.583	350.851	65.6741	1.51489	1.51207	3.82557	2.67023	1.50515	Expressed	Expressed	Expressed
TCDM_11792	0	trans-sialidase	3.2.1.18	64.7188	63.2078	64.2097	76.4975	119.922	188.517	64.2606	1.50012	1.60573	2.65734	2.13153	1.50515	Not expressed	Expressed	Expressed
TCDM_11793	0	trans-sialidase	3.2.1.18	55.8358	63.2078	61.4006	58.2838	141.292	115.205	58.5955	1.52225	1.52813	2.51807	2.0231	1.50515	Expressed	Expressed	Expressed
TCDM_11794	0	trans-sialidase	3.2.1.18	85.3399	218.594	220.32	293.24	499.464	534.132	218.766	1.1454	1.68606	2.6332	2.15963	1.50515	Not expressed	Expressed	Expressed
TCDM_11795	0	trans-sialidase	3.2.1.18	15.8624	26.3366	29.2957	21.8564	77.8219	36.6561	22.3044	1.44569	1.65884	2.76106	2.20995	1.50515	Not expressed	Expressed	Expressed
TCDM_11798	0	trans-sialidase	3.2.1.18	35.5319	23.7029	99.5251	34.606	132.999	52.3659	34.6986	1.34004	2.33641	2.82396	2.58019	1.50515	Not expressed	Expressed	Expressed
TCDM_11799	0	trans-sialidase	3.2.1.18	45.6838	39.5049	88.6897	63.7479	191.365	157.097	47.4902	1.39023	2.07899	3.34602	2.7125	1.50515	Not expressed	Expressed	Expressed
TCDM_11800	0	trans-sialidase	3.2.1.18	33.3111	39.5049	79.8609	71.0334	160.109	193.754	42.6578	1.33995	2.21135	3.55806	2.88471	1.50515	Not expressed	Expressed	Expressed
TCDM_11805	0	trans-sialidase	3.2.1.18	53.2978	44.7722	43.7429	40.0701	84.8387	62.839	43.8458	1.62999	1.45659	2.14396	1.88697	1.50515	Expressed	Not expressed	Expressed
TCDM_11808	0	trans-sialidase	3.2.1.18	104.692	165.921	107.15	182.137	359.767	879.746	113.027	1.70926	1.78941	4.05897	2.92419	1.50515	Expressed	Expressed	Expressed
TCDM_11813	0	trans-sialidase	3.2.1.18	296.31	110.614	215.504	167.566	647.453	429.4	172.36	1.69273	1.6227	3.07652	2.38462	1.50515	Expressed	Expressed	Expressed
TCDM_11817	0	surface protease GP63	3.4.24.36	88.5124	60.5742	71.032	60.1052	232.509	115.205	61.62	1.72169	1.57363	2.91113	2.31641	1.50515	Expressed	Expressed	Expressed
TCDM_11828	0	putative trans-sialidase	3.2.1.18	39.6561	94.8117	45.7494	65.5693	222.941	397.98	47.7314	1.90881	1.67839	4.37656	3.14269	1.50515	Expressed	Expressed	Expressed
TCDM_11836	0	hypothetical protein	3.2.1.18	14.9107	21.0693	35.3154	29.1419	28.0669	31.4195	21.769	1.30798	1.97268	1.87036	1.92152	1.50515	Not expressed	Expressed	Expressed
TCDM_11843	0	trans-sialidase	3.2.1.18	28.8696	18.4356	93.5054	41.8915	514.135	94.2585	30.1718	1.25689	2.55525	5.22312	3.88918	1.50515	Not expressed	Expressed	Expressed
TCDM_11844	0	trans-sialidase	3.2.1.18	25.0627	10.5346	42.5389	34.606	188.814	151.861	26.017	1.13186	1.97452	4.38892	3.18172	1.50515	Not expressed	Expressed	Expressed
TCDM_11855	0	trans-sialidase	3.2.1.18	40.9251	23.7029	42.9403	23.6778	93.1312	47.1293	25.4251	1.78103	1.81814	2.87496	2.34655	1.50515	Expressed	Expressed	Expressed
TCDM_11864	0	trans-sialidase	3.2.1.18	489.832	816.434	644.104	998.111	1666.15	2707.31	661.337	1.49164	1.75278	3.17064	2.46171	1.50515	Not expressed	Expressed	Expressed
TCDM_11870	0	trans-sialidase	3.2.1.18	305.828	587.306	264.865	196.708	773.435	1141.58	268.961	2.12468	1.34531	3.29483	2.70976	1.50515	Expressed	Not expressed	Expressed
TCDM_11874	0	trans-sialidase	3.2.1.18	68.5258	42.1386	44.9468	47.3556	147.989	83.7854	45.1877	1.73616	1.52818	2.76004	2.2481	1.50515	Expressed	Expressed	Expressed
TCDM_11875	0	putative trans-sialidase	3.2.1.18	26.3316	23.7029	33.3088	25.4992	53.5823	62.839	25.5824	1.48103	1.66157	2.57633	2.11895	1.50515	Not expressed	Expressed	Expressed
TCDM_11877	0	trans-sialidase	3.2.1.18	244.282	63.2078	145.676	85.6044	447.157	188.517	91.6115	2.13923	1.77274	3.25125	2.69524	1.50515	Expressed	Expressed	Expressed
TCDM_11887	0	trans-sialidase	3.2.1.18	54.8841	52.6732	68.6242	78.3189	121.836	178.044	56.2581	1.45676	1.81427	2.8205	2.31738	1.50515	Not expressed	Expressed	Expressed
TCDM_11891	0	trans-sialidase	3.2.1.18	13.9589	10.5346	22.4734	21.8564	129.491	136.151	14.7487	1.31269	1.99216	5.00122	3.49669	1.50515	Not expressed	Expressed	Expressed
TCDM_11899	0	surface protease GP63	3.4.24.36	21.5729	18.4356	12.4406	14.571	19.4555	20.9463	14.9574	1.84368	1.39714	1.85586	1.84977	1.50515	Expressed	Not expressed	Expressed
TCDM_11900	0	trans-sialidase	3.2.1.18	74.5535	44.7722	73.8412	61.9266	143.205	130.915	63.118	1.44489	1.58562	2.50631	2.04597	1.50515	Not expressed	Expressed	Expressed
TCDM_11901	0	hypothetical protein	2.4.1.-	82.1675	47.4059	52.5717	78.3189	88.9849	94.2585	55.1464	1.68711	1.699	2.12557	1.91229	1.50515	Expressed	Expressed	Expressed
TCDM_11908	0	myosin heavy chain	3.6.4.4	5348.82	9902.56	3875.06	6890.24	4232.68	8205.73	4344.3	2.20087	1.75029	1.92944	2.06516	1.50515	Expressed	Expressed	Expressed
TCDM_11909	0	trans-sialidase	3.2.1.18	2151.9	2538.85	462.31	479.02	713.474	665.046	497.623	3.78438	1.44552	1.88754	2.83596	1.50515	Expressed	Not expressed	Expressed
TCDM_11912	0	complement regulatory protein	3.2.1.18	177.659	287.069	145.676	236.778	2092.9	3100.06	183.571	1.77611	1.54996	5.90124	3.83867	1.50515	Expressed	Expressed	Expressed
TCDM_11913	0	unspecified product	3.2.1.18	133.879	123.782	90.2949	58.2838	345.415	408.454	93.6436	1.87901	1.26829	3.50577	2.69239	1.50515	Expressed	Not expressed	Expressed
TCDM_11914	0	trans-sialidase	3.2.1.18	162.749	126.416	155.307	100.175	283.221	136.151	127.389	1.64695	1.50815	2.11297	1.87996	1.50515	Expressed	Expressed	Expressed
TCDM_11916	0	trans-sialidase	3.2.1.18	84.7054	94.8117	93.1041	81.9616	139.378	198.99	85.5453	1.55798	1.53023	2.36941	1.9637	1.50515	Expressed	Expressed	Expressed
TCDM_11919	0	putative complement regulatory protein	3.2.1.18	154.183	173.821	140.86	131.139	614.283	733.122	142.192	1.66561	1.45734	3.79379	2.7297	1.50515	Expressed	Not expressed	Expressed
TCDM_11920	0	trans-sialidase	3.2.1.18	66.6223	28.9703	70.6307	49.177	274.609	167.571	50.9215	1.43747	1.68869	3.63843	2.66356	1.50515	Not expressed	Expressed	Expressed
TCDM_11927	0	trans-sialidase	3.2.1.18	56.4703	115.881	39.7298	76.4975	79.7356	115.205	58.473	1.96679	1.49847	2.13006	2.04843	1.50515	Expressed	Not expressed	Expressed
TCDM_11928	0	putative trans-sialidase	3.2.1.18	44.4148	79.0098	46.1508	40.0701	87.7092	136.151	44.5884	1.88657	1.46886	2.72672	2.30664	1.50515	Expressed	Not expressed	Expressed
TCDM_11929	0	Sialidase 85-1.3	3.2.1.18	334.063	208.059	130.426	92.8899	276.204	261.829	138.189	2.35757	1.286	2.3467	2.35214	1.50515	Expressed	Not expressed	Expressed
TCDM_11940	0	trans-sialidase	3.2.1.18	59.6428	34.2376	54.5783	60.1052	185.625	141.388	55.0847	1.33837	1.54919	2.993	2.2711	1.50515	Not expressed	Expressed	Expressed
TCDM_11950	0	Sialidase 85-1.2	3.2.1.18	29.1869	15.802	28.4931	23.6778	45.2898	41.8927	24.1593	1.42901	1.59003	2.23914	1.91459	1.50515	Not expressed	Expressed	Expressed
TCDM_11951	0	putative trans-sialidase	3.2.1.18	26.0144	13.1683	20.4669	18.2137	19.1365	20.9463	18.306	1.58008	1.56564	1.60572	1.5929	1.50515	Expressed	Expressed	Expressed
TCDM_11952	0	trans-sialidase	3.2.1.18	180.515	202.792	142.465	149.352	168.083	162.334	150.65	1.7822	1.47071	1.60761	1.69491	1.50515	Expressed	Not expressed	Expressed
TCDM_11954	0	trans-sialidase	3.2.1.18	646.236	769.029	168.551	191.244	275.885	235.646	195.684	3.32142	1.41574	1.81527	2.56835	1.50515	Expressed	Not expressed	Expressed
TCDM_11958	0	hypothetical protein	3.4.24.36	17.7659	13.1683	8.82884	21.8564	9.24933	26.1829	9.64123	2.07843	2.06764	2.26471	2.17157	1.50515	Expressed	Expressed	Expressed
TCDM_11960	0	trans-sialidase	3.2.1.18	30.1386	28.9703	25.2826	34.606	36.3594	41.8927	29.0871	1.52253	1.53691	1.85084	1.69388	1.50515	Expressed	Expressed	Expressed
TCDM_11961	0	trans-sialidase	3.2.1.18	32.0421	15.802	35.7167	21.8564	61.2369	15.7097	16.4074	1.95291	2.2002	2.6219	2.41105	1.50515	Expressed	Expressed	Expressed
TCDM_11972	0	trans-sialidase	3.2.1.18	65.6705	55.3068	63.8084	65.5693	313.201	178.044	63.9845	1.445	1.51707	3.42368	2.47037	1.50515	Not expressed	Expressed	Expressed
TCDM_11975	0	trans-sialidase	3.2.1.18	115.161	92.1781	89.4923	118.389	145.119	104.732	93.4334	1.62096	1.62394	1.84334	1.73364	1.50515	Expressed	Expressed	Expressed
TCDM_11981	0	hypothetical protein	3.2.1.18	424.796	534.633	648.518	912.506	1565.05	2377.41	546.021	1.36913	1.92754	3.31858	2.62306	1.50515	Not expressed	Expressed	Expressed
TCDM_11993	1	fatty acyl CoA synthetase	6.2.1.3	1124.65	1767.19	842.753	1338.71	992.549	1366.75	1005.76	1.93485	1.59499	1.68519	1.81002	1.50515	Expressed	Expressed	Expressed
TCDM_11995	0	protein kinase	2.7.1.37	83.4364	89.5444	144.071	132.96	65.3832	68.0756	69.6117	1.75363	2.37823	1.45972	2.06593	1.50515	Expressed	Expressed	Not expressed			check	There is another gene encoding the enzyme	https://doi.org/10.1371/journal.pntd.0007103
TCDM_11997	0	trans-sialidase	3.2.1.18	746.486	123.782	117.985	105.639	802.459	555.078	118.565	3.34659	1.44242	4.13842	3.7425	1.50515	Expressed	Not expressed	Expressed
TCDM_11999	0	trifunctional enzyme alpha subunit	4.2.1.17	665.588	1050.83	1008.09	1628.31	628.635	1115.39	699.839	1.73791	2.29966	1.75707	2.02836	1.50515	Expressed	Expressed	Expressed
TCDM_12021	0	trans-sialidase	3.2.1.18	273.786	318.673	182.998	295.062	2424.28	2487.38	275.913	1.58366	1.35493	4.97834	3.281	1.50515	Expressed	Not expressed	Expressed
TCDM_12030	0	hypothetical protein	3.2.1.18	45.0493	55.3068	44.1442	36.4274	74.3136	52.3659	44.2347	1.64634	1.40599	1.92973	1.78803	1.50515	Expressed	Not expressed	Expressed
TCDM_12034	1	glyceraldehyde 3-phosphate dehydrogenase	1.2.1.12	16.4969	26.3366	17.2564	29.1419	16.585	41.8927	16.6521	1.7955	1.89486	2.20129	2.04807	1.50515	Expressed	Expressed	Expressed
TCDM_12038	0	trans-sialidase	3.2.1.18	68.5258	63.2078	55.3809	69.2121	131.085	78.5488	63.7396	1.54109	1.48043	2.11168	1.82638	1.50515	Expressed	Not expressed	Expressed
TCDM_12041	0	trans-sialidase	3.2.1.18	97.0781	47.4059	65.0124	47.3556	147.989	115.205	49.1665	1.9629	1.65484	2.82721	2.39505	1.50515	Expressed	Expressed	Expressed
TCDM_12046	0	trans-sialidase	3.2.1.18	115.161	118.515	91.4989	56.4625	252.283	162.334	93.8651	1.75583	1.26203	2.53157	2.1437	1.50515	Expressed	Not expressed	Expressed
TCDM_12054	0	trans-sialidase	3.2.1.18	161.48	105.346	136.847	145.71	917.597	832.617	137.733	1.47082	1.53292	4.33251	2.93271	1.50515	Not expressed	Expressed	Expressed
TCDM_12056	0	trans-sialidase	3.2.1.18	57.7393	65.8415	65.815	151.174	144.8	628.39	65.8176	1.43768	2.11492	4.18596	3.15044	1.50515	Not expressed	Expressed	Expressed
TCDM_12071	0	monoglyceride lipase	2.3.1.51	168.142	79.0098	82.2687	43.7129	128.534	141.388	79.3357	2.03919	1.26909	2.15773	2.09846	1.50515	Expressed	Not expressed	Expressed
TCDM_12076	0	trans-sialidase	3.2.1.18	135.465	118.515	54.9796	120.21	68.5726	94.2585	71.1412	2.22416	1.74277	1.65655	1.98347	1.50515	Expressed	Expressed	Expressed
TCDM_12094	0	trans-sialidase	3.2.1.18	188.129	176.455	79.0582	327.847	232.19	659.81	177.623	1.53351	1.65756	2.72712	2.19234	1.50515	Expressed	Expressed	Expressed
TCDM_12098	0	trans-sialidase	3.2.1.18	28.8696	47.4059	32.1049	43.7129	63.4695	62.839	33.2657	1.65861	1.65164	2.31085	1.98473	1.50515	Expressed	Expressed	Expressed
TCDM_12102	0	putative trans-sialidase	3.2.1.18	41.5596	50.0395	50.5652	50.9984	151.179	109.968	50.0921	1.41006	1.52005	2.78553	2.15279	1.50515	Not expressed	Expressed	Expressed
TCDM_12109	0	trans-sialidase	3.2.1.18	30.4559	36.8712	27.6904	34.606	74.6325	89.0219	30.8709	1.60121	1.51488	2.81184	2.20652	1.50515	Expressed	Expressed	Expressed
TCDM_12110	0	trans-sialidase	3.2.1.18	15.8624	15.802	29.2957	20.0351	39.8678	41.8927	16.2797	1.4751	2.00278	2.72723	2.365	1.50515	Not expressed	Expressed	Expressed
TCDM_12112	0	trans-sialidase	3.2.1.18	45.6838	34.2376	45.7494	67.3907	86.4334	89.0219	45.6904	1.36454	1.74941	2.32695	2.03818	1.50515	Not expressed	Expressed	Expressed
TCDM_12130	0	trans-sialidase	3.2.1.18	150.059	197.524	148.485	200.351	472.673	455.583	154.805	1.63439	1.63852	3.00929	2.32391	1.50515	Expressed	Expressed	Expressed
TCDM_12134	0	surface protease GP63	3.4.24.36	69.4775	55.3068	87.8871	52.8197	418.771	314.195	56.7239	1.61102	1.75151	4.36393	3.05772	1.50515	Expressed	Expressed	Expressed
TCDM_12140	0	trans-sialidase	3.2.1.18	11.421	5.26732	10.0328	9.10685	14.6714	5.23658	5.65127	1.9692	2.1515	2.20562	2.17856	1.50515	Expressed	Expressed	Expressed
TCDM_12141	0	trans-sialidase	3.2.1.18	79.9467	52.6732	53.3743	47.3556	155.325	89.0219	52.7433	1.76787	1.45563	2.60332	2.18559	1.50515	Expressed	Not expressed	Expressed
TCDM_12146	0	glycoprotein 82 kDa	3.2.1.18	71.0637	81.6435	122.801	122.032	72.3999	172.807	73.3243	1.54955	2.13217	2.13424	2.1332	1.50515	Expressed	Expressed	Expressed
TCDM_12147	0	hypothetical protein	3.2.1.18	80.8985	92.1781	67.8215	98.354	81.0114	104.732	80.9098	1.5794	1.53418	1.66001	1.6197	1.50515	Expressed	Expressed	Expressed
TCDM_12152	0	trans-sialidase	3.2.1.18	227.785	168.554	765.701	500.877	616.516	523.659	255.094	1.24825	2.7095	2.54925	2.62937	1.50515	Not expressed	Expressed	Expressed
TCDM_12159	0	trans-sialidase	3.2.1.18	54.8841	73.7425	127.216	116.568	232.509	235.646	78.025	1.30544	2.04308	3.01032	2.5267	1.50515	Not expressed	Expressed	Expressed
TCDM_12165	0	trans-sialidase	3.2.1.18	236.35	231.762	305.398	340.596	761.634	649.337	243.255	1.4637	1.83474	2.95543	2.39508	1.50515	Not expressed	Expressed	Expressed
TCDM_12170	0	trans-sialidase	3.2.1.18	151.962	139.584	163.735	203.993	565.166	518.422	153.139	1.45229	1.71274	3.28428	2.49851	1.50515	Not expressed	Expressed	Expressed
TCDM_12177	0	trans-sialidase	3.2.1.18	289.648	234.396	126.814	118.389	223.579	151.861	129.319	2.40447	1.44801	1.94725	2.17586	1.50515	Expressed	Not expressed	Expressed
TCDM_12180	0	trans-sialidase	3.2.1.18	90.0987	57.9405	76.6504	58.2838	120.241	125.678	60.1205	1.74268	1.63393	2.41809	2.08039	1.50515	Expressed	Expressed	Expressed
TCDM_12182	0	hypothetical protein	3.2.1.18	22.8419	21.0693	10.0328	3.64274	18.4987	10.4732	10.0768	2.51133	1.12469	1.93477	2.22305	1.50515	Expressed	Not expressed	Expressed
TCDM_12183	0	trans-sialidase	3.2.1.18	56.1531	42.1386	42.1376	41.8915	267.912	183.28	42.1377	1.67861	1.50197	4.01516	2.84688	1.50515	Expressed	Not expressed	Expressed
TCDM_12187	0	glycoprotein 82 kDa	3.2.1.18	71.0637	73.7425	75.0451	122.032	71.1242	89.0219	71.386	1.52056	1.88321	1.63341	1.75831	1.50515	Expressed	Expressed	Expressed
TCDM_12189	0	hypothetical protein	3.2.1.18	68.843	102.713	60.5979	45.5343	212.097	240.883	61.4224	1.89791	1.35217	3.35467	2.62629	1.50515	Expressed	Not expressed	Expressed
TCDM_12191	0	trans-sialidase	3.2.1.18	25.0627	86.9108	33.7101	34.606	48.7982	62.839	33.7997	2.12149	1.51663	2.11742	2.11945	1.50515	Expressed	Expressed	Expressed
TCDM_12192	0	trans-sialidase	3.2.1.18	22.8419	10.5346	16.0524	20.0351	30.2995	47.1293	16.4507	1.52077	1.60782	2.6274	2.11761	1.50515	Expressed	Expressed	Expressed
TCDM_12201	0	hypothetical protein	3.2.1.18	166.556	134.317	143.669	101.997	392.299	319.432	135.252	1.62374	1.4031	2.80021	2.21198	1.50515	Expressed	Not expressed	Expressed
TCDM_12205	0	complement regulatory protein	3.2.1.18	67.8912	197.524	57.7888	142.067	123.112	481.766	73.4133	2.24174	1.86563	3.54621	2.89398	1.50515	Expressed	Expressed	Expressed
TCDM_12214	0	trans-sialidase	3.2.1.18	73.2845	89.5444	73.4399	63.7479	124.388	94.2585	73.3	1.62213	1.4343	1.98226	1.8022	1.50515	Expressed	Not expressed	Expressed
TCDM_12217	0	trans-sialidase	3.2.1.18	70.112	94.8117	56.9861	80.1403	126.301	162.334	71.1148	1.67183	1.46584	2.40676	2.03929	1.50515	Expressed	Not expressed	Expressed
TCDM_12231	0	trans-sialidase	3.2.1.18	31.7249	50.0395	45.7494	52.8197	68.8915	120.442	46.1784	1.37691	1.57698	2.42151	1.99924	1.50515	Not expressed	Expressed	Expressed
TCDM_12234	0	trans-sialidase	3.2.1.18	63.4498	28.9703	124.406	74.6762	246.861	136.151	64.5724	1.17212	2.02549	2.99163	2.50856	1.50515	Not expressed	Expressed	Expressed
TCDM_12235	0	trans-sialidase	3.2.1.18	54.2495	23.7029	65.4137	40.0701	209.864	115.205	41.4881	1.4384	1.78133	3.45877	2.62005	1.50515	Not expressed	Expressed	Expressed
TCDM_12247	0	trans-sialidase	3.2.1.18	74.8707	36.8712	108.755	67.3907	193.279	162.334	68.1387	1.30031	1.8016	2.78722	2.29441	1.50515	Not expressed	Expressed	Expressed
TCDM_12248	0	trans-sialidase	3.2.1.18	207.481	68.4751	106.749	58.2838	186.262	115.205	72.3025	2.31823	1.65335	2.44611	2.38217	1.50515	Expressed	Expressed	Expressed
TCDM_12254	0	trans-sialidase	3.2.1.18	46.9528	63.2078	52.1704	61.9266	91.2175	141.388	53.146	1.54431	1.58345	2.51784	2.05064	1.50515	Expressed	Expressed	Expressed
TCDM_12258	0	trans-sialidase	3.2.1.18	62.498	68.4751	63.0058	69.2121	101.743	109.968	63.5527	1.53794	1.54839	2.129	1.83869	1.50515	Expressed	Expressed	Expressed
TCDM_12268	0	trans-sialidase	3.2.1.18	72.9672	57.9405	180.991	116.568	550.495	308.959	77.3273	1.33169	2.3299	4.08361	3.20676	1.50515	Not expressed	Expressed	Expressed
TCDM_12284	0	trans-sialidase	3.2.1.18	79.3122	110.614	119.591	89.2471	138.102	172.807	91.3838	1.54726	1.65475	2.15772	1.90623	1.50515	Expressed	Expressed	Expressed
TCDM_12287	0	trans-sialidase	3.2.1.18	57.1048	42.1386	93.5054	67.3907	138.74	99.4951	58.1334	1.34006	1.8864	2.42081	2.15361	1.50515	Not expressed	Expressed	Expressed
TCDM_12297	0	trans-sialidase	3.2.1.18	79.6295	71.1088	100.328	83.783	229.638	277.539	80.0448	1.44078	1.66224	3.09968	2.38096	1.50515	Not expressed	Expressed	Expressed
TCDM_12310	0	trans-sialidase	3.2.1.18	45.6838	71.1088	46.1508	50.9984	59.6422	99.4951	46.6355	1.76302	1.54983	2.16179	1.9624	1.50515	Expressed	Expressed	Expressed
TCDM_12311	0	trans-sialidase	3.2.1.18	13.0072	21.0693	22.8747	32.7847	53.2634	68.0756	21.2498	1.27854	1.81772	2.93016	2.37394	1.50515	Not expressed	Expressed	Expressed
TCDM_12323	0	trans-sialidase	3.2.1.18	278.227	181.722	254.832	125.674	583.984	586.497	189.034	1.72842	1.51215	3.06178	2.3951	1.50515	Expressed	Expressed	Expressed
TCDM_12326	0	trans-sialidase	3.2.1.18	13.9589	18.4356	22.4734	27.3206	38.2731	31.4195	18.8394	1.34728	1.82888	2.27396	2.05142	1.50515	Not expressed	Expressed	Expressed
TCDM_12328	0	surface protease GP63	3.4.24.36	18.4004	10.5346	11.2367	10.9282	15.3092	10.4732	10.574	1.87211	1.55674	1.73093	1.80152	1.50515	Expressed	Expressed	Expressed
TCDM_12336	0	trans-sialidase	3.2.1.18	51.7116	60.5742	88.2884	80.1403	154.368	89.0219	62.5308	1.3913	1.85235	2.34628	2.09932	1.50515	Not expressed	Expressed	Expressed
TCDM_12345	0	trans-sialidase	3.2.1.18	444.466	516.197	327.47	355.167	2153.18	2309.33	364.097	1.82673	1.43614	4.2649	3.04581	1.50515	Expressed	Not expressed	Expressed
TCDM_12347	0	trans-sialidase	3.2.1.18	108.499	97.4454	80.6635	140.245	330.424	612.68	98.5508	1.55332	1.63249	3.81147	2.72198	1.50515	Expressed	Expressed	Expressed
TCDM_12353	0	putative trans-sialidase	3.2.1.18	41.2424	26.3366	29.2957	47.3556	70.4863	62.839	30.4904	1.61956	1.76763	2.51647	2.14205	1.50515	Expressed	Expressed	Expressed
TCDM_12355	0	trans-sialidase	3.2.1.18	52.6633	31.6039	56.1835	21.8564	101.743	73.3122	33.7099	1.76081	1.66978	2.7794	2.2701	1.50515	Expressed	Expressed	Expressed
TCDM_12359	0	trans-sialidase	3.2.1.18	22.2074	31.6039	35.3154	58.2838	331.381	83.7854	31.9751	1.32581	1.95788	4.373	3.16544	1.50515	Not expressed	Expressed	Expressed
TCDM_12361	0	trans-sialidase	3.2.1.18	152.914	131.683	141.261	100.175	396.764	481.766	132.641	1.5828	1.4053	3.17324	2.37802	1.50515	Expressed	Not expressed	Expressed
TCDM_12367	0	trans-sialidase	3.2.1.18	79.6295	147.485	105.946	134.781	746.325	1612.87	108.83	1.55181	1.61727	5.36656	3.49192	1.50515	Expressed	Expressed	Expressed
TCDM_12370	0	trans-sialidase	3.2.1.18	71.0637	18.4356	67.4202	21.8564	232.19	26.1829	22.2891	2.39117	2.38756	4.16125	3.27621	1.50515	Expressed	Expressed	Expressed
TCDM_12371	0	trans-sialidase	3.2.1.18	111.037	181.722	129.623	173.03	269.825	586.497	133.964	1.60351	1.6415	3.11422	2.37786	1.50515	Expressed	Expressed	Expressed
TCDM_12380	0	trans-sialidase	3.2.1.18	42.1941	34.2376	52.1704	56.4625	98.5532	172.807	43.1917	1.37632	1.7682	3.08571	2.42696	1.50515	Not expressed	Expressed	Expressed
TCDM_12383	0	trans-sialidase	3.2.1.18	152.279	215.96	171.761	244.064	595.784	685.993	176.181	1.55353	1.69239	3.3315	2.51194	1.50515	Expressed	Expressed	Expressed
TCDM_12387	0	trans-sialidase	3.2.1.18	94.2229	63.2078	94.308	81.9616	132.999	125.678	83.1878	1.44598	1.56878	2.03677	1.80277	1.50515	Not expressed	Expressed	Expressed
TCDM_12389	0	UDP-Gal or UDP-GlcNAc-dependent glycosyltransferase	2.4.1.-	14.2762	13.1683	13.6446	18.2137	44.6519	20.9463	13.7077	1.5063	1.67433	2.65276	2.16355	1.50515	Expressed	Expressed	Expressed
TCDM_12394	0	surface protease GP63	3.4.24.36	37.7526	52.6732	89.091	91.0685	141.61	162.334	56.315	1.27981	2.07451	2.84019	2.45735	1.50515	Not expressed	Expressed	Expressed
TCDM_12398	0	surface protease GP63	3.4.24.36	17.4487	21.0693	17.6577	29.1419	20.4123	31.4195	17.9331	1.58397	1.8132	1.94152	1.87736	1.50515	Expressed	Expressed	Expressed
TCDM_12399	0	trans-sialidase	3.2.1.18	52.3461	42.1386	53.7757	36.4274	121.198	78.5488	43.1593	1.60551	1.55347	2.60181	2.10366	1.50515	Expressed	Expressed	Expressed
TCDM_12401	0	putative trans-sialidase	3.2.1.18	57.1048	36.8712	53.7757	49.177	183.711	62.839	49.6369	1.44642	1.54502	2.7101	2.12756	1.50515	Not expressed	Expressed	Expressed
TCDM_12404	0	trans-sialidase	3.2.1.18	47.9046	36.8712	60.1966	76.4975	66.659	104.732	49.1338	1.35072	1.89293	2.19202	2.04248	1.50515	Not expressed	Expressed	Expressed
TCDM_12406	0	surface protease GP63	3.4.24.36	20.3039	13.1683	9.63146	10.9282	9.56827	15.7097	9.76114	2.1685	1.56209	1.80375	1.98613	1.50515	Expressed	Expressed	Expressed
TCDM_12407	0	trans-sialidase	3.2.1.18	47.5873	71.1088	42.1376	69.2121	50.7118	89.0219	47.8998	1.75028	1.6746	1.95344	1.85186	1.50515	Expressed	Expressed	Expressed
TCDM_12418	0	trans-sialidase	3.2.1.18	60.9118	44.7722	60.1966	49.177	122.793	73.3122	50.279	1.5598	1.59831	2.34924	1.97377	1.50515	Expressed	Expressed	Expressed
TCDM_12432	0	trans-sialidase	3.2.1.18	68.2085	55.3068	37.7232	50.9984	91.8554	99.4951	51.4292	1.71293	1.35055	2.28208	1.99751	1.50515	Expressed	Not expressed	Expressed
TCDM_12440	0	trans-sialidase	3.2.1.18	114.527	118.515	121.999	154.816	342.544	230.41	118.863	1.48365	1.67672	2.66386	2.17029	1.50515	Not expressed	Expressed	Expressed
TCDM_12451	0	hypothetical protein	3.1.-.-	407.665	244.93	303.391	185.78	341.906	141.388	191.695	2.15857	1.78578	1.7711	1.97217	1.50515	Expressed	Expressed	Expressed
TCDM_12457	0	trans-sialidase	3.2.1.18	101.202	239.663	63.4071	87.4257	335.208	424.163	88.8034	2.32633	1.33498	3.61135	2.96884	1.50515	Expressed	Not expressed	Expressed
TCDM_12462	0	trans-sialidase	3.2.1.18	296.945	402.95	365.594	475.377	2792.34	3492.8	369.33	1.44741	1.65056	4.89064	3.2706	1.50515	Not expressed	Expressed	Expressed
TCDM_12474	0	trans-sialidase	3.2.1.18	72.65	65.8415	96.7159	83.783	162.98	146.624	73.7633	1.43762	1.73519	2.45585	2.09552	1.50515	Not expressed	Expressed	Expressed
TCDM_12477	0	trans-sialidase	3.2.1.18	223.343	105.346	188.616	127.496	531.358	303.722	133.608	1.74158	1.69525	3.07718	2.40938	1.50515	Expressed	Expressed	Expressed
TCDM_12482	0	putative trans-sialidase	3.2.1.18	82.802	165.921	131.63	202.172	318.305	1335.33	135.059	1.4174	1.74713	4.26298	3.00505	1.50515	Not expressed	Expressed	Expressed
TCDM_12483	0	trans-sialidase	3.2.1.18	48.5391	36.8712	64.6111	74.6762	379.223	356.088	50.1463	1.33775	1.89091	4.60366	3.24728	1.50515	Not expressed	Expressed	Expressed
TCDM_12490	0	trans-sialidase	3.2.1.18	53.9323	94.8117	87.0845	138.424	174.462	377.034	87.8572	1.33176	1.79289	3.08426	2.43858	1.50515	Not expressed	Expressed	Expressed
TCDM_12491	0	trans-sialidase	3.2.1.18	189.398	118.515	191.425	193.065	883.789	900.693	189.6	1.2908	1.52024	3.78162	2.65093	1.50515	Not expressed	Expressed	Expressed
TCDM_12498	0	trans-sialidase	3.2.1.18	163.066	221.227	239.181	318.74	313.201	434.637	223.023	1.34938	1.7617	2.13791	1.94981	1.50515	Not expressed	Expressed	Expressed
TCDM_12499	0	trans-sialidase	3.2.1.18	22.5247	18.4356	24.8813	23.6778	27.4291	26.1829	22.64	1.39902	1.58239	1.69627	1.63933	1.50515	Not expressed	Expressed	Expressed
TCDM_12502	0	surface protease GP63	3.4.24.36	18.4004	13.1683	14.0459	14.571	14.9903	10.4732	13.2561	1.70294	1.58968	1.46177	1.64631	1.50515	Expressed	Expressed	Not expressed
TCDM_12513	0	trans-sialidase	3.2.1.18	78.6777	71.1088	80.6635	61.9266	193.279	89.0219	71.8657	1.55041	1.49651	2.35946	1.95493	1.50515	Expressed	Not expressed	Expressed
TCDM_12514	0	trans-sialidase	3.2.1.18	26.9661	34.2376	22.4734	21.8564	43.3762	41.8927	22.9227	1.84144	1.46896	2.28177	2.0616	1.50515	Expressed	Not expressed	Expressed
TCDM_12519	0	trans-sialidase	3.2.1.18	1685.23	5269.95	114.374	387.952	726.232	1597.16	421.78	4.82954	1.01446	2.87263	3.85109	1.50515	Expressed	Not expressed	Expressed
TCDM_12521	0	trans-sialidase	3.2.1.18	91.3677	57.9405	100.328	80.1403	181.478	94.2585	81.263	1.415	1.62182	2.15406	1.88794	1.50515	Not expressed	Expressed	Expressed
TCDM_12526	0	NADH-cytochrome b5 reductase	1.6.2.2	194.791	205.425	883.285	728.548	116.414	68.0756	124.252	2.08362	4.3713	1.20574	3.22746	1.50515	Expressed	Expressed	Not expressed
TCDM_12527	0	proteasome regulatory ATPase subunit 2	3.6.4.8	736.017	476.692	1154.97	939.827	796.399	623.154	634.44	1.45655	2.11697	1.63039	1.87368	1.50515	Not expressed	Expressed	Expressed
TCDM_12532	0	hypothetical protein	2.7.7.49	23.1592	23.7029	13.6446	10.9282	19.4555	10.4732	11.1998	2.45126	1.60801	1.84247	2.14687	1.50515	Expressed	Expressed	Expressed
TCDM_12537	0	trans-sialidase	3.2.1.18	93.2712	50.0395	58.9927	61.9266	125.982	94.2585	59.2861	1.72062	1.52654	2.27989	2.00025	1.50515	Expressed	Expressed	Expressed
TCDM_12544	0	trans-sialidase	3.2.1.18	98.0299	105.346	82.67	87.4257	110.354	178.044	88.4862	1.66138	1.46255	2.09947	1.88042	1.50515	Expressed	Not expressed	Expressed
TCDM_12553	0	RING finger protein	6.3.2.-	264.586	387.148	221.524	287.776	256.749	350.851	257.532	1.77567	1.49296	1.69194	1.73381	1.50515	Expressed	Not expressed	Expressed
TCDM_12557	0	hypothetical protein	2.3.1.88	978.078	1440.61	2049.9	2803.09	724.318	1157.29	995.999	1.72609	2.68042	1.44413	2.20325	1.50515	Expressed	Expressed	Not expressed
TCDM_12564	0	trans-sialidase	3.2.1.18	115.796	97.4454	117.985	98.354	192.641	151.861	100.098	1.57477	1.59098	2.1735	1.88224	1.50515	Expressed	Expressed	Expressed
TCDM_12567	0	trans-sialidase	3.2.1.18	1111.32	1956.81	213.899	163.923	475.224	665.046	240.031	4.34355	1.26066	2.64153	3.49254	1.50515	Expressed	Not expressed	Expressed
TCDM_12570	0	trans-sialidase	3.2.1.18	52.9806	47.4059	95.9133	105.639	150.86	198.99	57.2738	1.3666	2.20419	3.03952	2.62186	1.50515	Not expressed	Expressed	Expressed
TCDM_12571	0	trans-sialidase	3.2.1.18	71.0637	73.7425	118.788	80.1403	173.824	73.3122	73.3552	1.49101	1.86081	2.14433	2.00257	1.50515	Not expressed	Expressed	Expressed
TCDM_12575	0	complement regulatory protein	3.2.1.18	165.287	160.653	132.031	171.209	884.108	1167.76	161.117	1.5176	1.44019	4.33664	2.92712	1.50515	Expressed	Not expressed	Expressed
TCDM_12578	0	trans-sialidase	3.2.1.18	103.423	44.7722	68.2228	49.177	599.293	214.7	51.0816	1.94634	1.66132	4.76338	3.35486	1.50515	Expressed	Expressed	Expressed
TCDM_12585	0	trans-sialidase	3.2.1.18	189.398	126.416	197.044	149.352	1225.38	921.639	153.357	1.53712	1.64126	4.51547	3.07837	1.50515	Expressed	Expressed	Expressed
TCDM_12588	0	trans-sialidase	3.2.1.18	199.867	102.713	82.2687	67.3907	263.446	240.883	84.3131	2.23143	1.37946	3.00531	2.61837	1.50515	Expressed	Not expressed	Expressed
TCDM_12594	0	trans-sialidase	3.2.1.18	732.21	65.8415	138.854	52.8197	643.626	188.517	73.1427	4.04963	1.81831	4.12664	4.08814	1.50515	Expressed	Expressed	Expressed
TCDM_12595	0	trans-sialidase	3.2.1.18	41.8768	34.2376	68.6242	50.9984	95.6827	94.2585	42.789	1.38164	1.89908	2.53895	2.21902	1.50515	Not expressed	Expressed	Expressed
TCDM_12602	0	trans-sialidase	3.2.1.18	104.692	239.663	111.564	131.139	721.129	769.778	113.522	2.00415	1.57877	4.39451	3.19933	1.50515	Expressed	Expressed	Expressed
TCDM_12612	0	trans-sialidase	3.2.1.18	260.779	44.7722	77.8543	43.7129	275.566	104.732	48.0804	3.10458	1.77458	3.47514	3.28986	1.50515	Expressed	Expressed	Expressed
TCDM_12613	0	trans-sialidase	3.2.1.18	182.418	73.7425	215.504	207.636	152.136	136.151	137.75	1.42757	2.02066	1.55497	1.78782	1.50515	Not expressed	Expressed	Expressed
TCDM_12614	0	trans-sialidase	3.2.1.18	353.098	342.376	813.457	672.086	522.428	644.1	370.031	1.43873	2.3909	2.05495	2.22292	1.50515	Not expressed	Expressed	Expressed
TCDM_12624	0	trans-sialidase	3.2.1.18	21.5729	13.1683	22.8747	16.3923	33.489	20.9463	16.8477	1.53859	1.67764	2.08778	1.88271	1.50515	Expressed	Expressed	Expressed
TCDM_12627	0	hypothetical protein	3.2.1.18	168.142	213.326	176.577	147.531	377.309	492.239	168.985	1.64057	1.46015	2.76507	2.20282	1.50515	Expressed	Not expressed	Expressed
TCDM_12630	0	trans-sialidase	3.2.1.18	63.1325	155.386	84.2753	156.638	148.946	272.302	90.7424	1.71612	1.83441	2.60643	2.22042	1.50515	Expressed	Expressed	Expressed
TCDM_12633	0	unspecified product	3.2.1.18	106.596	60.5742	70.2294	36.4274	636.609	314.195	61.5397	1.86293	1.35522	4.70386	3.28339	1.50515	Expressed	Not expressed	Expressed
TCDM_12636	0	unspecified product	3.2.1.18	84.7054	84.2771	80.2622	52.8197	615.878	193.754	80.6637	1.55607	1.30622	3.89746	2.72677	1.50515	Expressed	Not expressed	Expressed
TCDM_12646	0	trans-sialidase	3.2.1.18	34.8974	26.3366	36.5193	29.1419	80.3735	57.6024	29.7175	1.53777	1.61601	2.60665	2.11133	1.50515	Expressed	Expressed	Expressed
TCDM_12647	0	surface protease GP63	3.4.24.36	28.8696	31.6039	47.756	54.6411	95.3638	78.5488	33.2191	1.40542	2.02523	2.79214	2.40868	1.50515	Not expressed	Expressed	Expressed
TCDM_12649	0	trans-sialidase	3.2.1.18	63.767	121.148	82.67	129.317	96.9585	183.28	84.0989	1.61047	1.77087	2.1294	1.95014	1.50515	Expressed	Expressed	Expressed
TCDM_12654	0	trans-sialidase	3.2.1.18	61.8635	50.0395	129.222	143.888	103.656	78.5488	63.532	1.37158	2.49113	1.93157	2.21135	1.50515	Not expressed	Expressed	Expressed
TCDM_12658	0	short chain dehydrogenase	1.1.1.184	27.9179	13.1683	134.439	56.4625	16.9039	10.4732	13.5419	2.00442	4.52859	1.51688	3.26651	1.50515	Expressed	Expressed	Expressed
TCDM_12669	0	trans-sialidase	3.2.1.18	35.5319	23.7029	26.0852	20.0351	66.659	31.4195	23.9412	1.74842	1.46482	2.4203	2.08436	1.50515	Expressed	Not expressed	Expressed
TCDM_12673	0	trans-sialidase	3.2.1.18	73.919	60.5742	65.815	50.9984	129.81	99.4951	61.0983	1.61175	1.45679	2.29434	1.95304	1.50515	Expressed	Not expressed	Expressed
TCDM_12678	0	trans-sialidase	3.2.1.18	51.3943	163.287	44.1442	71.0334	70.1673	439.873	53.2716	2.39641	1.5914	3.81233	3.10437	1.50515	Expressed	Expressed	Expressed
TCDM_12684	0	trans-sialidase	3.2.1.18	57.422	57.9405	57.7888	49.177	101.424	68.0756	57.4587	1.50935	1.42869	1.96785	1.7386	1.50515	Expressed	Not expressed	Expressed
TCDM_12692	0	putative surface protease GP63	3.4.24.36	130.389	200.158	170.958	273.205	625.446	696.466	173.878	1.45074	1.78703	3.40677	2.5969	1.50515	Not expressed	Expressed	Expressed
TCDM_12712	0	trans-sialidase	3.2.1.18	108.182	118.515	115.578	165.745	371.887	298.485	115.871	1.48138	1.72583	2.95128	2.33856	1.50515	Not expressed	Expressed	Expressed
TCDM_12720	0	trans-sialidase	3.2.1.18	77.4087	55.3068	67.8215	85.6044	102.699	120.442	68.7802	1.46657	1.62689	2.09327	1.86008	1.50515	Not expressed	Expressed	Expressed
TCDM_12730	0	trans-sialidase	3.2.1.18	49.1736	28.9703	54.5783	43.7129	94.7259	68.0756	44.2589	1.37402	1.62183	2.26597	1.9439	1.50515	Not expressed	Expressed	Expressed
TCDM_12745	0	trans-sialidase	3.2.1.18	100.885	144.851	87.4858	136.603	183.711	303.722	104.457	1.68855	1.58262	2.61429	2.15142	1.50515	Expressed	Expressed	Expressed
TCDM_12746	0	putative trans-sialidase	3.2.1.18	428.286	273.901	413.752	256.813	606.947	424.163	287.886	1.73133	1.67693	2.22867	1.98	1.50515	Expressed	Expressed	Expressed
TCDM_12747	0	surface protease GP63	3.4.24.36	110.085	36.8712	58.5914	52.8197	136.188	15.7097	38.4661	2.31962	1.94421	2.36703	2.34332	1.50515	Expressed	Expressed	Expressed
TCDM_12750	0	trans-sialidase	3.2.1.18	53.2978	60.5742	90.2949	43.7129	212.416	104.732	54.0254	1.56287	1.75146	2.97482	2.36314	1.50515	Expressed	Expressed	Expressed
TCDM_12761	0	trans-sialidase	3.2.1.18	78.6777	102.713	95.512	98.354	211.14	214.7	95.7962	1.44655	1.518	2.54106	2.02953	1.50515	Not expressed	Expressed	Expressed
TCDM_12764	0	complement regulatory protein	3.2.1.18	124.362	205.425	142.867	220.386	732.93	1251.54	149.123	1.61704	1.72977	4.4194	3.07458	1.50515	Expressed	Expressed	Expressed
TCDM_12770	0	trans-sialidase	3.2.1.18	77.4087	89.5444	111.163	275.027	895.59	1377.22	91.7063	1.40546	2.46071	5.63419	4.04745	1.50515	Not expressed	Expressed	Expressed
TCDM_12772	0	trans-sialidase	3.2.1.18	50.1253	65.8415	52.973	87.4257	59.9612	52.3659	52.4266	1.61728	1.84516	1.58119	1.73122	1.50515	Expressed	Expressed	Expressed
TCDM_12775	0	trans-sialidase	3.2.1.18	74.5535	81.6435	68.2228	69.2121	319.58	335.141	69.7462	1.63143	1.48908	3.77694	2.70418	1.50515	Expressed	Not expressed	Expressed
TCDM_12782	0	hypothetical protein	3.2.1.18	50.1253	50.0395	25.6839	32.7847	44.014	20.9463	26.394	2.31011	1.61895	1.7421	2.02611	1.50515	Expressed	Expressed	Expressed
TCDM_12790	0	trans-sialidase	3.2.1.18	28.2352	26.3366	52.1704	38.2488	100.467	52.3659	29.2365	1.43147	2.02958	2.78978	2.40968	1.50515	Not expressed	Expressed	Expressed
TCDM_12794	0	trans-sialidase	3.2.1.18	145.935	89.5444	157.715	127.496	280.35	198.99	129.34	1.40552	1.61375	2.27653	1.94514	1.50515	Not expressed	Expressed	Expressed
TCDM_12797	0	trans-sialidase	3.2.1.18	52.9806	60.5742	48.9599	71.0334	86.4334	89.0219	53.7399	1.56567	1.62802	2.1018	1.86491	1.50515	Expressed	Expressed	Expressed
TCDM_12799	0	trans-sialidase	3.2.1.18	183.687	79.0098	91.4989	65.5693	246.542	172.807	80.2587	2.10519	1.48169	2.78903	2.44711	1.50515	Expressed	Not expressed	Expressed
TCDM_12803	0	trans-sialidase	3.2.1.18	118.651	929.682	61.8019	118.389	96.9585	172.807	99.1015	3.99297	1.40417	1.86553	2.92925	1.50515	Expressed	Not expressed	Expressed
TCDM_12806	0	trans-sialidase	3.2.1.18	91.3677	42.1386	62.6045	47.3556	360.724	104.732	48.8805	1.86974	1.63657	3.80255	2.83615	1.50515	Expressed	Expressed	Expressed
TCDM_12812	0	trans-sialidase	3.2.1.18	71.381	79.0098	69.4268	61.9266	41.7814	36.6561	43.796	2.17041	1.98936	1.38861	2.07988	1.50515	Expressed	Expressed	Not expressed
TCDM_12813	0	trans-sialidase	3.2.1.18	70.7465	86.9108	91.0976	91.0685	164.893	178.044	87.3265	1.39684	1.55136	2.35905	1.9552	1.50515	Not expressed	Expressed	Expressed
TCDM_12820	0	trans-sialidase	3.2.1.18	1004.41	1366.87	296.569	433.486	571.864	775.015	447.324	2.81177	1.29561	1.99446	2.40312	1.50515	Expressed	Not expressed	Expressed
TCDM_12831	0	trans-sialidase	3.2.1.18	54.2495	18.4356	42.9403	18.2137	106.846	26.1829	19.2103	2.30586	2.06792	3.24785	2.77686	1.50515	Expressed	Expressed	Expressed
TCDM_12835	0	trans-sialidase	3.2.1.18	409.885	155.386	228.747	236.778	885.384	1073.5	229.55	1.74275	1.52029	3.60773	2.67524	1.50515	Expressed	Expressed	Expressed
TCDM_12842	0	trans-sialidase	3.2.1.18	29.1869	23.7029	25.2826	21.8564	80.6924	47.1293	23.8609	1.61966	1.49185	2.82834	2.224	1.50515	Expressed	Not expressed	Expressed
TCDM_12843	0	trans-sialidase	3.2.1.18	24.7454	26.3366	25.6839	20.0351	52.9444	36.6561	24.8393	1.53561	1.41684	2.23859	1.8871	1.50515	Expressed	Not expressed	Expressed
TCDM_12849	0	trans-sialidase	3.2.1.18	364.836	68.4751	99.9264	89.2471	273.334	308.959	90.315	2.65668	1.55591	3.12845	2.89257	1.50515	Expressed	Expressed	Expressed
TCDM_12851	0	trans-sialidase	3.2.1.18	226.833	366.079	68.2228	111.104	111.949	167.571	111.188	2.82111	1.28408	1.76763	2.29437	1.50515	Expressed	Not expressed	Expressed
TCDM_12853	0	trans-sialidase	3.2.1.18	65.3533	57.9405	80.2622	111.104	293.746	104.732	66.8441	1.41905	1.92931	2.99977	2.46454	1.50515	Not expressed	Expressed	Expressed
TCDM_12856	0	trans-sialidase	3.2.1.18	75.188	173.821	79.0582	120.21	83.244	115.205	79.4768	2.04675	1.76441	1.75944	1.90558	1.50515	Expressed	Expressed	Expressed
TCDM_12859	0	trans-sialidase	3.2.1.18	214.778	674.217	114.775	127.496	1830.73	3875.07	136.224	3.14857	1.38143	6.70645	4.92751	1.50515	Expressed	Not expressed	Expressed
TCDM_12867	0	trans-sialidase	3.2.1.18	95.8092	79.0098	154.505	116.568	413.668	167.571	97.885	1.38573	1.88712	2.9934	2.44026	1.50515	Not expressed	Expressed	Expressed
TCDM_12869	0	trans-sialidase	3.2.1.18	1724.88	4300.77	640.894	613.802	909.305	1780.44	667.735	3.70655	1.43847	2.39577	3.05116	1.50515	Expressed	Not expressed	Expressed
TCDM_12871	0	trans-sialidase	3.2.1.18	407.665	147.485	287.339	131.139	713.155	141.388	141.998	2.35263	1.96659	3.01518	2.68391	1.50515	Expressed	Expressed	Expressed
TCDM_12880	0	putative trans-sialidase	3.2.1.18	25.0627	44.7722	25.2826	40.0701	27.4291	57.6024	25.4972	1.87325	1.79116	2.13049	2.00187	1.50515	Expressed	Expressed	Expressed
TCDM_12888	0	trans-sialidase	3.2.1.18	245.868	431.92	222.727	480.842	565.485	1162.52	264.473	1.791	1.8369	3.15056	2.49373	1.50515	Expressed	Expressed	Expressed
TCDM_12891	0	trans-sialidase	3.2.1.18	112.306	105.346	79.4595	152.995	265.679	366.561	106.042	1.53347	1.607	3	2.3035	1.50515	Expressed	Expressed	Expressed
TCDM_12893	0	trans-sialidase	3.2.1.18	149.424	176.455	184.603	158.459	497.231	513.185	160.259	1.52324	1.58021	3.09152	2.33586	1.50515	Expressed	Expressed	Expressed
TCDM_12895	0	trans-sialidase	3.2.1.18	34.5801	79.0098	21.2695	63.7479	48.1603	99.4951	35.9381	2.0584	1.6951	2.42456	2.24148	1.50515	Expressed	Expressed	Expressed
TCDM_12897	0	putative trans-sialidase	3.2.1.18	41.8768	26.3366	46.1508	12.7496	77.1841	78.5488	27.8906	1.73457	1.56503	2.89426	2.31441	1.50515	Expressed	Expressed	Expressed
TCDM_12901	0	trans-sialidase	3.2.1.18	600.235	529.366	471.139	422.558	3435.97	3299.05	476.962	1.69643	1.4355	4.53176	3.11409	1.50515	Expressed	Not expressed	Expressed
TCDM_12902	0	unspecified product	3.2.1.18	98.0299	84.2771	64.2097	47.3556	145.119	78.5488	65.6436	1.89073	1.3356	2.15975	2.02524	1.50515	Expressed	Not expressed	Expressed
[truncated: 232 more rows]
