# Supplementary material for: Genome-scale metabolic models highlight stage-specific differences in essential metabolic pathways in Trypanosoma cruzi
Source: PLoS Negl Trop Dis. 2020 Oct 6;14(10):e0008728. doi: 10.1371/journal.pntd.0008728 (PMC7567352; doi:10.1371/journal.pntd.0008728)
Supplement: S4 Table — (XLSX) [file pntd.0008728.s009.xlsx]

## Sheet: T4
	Model predictions
		iIS312
	Excreted	Epi	Amas	Trypo
	acetate	X	X	X
	alanine	X	X	X
	co2	X	X	X
	glycine	X	X	X
	glycerol	X	X
	h+	X	X	X
	h2o	X	X	X
	nh4	X		X
	succinate	X	X	X
Secretion profiles - FVA
Epi				Amas				Trypo
