# Supplementary material for: Genome-scale metabolic models highlight stage-specific differences in essential metabolic pathways in Trypanosoma cruzi
Source: PLoS Negl Trop Dis. 2020 Oct 6;14(10):e0008728. doi: 10.1371/journal.pntd.0008728 (PMC7567352; doi:10.1371/journal.pntd.0008728)
Supplement: S5 Table — (XLSX) [file pntd.0008728.s010.xlsx]

## Sheet: T5
Stage	Gene id	Reaction	Reaction name	Subsystem	Gene score
Epimastigote	TCDM_01461	THRDm	L-threoninedehydrogenase,mitochondrion	Glycine, Serine, and Threonine Metabolism	1.16465
Amastigote	TCDM_09537	GLYATm	glycineC-acetyltransferase	Glycine, Serine, and Threonine Metabolism	1.45411
Amastigote	TCDM_01107	FBAg	fructose-bisphosphatealdolase,glycosome	Glycolysis/Gluconeogenesis	1.35614
Amastigote	TCDM_00120	RPE	ribulose5-phosphate3-epimerase	Pentose Phosphate Pathway	1.30372
Amastigote	TCDM_04644	HEX	hexokinase(D-glucose:ATP)	Glycolysis/Gluconeogenesis	1.23762
Amastigote	TCDM_10134	GLUDy	glutamatedehydrogenase(NADP)	Glutamate metabolism	1.45293
Amastigote	TCDM_10134	GLUDm	glutamatedehydrogenase(NADP),mitochondrial	Glutamate metabolism	1.45293
Amastigote	TCDM_00278	PFKg	phosphofructokinase,glycosome	Glycolysis/Gluconeogenesis	1.36735
Amastigote	TCDM_07304	UPPRTr	R_uracil phosphoribosyltransferase	S_*Pyrimidine Metabolism	1.48949
Amastigote	TCDM_04067	ENO	enolase, cytosolic	Glycolysis/Gluconeogenesis	1.25204
Amastigote	TCDM_05454	PPCKg	phosphoenolpyruvate carboxykinase, glycosomal	Glycolysis/Gluconeogenesis	1.26783
Trypomastigote	TCDM_07253	TKT2g	transketolase,glycosomal	Pentose Phosphate Pathway	1.43175
Trypomastigote	TCDM_07253	TKT1	transketolase	Pentose Phosphate Pathway	1.43175
Trypomastigote	TCDM_07253	TKT2	transketolase	Pentose Phosphate Pathway	1.43175
Trypomastigote	TCDM_14453	RPI	ribose-5-phosphateisomerase	Pentose Phosphate Pathway	1.47836
Trypomastigote	TCDM_11574	PGL	_6-phosphogluconolactonase	Pentose Phosphate Pathway	1.43032
Trypomastigote	TCDM_08056	TAL	transaldolase	Pentose Phosphate Pathway	1.48916
Trypomastigote	TCDM_11574	PGLg	_6-phosphogluconolactonase,glycosomal	Pentose Phosphate Pathway	1.43032
Trypomastigote	TCDM_07253	TKT1g	transketolase,glycosomal	Pentose Phosphate Pathway	1.43175
Trypomastigote	TCDM_14453	RPIg	ribose-5-phosphateisomerase,glycosomal	Pentose Phosphate Pathway	1.47836
