# Supplementary material for: Genome-scale metabolic models highlight stage-specific differences in essential metabolic pathways in Trypanosoma cruzi
Source: PLoS Negl Trop Dis. 2020 Oct 6;14(10):e0008728. doi: 10.1371/journal.pntd.0008728 (PMC7567352; doi:10.1371/journal.pntd.0008728)
Supplement: S6 Table — (XLSX) [file pntd.0008728.s011.xlsx]

## Sheet: T6
Model	Number of deactivations	Reactions	Reaction name	Subsystem
Epimastigote	7	ASNNg	R_L-asparaginase (glycosome)	Alanine and Aspartate Metabolism
		ARGTRS	R_Arginyl-tRNA synthetase	Arginine and Proline Metabolism
		5OPROS	R_5-Oxoproline amidohydrolase (ATP-hydrolysing)	Glutathione Metabolism
		G3PDcm	glycerol-3-phosphatedehydrogenase(FAD),mitochondrial	Glycolysis/Gluconeogenesis
		PI4P5K_LM	R_phosphatidylinositol 4-phosphate 5-kinase	Inositol Phosphate metabolism
		NCTPPRT	R_nicotinate phosphoribosyltransferase	Nicotinate and Nicotinamide Metabolism
		RPEg	ribulose5-phosphate3-epimerase,glycosomal	Pentose Phosphate Pathway
Amastigote	42	ASNTRS	R_Asparaginyl-tRNA synthetase	Alanine and Aspartate Metabolism
		UAGDPr	R_UDP-N-acetylglucosamine diphosphorylase	Aminosugars metabolism
		GF6PTAr	R_glutamine-fructose-6-phosphate transaminase	Aminosugars metabolism
		SUCOGDPm	R_Succinyl CoA synthetase (GDP-forming), mitochondrial	Citrate Cycle (TCA)
		MDH	R_malate dehydrogenase	Citrate Cycle (TCA)
		AKGDe1	oxoglutaratedehydrogenase(lipoamide)	Citric Acid Cycle
		AKGDe2	oxoglutaratedehydrogenase(dihydrolipoamideS-succinyltransferase)	Citric Acid Cycle
		FUMm	fumarase,mitochondrial	Citric Acid Cycle
		ICDHym	Isocitratedehydrogenase(NADP+)	Citric Acid Cycle
		GALU	R_UTP-glucose-1-phosphate uridylyltransferase	Galactose metabolism
		GLNTRS	R_Glutaminyl-tRNA synthetase	Glutamate Metabolism
		ALCD19	R_alcohol dehydrogenase (glycerol)	Glycerolipid Metabolism
		GLYTRS	R_Glycyl-tRNA synthetase	Glycine, serine and threonine metabolism
		PPDKgr	Pyruvate,phosphatedikinase.,glycosome	Glycolysis/Gluconeogenesis
		PYK	pyruvatekinase	Glycolysis/Gluconeogenesis
		NO3R	R_Nitrate reductase	Nitrogen metabolism
		TRYP	R_tryparedoxin peroxidase	Other
		TRYPg	R_tryparedoxin peroxidase	Other
		TRYPm	R_tryparedoxin peroxidase	Other
		ATPSm	ATPsynthase,mitochondrial	Oxidative Phosphorylation
		NADH2_DASH_u6am	NADHdehydrogenase,mitochondrial	Oxidative Phosphorylation
		CYOR_u6m	ubiquinol-6cytochromecreductase	Oxidative Phosphorylation
		DRBKg	deoxyribokinase,glycosomal	Pentose Phosphate Pathway
		RBKrg	ribokinase,glycosomal	Pentose Phosphate Pathway
		PPM	phosphopentomutase	Pentose Phosphate Pathway
		DRBKr	R_Deoxyribokinase	Pentose Phosphate Pathway
		ADSS_i	R_adenylosuccinate synthetase	Purine Metabolism
		HXPRTg	R_hypoxanthine phosphoribosyltransferase (Hypoxanthine)	Purine Metabolism
		ADSL1r	R_adenylsuccinate lyase	Purine Metabolism
		ADSL2r	R_adenylosuccinate lyase	Purine Metabolism
		TMDS	R_thymidylate synthase	Pyrimidine Metabolism
		DHFR	R_dihydrofolate reductase	Pyrimidine Metabolism
		DURIK1m	R_deoxyuridine kinase (ATP:Deoxyuridine)	Pyrimidine Metabolism
		TMDK1m	R_thymidine kinase (ATP:thymidine)	Pyrimidine Metabolism
		ASCTmr	acetatesuccinatecoatransferase	Pyruvate Metabolism
		PDHam1m	pyruvatedehydrogenase(lipoamide)	Pyruvate Metabolism
		PDHe3	pyruvatedehydrogenase(dihydrolipoamidedehydrogenase)	Pyruvate Metabolism
		C14STRr	R_C-14 sterol reductase	Steroid Biosynthesis
		DPMVDx	R_diphosphomevalonate decarboxylase	Steroid Biosynthesis
		PMEVKx	R_phosphomevalonate kinase	Steroid Biosynthesis
		G5SDr	R_glutamate-5-semialdehyde dehydrogenase	Urea Cycle
		LEUTRS	R_Leucyl-tRNA synthetase	Valine, leucine, and isoleucine biosynthesis
Trypomastigote	70	ASPTRS	R_Aspartyl-tRNA synthetase	Alanine and Aspartate Metabolism
		ALATRSi	R_Alanyl-tRNA synthetase	Alanine and Aspartate Metabolism
		G6PDAr	R_glucosamine-6-phosphate deaminase; glycosomal	Aminosugars metabolism
		P5CRr	R_pyrroline-5-carboxylate reductase	Arginine and Proline Metabolism
		HACOADm	R_3-hydroxyacyl-CoA dehydrogenase	Caprolactam Degradation
		HBUHL1m	R_(3R)-3-Hydroxybutanoyl-[acyl-carrier-protein] hydro-lyase	Fatty Acid Biosynthesis
		HDEHL4m	R_(3R)-3-Hydroxybutanoyl-[acyl-carrier-protein] hydro-lyase	Fatty Acid Biosynthesis
		ACMAT1m	R_Acyl-[acyl-carrier-protein]:malonyl-[acyl-carrier-protein] C-acyltransferase (decarboxylating)	Fatty Acid Biosynthesis
		MCMAT2m	R_Butyryl-[acyl-carrier protein]:malonyl-[acyl-carrier-protein]C-acyltransferase (decarboxylating)	Fatty Acid Biosynthesis
		MCMAT3m	R_Hexanoyl-[acyl-carrier protein]:malonyl-[acyl-carrier-protein] C-acyltransferase	Fatty Acid Biosynthesis
		MCMAT4m	R_Octanoyl-[acyl-carrier protein]:malonyl-[acyl-carrier-protein] C-acyltransferase (decarboxylating)	Fatty Acid Biosynthesis
		MCMAT5m	R_Decanoyl-[acyl-carrier protein]:malonyl-[acyl-carrier-protein] C-acyltransferase	Fatty Acid Biosynthesis
		MCMAT6m	R_Dodecanoyl-[acyl-carrier-protein]:malonyl-[acyl-carrier-protein] C-acyltransferase	Fatty Acid Biosynthesis
		MCMAT7m	R_Tetradecanoyl-[acyl-carrier-protein]:malonyl-[acyl-carrier-protein] C-acyltransferase	Fatty Acid Biosynthesis
		MCMAT8m	R_Hexadecanoyl-[acyl-carrier-protein]:malonyl-[acyl-carrier-protein] C-acyltransferase	Fatty Acid Biosynthesis
		HACD1m	R_3-hydroxyacyl-CoA dehydrogenase (acetoacetyl-CoA)	Fatty Acid Degradation
		ACCOACrm	R_acetyl-CoA carboxylase	Fatty Acid Synthesis
		FBP26	R_Fructose-2,6-bisphosphate 2-phosphatase	Fructose and mannose metabolism
		GLUDxm	glutamatedehydrogenase(NAD)(mitochondrial)	Glutamate metabolism
		GLUDx	glutamatedehydrogenase(NAD)	Glutamate metabolism
		GLUCYSL	R_glutamate-cysteine ligase	Glutamate Metabolism
		GTHS	R_glutathione synthase	Glutamate Metabolism
		NADS2i	R_NAD synthase	Glutamate Metabolism
		DHAK	R_dihydroxyacetone kinase	Glycerolipid Metabolism
		DAGAT_LM	R_Phospholipid:1,2-diacyl-sn-glycerol O-acyltransferase	Glycerophospholipid metabolism
		MGLYCL_LM	R_Glycerol-ester acylhydrolase (monoacylglycerol lipase)	Glycerophospholipid metabolism
		GLYCKr	R_glycerate kinase	Glycerophospholipid metabolism
		ETHAMK	R_ethanolamine kinase	Glycerophospholipid metabolism
		AGPATim_LM	R_1-acylglycerol-3-phosphate O-acyltransferase (L. major)	Glycerophospholipid metabolism
		AGPATi_LM	R_1-acylglycerol-3-phosphate O-acyltransferase (L. major)	Glycerophospholipid metabolism
		DHAPAx_LM	R_Acyl-CoA:glycerone-phosphate O-acyltransferase	Glycerophospholipid metabolism
		CLPNSm_LM	R_cardiolipin synthase (L. major), mitochondrial	Glycerophospholipid metabolism
		THRTRS	R_Threonyl-tRNA synthetase	Glycine, serine and threonine metabolism
		THRS	R_threonine synthase	Glycine, serine and threonine metabolism
		FBPg	fructosebisphosphatase,glycosomal	Glycolysis/Gluconeogenesis
		A1Eg	aldose1epimerase-likeprotein	Glycolysis/Gluconeogenesis
		G3PDg	glycerol-3-phosphatedehydrogenase(nad)	Glycolysis/Gluconeogenesis
		FBP	fructosebisphosphatase	Glycolysis/Gluconeogenesis
		GLYKg	glycerolkinase(reversible),glycosome	Glycolysis/Gluconeogenesis
		AHC	R_adenosylhomocysteinase	Methionine Metabolism
		ADMDCi	R_Adenosylmethionine decarboxylase	Methionine Metabolism
		NADK	R_NAD kinase	Nicotinate and Nicotinamide Metabolism
		HCO3Em	R_HCO3 equilibration reaction, mitochondrial	Other
		GSS	R_glutathionylspermidine synthase	Other
		ATPSm	ATPsynthase,mitochondrial	Oxidative Phosphorylation
		NADH2_DASH_u6m	NADHdehydrogenase,mitochondrial	Oxidative Phosphorylation
		NADH2_DASH_u6cm	NADHdehydrogenase	Oxidative Phosphorylation
		RBLKg	R_L-ribulokinase (L-ribulose)	Pentose and Glucuronate Interconversions
		PRO1xm	prolineoxidase(NAD),mitochondrial	Proline Metabolism
		ADNK1c	R_adenosine kinase	Purine Metabolism
		IMPDg	R_IMP dehydrogenase, glycosome	Purine Metabolism
		GMPS2	R_GMP synthase (glutamine-hydrolysing)	Purine Metabolism
		GUAD	R_guanine deaminase	Purine Metabolism
		PNS1	R_purine nucleosidase (adenosine)	Purine Metabolism
		PNS2	R_purine nucleosidase (guanosine)	Purine Metabolism
		PNS3	R_purine nucleosidase (inosine)	Purine Metabolism
		PNS4	R_purine nucleosidase (xanthosine)	Purine Metabolism
		DTMPK	R_dTMP kinase	Pyrimidine Metabolism
		CTPS1n	R_CTP synthase (NH3)	Pyrimidine Metabolism
		CTPS2n	R_CTP synthase (glutamine)	Pyrimidine Metabolism
		3DSPHRr	R_3-Dehydrosphinganine reductase	Sphingolipid Metabolism
		C24STRer	R_C-s24 sterol reductase, endoplamic reticular	Steroid Biosynthesis
		HMGCOARi_x	R_Hydroxymethylglutaryl CoA reductase	Steroid Biosynthesis
		IPDDIg	R_isopentenyl-diphosphate D-isomerase	Steroid Biosynthesis
		MEVKx	R_mevalonate kinase	Steroid Biosynthesis
		MI1PSB	R_myo-Inositol-1-phosphate synthase	Streptomycin Biosynthesis
		ATPS	ATPase,cytosolic	Transport, Extracellular
		ODHmi	R_3-methyl-2-oxobutanoate dehydrogenase (2-methylpropanoyl-transferring).	Valine, leucine, and isoleucine degradation
		MCC	R_Methylcrotonoyl-CoA carboxylase	Valine, leucine, and isoleucine degradation
		3MBTm	R_S-(3-Methylbutanoyl)-dihydrolipoamide	Valine, leucine, and isoleucine degradation
Amastigote and Trypomastigote	1	ATPSm	ATPsynthase,mitochondrial	Oxidative Phosphorylation
