# Supplementary material for: Genome-scale metabolic models highlight stage-specific differences in essential metabolic pathways in Trypanosoma cruzi
Source: PLoS Negl Trop Dis. 2020 Oct 6;14(10):e0008728. doi: 10.1371/journal.pntd.0008728 (PMC7567352; doi:10.1371/journal.pntd.0008728)
Supplement: S7 Table — (XLSX) [file pntd.0008728.s012.xlsx]

## Sheet: T7
FVA results																p-FBA results
		Epimastigote		Amastigote		Trypomastigote
Reaction	Subsystem	minimum	maximum	minimum	maximum	minimum	maximum		range flux							Reaction	Subsystem	Epimastigote	Amastigote	Trypomastigote
ALAR	Alanine and Aspartate Metabolism	-1000	1000	-719.67	1000	-1000	1000		[0.01,10)	blue						ALAR	Alanine and Aspartate Metabolism	0	0	0
ALATRSi	Alanine and Aspartate Metabolism	0	0	0	0	0	0		[10,30)	green						ALATRSi	Alanine and Aspartate Metabolism	0	0	0
ASNNg	Alanine and Aspartate Metabolism	0	0	0	0	0	0		[30,60]	red						ASNNg	Alanine and Aspartate Metabolism	0	0	0
ASNS3	Alanine and Aspartate Metabolism	0	200	0	100	0	200		>60	dark red						ASNS3	Alanine and Aspartate Metabolism	0	0	0
ASNTRS	Alanine and Aspartate Metabolism	0	0	0	0	0	0									ASNTRS	Alanine and Aspartate Metabolism	0	0	0
ASPTA1	Alanine and Aspartate Metabolism	-1000	1000	-459.161	932.671	-432.029	1000									ASPTA1	Alanine and Aspartate Metabolism	-115.029	45.3771	628.056
ASPTA1m	Alanine and Aspartate Metabolism	-1000	1000	-976.612	1000	-99.9045	1000									ASPTA1m	Alanine and Aspartate Metabolism	106.272	-3.20431e-13	111.217
ASPTA3	Alanine and Aspartate Metabolism	0	0	0	0	0	0									ASPTA3	Alanine and Aspartate Metabolism	0	0	0
ASPTA4	Alanine and Aspartate Metabolism	0	0	0	0	0	0									ASPTA4	Alanine and Aspartate Metabolism	0	0	0
ASPTRS	Alanine and Aspartate Metabolism	0	0	0	0	0	0									ASPTRS	Alanine and Aspartate Metabolism	0	0	0
ACGAM6PSi	Aminosugars metabolism	0	0	0	0	0	0									ACGAM6PSi	Aminosugars metabolism	0	0	0
ACGAMPM	Aminosugars Metabolism	0	0	0	0	0	0									ACGAMPM	Aminosugars Metabolism	0	0	0
G6PDAr	Aminosugars Metabolism	0	0	0	0	0	0									G6PDAr	Aminosugars Metabolism	0	0	0
GF6PTAr	Aminosugars Metabolism	0	0	0	0	0	0									GF6PTAr	Aminosugars Metabolism	0	0	0
UAGDPr	Aminosugars Metabolism	0	0	0	0	0	0									UAGDPr	Aminosugars Metabolism	0	0	0
ARGNg	Arginine and Proline Metabolism	0	0	0	0	0	0									ARGNg	Arginine and Proline Metabolism	0	0	0
ARGTRS	Arginine and Proline Metabolism	0	0	0	0	0	0									ARGTRS	Arginine and Proline Metabolism	0	0	0
P5CRr	Arginine and Proline Metabolism	0	0	0	0	0	0									P5CRr	Arginine and Proline Metabolism	0	0	0
HACOADm	Caprolactam Degradation	0	0	0	0	0	0									HACOADm	Caprolactam Degradation	0	0	0
ACONTm	Citric Acid Cycle	0	633.054	0	0	-5.3e-13	508.513									ACONTm	Citric Acid Cycle	0	0	7.63833e-14
AKGDe1	Citric Acid Cycle	-1.42109e-14	974.247	0	0	0	659.562									AKGDe1	Citric Acid Cycle	17.6359	0	0
AKGDe2	Citric Acid Cycle	0	974.247	0	0	0	659.562									AKGDe2	Citric Acid Cycle	17.6359	0	0
CSm	Citric Acid Cycle	0	986.491	0	476.089	0	450.885									CSm	Citric Acid Cycle	0	0	0
FRDm	Citric Acid Cycle	0	1000	0	1000	0	1000									FRDm	Citric Acid Cycle	0	0	632.743
FUMm	Citric Acid Cycle	-1000	1000	0	0	-814.32	602.41									FUMm	Citric Acid Cycle	160.442	0	0
ICDHym	Citric Acid Cycle	0	633.054	0	0	0	508.513									ICDHym	Citric Acid Cycle	0	0	7.63833e-14
MDHm	Citric Acid Cycle	-1000	104.355	-1000	392.74	-1000	99.9045									MDHm	Citric Acid Cycle	-106.272	-53.136	-111.217
SUCD1rm	Citric Acid Cycle	-1000	1000	0	1000	-398.224	1000									SUCD1rm	Citric Acid Cycle	160.442	0	632.743
SUCOASm	Citric Acid Cycle	-1000	200	0	0	-1000	-800									SUCOASm	Citric Acid Cycle	-17.6359	0	-1000
SUCOGDPm	Citric Acid Cycle	0	0	0	0	0	0									SUCOGDPm	Citric Acid Cycle	0	0	0
AHSERL5i	Cysteine Metabolism	0	0	0	0	0	0									AHSERL5i	Cysteine Metabolism	0	0	0
CYSS	Cysteine Metabolism	0	904.355	0	947.311	0	577.995									CYSS	Cysteine Metabolism	0	0	0
CYSTRS	Cysteine metabolism	0	0	0	0	0	0									CYSTRS	Cysteine metabolism	0	0	0
MSTa	Cysteine Metabolism	0	0	0	0	0	0									MSTa	Cysteine Metabolism	0	0	0
SERAT	Cysteine Metabolism	-1.33227e-14	904.355	4.54747e-13	947.311	-9.26e-13	577.995									SERAT	Cysteine Metabolism	0	0	0
SLCYSS	Cysteine Metabolism	0	0	0	0	0	0									SLCYSS	Cysteine Metabolism	0	0	0
EX_a_DASH_D_DASH_glucose_e	Exchange	-1000	0	-1000	0	-44.849	-33.9857									EX_a_DASH_D_DASH_glucose_e	Exchange	-108.634	-54.3168	-37.7619
EX_ac_e	Exchange	0	1000	0	947.311	200.488	1000									EX_ac_e	Exchange	0	8.52651e-14	1000
EX_ala__D(e)	Exchange	-1000	1000	-719.67	1000	-1000	1000									EX_ala__D(e)	Exchange	0	0	0
EX_ala_DASH_L_e	Exchange	0	1000	0	1000	0	1000									EX_ala_DASH_L_e	Exchange	384.069	765.018	85.4893
EX_arg__L(e)	Exchange	-12.9584	-11.6625	-6.47919	-5.83127	-1.70157	-0.405728									EX_arg__L(e)	Exchange	-12.9584	-6.47919	-13.5614
EX_asn__L(e)	Exchange	-4.7232	195.749	-2.3616	97.8746	-2.69666	197.776									EX_asn__L(e)	Exchange	-4.7232	-2.3616	-4.94299
EX_asp_DASH_L_e	Exchange	-1000	0	-1000	0	-1000	-2.80919									EX_asp_DASH_L_e	Exchange	0	-49.7557	-748.438
EX_b_DASH_D_DASH_glucose_e	Exchange	-1000	0	-1000	0	-500	-400									EX_b_DASH_D_DASH_glucose_e	Exchange	-500	-500	-500
EX_chol(e)	Exchange	0	0	0	0	0	0									EX_chol(e)	Exchange	0	0	0
EX_cit(e)	Exchange	-633.054	894.505	0	476.089	-505.53	321.705									EX_cit(e)	Exchange	0	0	0
EX_co2_e	Exchange	-446.579	1000	-472.423	1000	280.286	1000									EX_co2_e	Exchange	140.403	39.7367	802.493
EX_cys__L(e)	Exchange	-103.065	901.29	-51.5325	945.779	-1.94438	576.391									EX_cys__L(e)	Exchange	-3.40557	-1.70278	-3.56404
EX_drib(e)	Exchange	0	0	0	0	0	0									EX_drib(e)	Exchange	0	0	0
EX_ergst(e)	Exchange	-2.86331	-2.57698	-1.43166	-1.28849	-1.63717	-1.35084									EX_ergst(e)	Exchange	-2.86331	-1.43166	-2.99655
EX_gln__L(e)	Exchange	-7.38886	193.35	-3.69443	96.675	-7.7327	193.041									EX_gln__L(e)	Exchange	-7.38886	-3.69443	-7.7327
EX_glu_DASH_L_e	Exchange	-1000	0	-133.054	0	-816.798	0									EX_glu_DASH_L_e	Exchange	-2.37919e-12	-36.7264	-76.8709
EX_gly_e	Exchange	0	979.79	0	989.895	62.3437	989.422									EX_gly_e	Exchange	0	47.3156	456.844
EX_glyc_e	Exchange	4.54747e-13	1000	0	987.266	0	0									EX_glyc_e	Exchange	0	0	0
EX_gthrd(e)	Exchange	0	100	0	50	0	0									EX_gthrd(e)	Exchange	0	0	0
EX_gua(e)	Exchange	-5.18437	-4.66593	-2.59218	-2.33297	-0.51844	0									EX_gua(e)	Exchange	-5.18437	-2.59218	0
EX_h_e	Exchange	0	1000	0	1000	280.286	1000									EX_h_e	Exchange	1000	565.22	1000
EX_h2o_e	Exchange	-1000	1000	-83.3593	1000	-164.635	776.563									EX_h2o_e	Exchange	744.339	848.082	165.076
EX_h2s(e)	Exchange	-904.355	0	-947.311	0	-577.995	0									EX_h2s(e)	Exchange	0	0	0
EX_his__L(e)	Exchange	-4.86509	-4.37859	-2.43255	-2.18929	-2.77768	-2.29117									EX_his__L(e)	Exchange	-4.86509	-2.43255	-5.09149
EX_hxan(e)	Exchange	0	0	0	0	0	0									EX_hxan(e)	Exchange	0	0	0
EX_ile__L(e)	Exchange	-5.37188	-4.83469	-2.68594	-2.41734	-3.06702	-2.52983									EX_ile__L(e)	Exchange	-5.37188	-2.68594	-5.62185
EX_inost(e)	Exchange	0	200	0	100	0	0									EX_inost(e)	Exchange	0	0	0
EX_leu__L(e)	Exchange	-16.5768	-14.9191	-8.2884	-7.45956	-9.46675	-7.80907									EX_leu__L(e)	Exchange	-16.5768	-8.2884	-17.3482
EX_lys__L(e)	Exchange	-6.00028	-5.40026	-3.00014	-2.70013	-3.4258	-2.82578									EX_lys__L(e)	Exchange	-6.00028	-3.00014	-6.2795
EX_met__L(e)	Exchange	-4.07452	-3.66707	-2.03726	-1.83353	-2.32631	-1.91885									EX_met__L(e)	Exchange	-4.07452	-2.03726	-4.26412
EX_nac(e)	Exchange	0	0	0	0	0	0									EX_nac(e)	Exchange	0	0	0
EX_ncam(e)	Exchange	0	0	0	0	0	0									EX_ncam(e)	Exchange	0	0	0
EX_nh3(e)	Exchange	-1000	502.774	-1000	408.42	-1000	-280.286									EX_nh3(e)	Exchange	-743.017	-782.391	-731.159
EX_nh4_e	Exchange	-1000	1000	-1000	968.119	16.7136	1000									EX_nh4_e	Exchange	0	-121.164	1000
EX_o2_e	Exchange	-1000	5.68434e-13	-523.783	3.55271e-15	-839.701	-48.883									EX_o2_e	Exchange	-180.127	0	-500
EX_phe__L(e)	Exchange	-5.31613	-4.78452	-2.65806	-2.39226	-3.03758	-2.50597									EX_phe__L(e)	Exchange	-5.31613	-2.65806	-5.56351
EX_pi_e	Exchange	-287.172	-258.455	-143.586	-129.228	-230.865	-202.148									EX_pi_e	Exchange	-287.172	-143.586	-224.609
EX_pro_DASH_L_e	Exchange	-922.506	-9.39115	-137.749	-4.69558	-10.9202	-9.82816									EX_pro_DASH_L_e	Exchange	-101.523	-5.21731	-10.9202
EX_ser__L(e)	Exchange	-918.919	-14.5634	-954.593	-7.28168	-585.618	-7.62291									EX_ser__L(e)	Exchange	-16.1815	-8.09075	-16.9345
EX_succ_e	Exchange	0	1000	0	658.177	324.847	1000									EX_succ_e	Exchange	170.866	100.702	635.561
EX_thr_DASH_L_e	Exchange	-1000	-20.2099	-1000	-52.689	-1000	-72.9212									EX_thr_DASH_L_e	Exchange	-22.4555	-58.5433	-480.345
EX_thym(e)	Exchange	0	0	0	0	0	0									EX_thym(e)	Exchange	0	0	0
EX_ura(e)	Exchange	-3.00521	-2.70469	-1.5026	-1.35234	-0.30052	0									EX_ura(e)	Exchange	-3.00521	-1.5026	0
EX_urea(e)	Exchange	0	0	0	0	0	0									EX_urea(e)	Exchange	0	0	0
EX_val__L(e)	Exchange	-12.9229	-11.6306	-6.46145	-5.81531	-7.37821	-6.08592									EX_val__L(e)	Exchange	-12.9229	-6.46145	-13.5243
ACMAT1m	Fatty Acid Biosynthesis	0	0	0	0	0	0									ACMAT1m	Fatty Acid Biosynthesis	0	0	0
HACD1m	Fatty Acid Biosynthesis	0	0	0	0	0	0									HACD1m	Fatty Acid Biosynthesis	0	0	0
HBUHL1m	Fatty Acid Biosynthesis	0	0	0	0	0	0									HBUHL1m	Fatty Acid Biosynthesis	0	0	0
HBUR1m	Fatty Acid Biosynthesis	0	0	0	0	0	0									HBUR1m	Fatty Acid Biosynthesis	0	0	0
HDDHL5m	Fatty Acid Biosynthesis	0	0	0	0	0	0									HDDHL5m	Fatty Acid Biosynthesis	0	0	0
HDDR5m	Fatty Acid Biosynthesis	0	0	0	0	0	0									HDDR5m	Fatty Acid Biosynthesis	0	0	0
HDEHL4m	Fatty Acid Biosynthesis	0	0	0	0	0	0									HDEHL4m	Fatty Acid Biosynthesis	0	0	0
HDER4m	Fatty Acid Biosynthesis	0	0	0	0	0	0									HDER4m	Fatty Acid Biosynthesis	0	0	0
HHDHL7m	Fatty Acid Biosynthesis	0	0	0	0	0	0									HHDHL7m	Fatty Acid Biosynthesis	0	0	0
HHDR7m	Fatty Acid Biosynthesis	0	0	0	0	0	0									HHDR7m	Fatty Acid Biosynthesis	0	0	0
HHYHL2m	Fatty Acid Biosynthesis	0	0	0	0	0	0									HHYHL2m	Fatty Acid Biosynthesis	0	0	0
HHYR2m	Fatty Acid Biosynthesis	0	0	0	0	0	0									HHYR2m	Fatty Acid Biosynthesis	0	0	0
HOCHL3m	Fatty Acid Biosynthesis	0	0	0	0	0	0									HOCHL3m	Fatty Acid Biosynthesis	0	0	0
HOCR3m	Fatty Acid Biosynthesis	0	0	0	0	0	0									HOCR3m	Fatty Acid Biosynthesis	0	0	0
HODHL8m	Fatty Acid Biosynthesis	0	0	0	0	0	0									HODHL8m	Fatty Acid Biosynthesis	0	0	0
HODR8m	Fatty Acid Biosynthesis	0	0	0	0	0	0									HODR8m	Fatty Acid Biosynthesis	0	0	0
HTDHL6m	Fatty Acid Biosynthesis	0	0	0	0	0	0									HTDHL6m	Fatty Acid Biosynthesis	0	0	0
HTDR6m	Fatty Acid Biosynthesis	0	0	0	0	0	0									HTDR6m	Fatty Acid Biosynthesis	0	0	0
MCMAT2m	Fatty Acid Biosynthesis	0	0	0	0	0	0									MCMAT2m	Fatty Acid Biosynthesis	0	0	0
MCMAT3m	Fatty Acid Biosynthesis	0	0	0	0	0	0									MCMAT3m	Fatty Acid Biosynthesis	0	0	0
MCMAT4m	Fatty Acid Biosynthesis	0	0	0	0	0	0									MCMAT4m	Fatty Acid Biosynthesis	0	0	0
MCMAT5m	Fatty Acid Biosynthesis	0	0	0	0	0	0									MCMAT5m	Fatty Acid Biosynthesis	0	0	0
MCMAT6m	Fatty Acid Biosynthesis	0	0	0	0	0	0									MCMAT6m	Fatty Acid Biosynthesis	0	0	0
MCMAT7m	Fatty Acid Biosynthesis	0	0	0	0	0	0									MCMAT7m	Fatty Acid Biosynthesis	0	0	0
MCMAT8m	Fatty Acid Biosynthesis	0	0	0	0	0	0									MCMAT8m	Fatty Acid Biosynthesis	0	0	0
BTCOADm	Fatty Acid Degradation	0	0	0	0	0	0									BTCOADm	Fatty Acid Degradation	0	0	0
DCCOADm	Fatty Acid Degradation	0	0	0	0	0	0									DCCOADm	Fatty Acid Degradation	0	0	0
DDCOADm	Fatty Acid Degradation	0	0	0	0	0	0									DDCOADm	Fatty Acid Degradation	0	0	0
FACOAL1	Fatty Acid Degradation	0	8	0	4	0	0									FACOAL1	Fatty Acid Degradation	0	0	0
FACOAL140	Fatty Acid Degradation	0	3	0	1.5	0	0									FACOAL140	Fatty Acid Degradation	0	0	0
FACOAL160	Fatty Acid Degradation	0	9	0	4.5	0	0									FACOAL160	Fatty Acid Degradation	0	0	0
FACOAL180	Fatty Acid Degradation	0	10	0	5	0	0									FACOAL180	Fatty Acid Degradation	0	0	0
FACOAL181	Fatty Acid Degradation	0	33	0	16.5	0	0									FACOAL181	Fatty Acid Degradation	0	0	0
FACOAL182	Fatty Acid Degradation	0	29	0	14.5	0	0									FACOAL182	Fatty Acid Degradation	0	0	0
FACOAL2	Fatty Acid Degradation	0	8	0	4	0	0									FACOAL2	Fatty Acid Degradation	0	0	0
HDCOADm	Fatty Acid Degradation	0	0	0	0	0	0									HDCOADm	Fatty Acid Degradation	0	0	0
HXCOADm	Fatty Acid Degradation	0	0	0	0	0	0									HXCOADm	Fatty Acid Degradation	0	0	0
OCCOADm	Fatty Acid Degradation	0	0	0	0	0	0									OCCOADm	Fatty Acid Degradation	0	0	0
TDCOADm	Fatty Acid Degradation	0	0	0	0	0	0									TDCOADm	Fatty Acid Degradation	0	0	0
ACCOACrm	Fatty Acid Synthesis	0	0	0	0	0	0									ACCOACrm	Fatty Acid Synthesis	0	0	0
DESAT180_9	Fatty Acid Synthesis	0	-1.16007e-14	0	-3.55271e-15	0	0									DESAT180_9	Fatty Acid Synthesis	0	0	0
FBP26	Fructose and Mannose Metabolism	0	200	0	100	0	0									FBP26	Fructose and Mannose Metabolism	0	0	0
MAN1PT1	Fructose and Mannose Metabolism	0	0	0	0	0	0									MAN1PT1	Fructose and Mannose Metabolism	0	0	0
MAN6PI	Fructose and Mannose Metabolism	0	0	0	0	0	0									MAN6PI	Fructose and Mannose Metabolism	0	0	0
PFK26	Fructose and Mannose Metabolism	0	200	0	100	0	0									PFK26	Fructose and Mannose Metabolism	0	0	0
PMANM	Fructose and Mannose Metabolism	0	0	0	0	0	0									PMANM	Fructose and Mannose Metabolism	0	0	0
GALKx	Galactose Metabolism	0	0	0	0	0	0									GALKx	Galactose Metabolism	0	0	0
GALU	Galactose Metabolism	0	0	0	0	0	0									GALU	Galactose Metabolism	0	0	0
UDPG4Ex	Galactose Metabolism	0	0	0	0	0	0									UDPG4Ex	Galactose Metabolism	0	0	0
UDPGALM	Galactose Metabolism	0	0	0	0	0	0									UDPGALM	Galactose Metabolism	0	0	0
GLNS_i	Glutamate Metabolism	0	200	0	100	0	200									GLNS_i	Glutamate Metabolism	0	0	0
GLNTRS	Glutamate Metabolism	0	0	0	0	0	0									GLNTRS	Glutamate Metabolism	0	0	0
GLUCYSL	Glutamate Metabolism	0	100	0	50	0	0									GLUCYSL	Glutamate Metabolism	0	0	0
GLUDm	Glutamate Metabolism	-1000	-3.18323e-12	-133.054	6.25278e-13	-508.513	2.91e-13									GLUDm	Glutamate Metabolism	0	0	0
GLUDx	Glutamate Metabolism	-1000	1000	-1000	597.052	0	0									GLUDx	Glutamate Metabolism	-792.164	-874.992	0
GLUDxm	Glutamate Metabolism	-1000	1000	-1000	367.365	0	0									GLUDxm	Glutamate Metabolism	-4.85179e-13	-53.136	0
GLUDy	Glutamate Metabolism	412.125	457.917	206.063	228.958	626.969	696.632									GLUDy	Glutamate Metabolism	457.917	228.958	696.632
GLUTRS	Glutamate Metabolism	0	0	0	0	0	0									GLUTRS	Glutamate Metabolism	0	0	0
GLUTRSm	Glutamate Metabolism	0	0	0	0	0	0									GLUTRSm	Glutamate Metabolism	0	0	0
GTHS	Glutamate Metabolism	0	100	0	50	0	0									GTHS	Glutamate Metabolism	0	0	0
NADS2i	Glutamate Metabolism	0	0	0	0	0	0									NADS2i	Glutamate Metabolism	0	0	0
5OPROS	Glutathione Metabolism	0	0	0	0	0	0									5OPROS	Glutathione Metabolism	0	0	0
GTHP	Glutathione Metabolism	0	0	0	0	0	0									GTHP	Glutathione Metabolism	0	0	0
GTHPm	Glutathione Metabolism	0	0	0	0	0	0									GTHPm	Glutathione Metabolism	0	0	0
GTHPx	Glutathione Metabolism	0	0	0	0	0	0									GTHPx	Glutathione Metabolism	0	0	0
ALCD19	Glycerolipid Metabolism	0	0	0	0	0	0									ALCD19	Glycerolipid Metabolism	0	0	0
DAGAT_LM	Glycerolipid Metabolism	0	100	0	50	0	0									DAGAT_LM	Glycerolipid Metabolism	0	0	0
DHAK	Glycerolipid Metabolism	0	0	0	0	0	0									DHAK	Glycerolipid Metabolism	0	0	0
GLYCKr	Glycerolipid Metabolism	0	0	0	0	0	0									GLYCKr	Glycerolipid Metabolism	0	0	0
LPS_LM	Glycerolipid Metabolism	0	100	0	50	0	0									LPS_LM	Glycerolipid Metabolism	0	0	0
LPS2_LM	Glycerolipid Metabolism	0	-6.90805e-14	0	0	0	0									LPS2_LM	Glycerolipid Metabolism	0	0	0
MGLYCL_LM	Glycerolipid Metabolism	0	-6.90805e-14	0	0	0	0									MGLYCL_LM	Glycerolipid Metabolism	0	0	0
AGPATi_LM	Glycerophospholipid Metabolism	0	0	0	0	0	0									AGPATi_LM	Glycerophospholipid Metabolism	0	0	0
AGPATim_LM	Glycerophospholipid Metabolism	0	0	0	0	0	0									AGPATim_LM	Glycerophospholipid Metabolism	0	0	0
CDGPTm_LM	Glycerophospholipid Metabolism	0	0	0	0	0	0									CDGPTm_LM	Glycerophospholipid Metabolism	0	0	0
CHOLK	Glycerophospholipid Metabolism	0	0	0	0	0	0									CHOLK	Glycerophospholipid Metabolism	0	0	0
CLPNSm_LM	Glycerophospholipid Metabolism	0	0	0	0	0	0									CLPNSm_LM	Glycerophospholipid Metabolism	0	0	0
DAGKm_LM	Glycerophospholipid Metabolism	0	0	0	0	0	0									DAGKm_LM	Glycerophospholipid Metabolism	0	0	0
DHAPAx_LM	Glycerophospholipid Metabolism	0	0	0	0	0	0									DHAPAx_LM	Glycerophospholipid Metabolism	0	0	0
ETAPCT	Glycerophospholipid Metabolism	0	0	0	0	0	0									ETAPCT	Glycerophospholipid Metabolism	0	0	0
ETAPCTm	Glycerophospholipid Metabolism	0	0	0	0	0	0									ETAPCTm	Glycerophospholipid Metabolism	0	0	0
ETHAMK	Glycerophospholipid Metabolism	0	0	0	0	0	0									ETHAMK	Glycerophospholipid Metabolism	0	0	0
ETHAPT_LM	Glycerophospholipid Metabolism	0	0	0	0	0	0									ETHAPT_LM	Glycerophospholipid Metabolism	0	0	0
ETHAPTm_LM	Glycerophospholipid Metabolism	0	0	0	0	0	0									ETHAPTm_LM	Glycerophospholipid Metabolism	0	0	0
GPAM_LM	Glycerophospholipid Metabolism	0	0	0	0	0	-2.74e-12									GPAM_LM	Glycerophospholipid Metabolism	0	0	0
GPAMm_LM	Glycerophospholipid Metabolism	0	0	0	0	0	0									GPAMm_LM	Glycerophospholipid Metabolism	0	0	0
PGPPAm_LM	Glycerophospholipid Metabolism	0	0	0	0	0	0									PGPPAm_LM	Glycerophospholipid Metabolism	0	0	0
PHCYT_LM	Glycerophospholipid Metabolism	0	0	0	0	0	0									PHCYT_LM	Glycerophospholipid Metabolism	0	0	0
PHCYTm_LM	Glycerophospholipid Metabolism	0	0	0	0	0	0									PHCYTm_LM	Glycerophospholipid Metabolism	0	0	0
PSDm_LM	Glycerophospholipid Metabolism	0	0	0	0	0	0									PSDm_LM	Glycerophospholipid Metabolism	0	0	0
THRS	Glycine, serine and threonine metabolism	0	0	0	0	0	0									THRS	Glycine, serine and threonine metabolism	0	0	0
GCCa	Glycine, Serine, and Threonine Metabolism	0	0	0	0	0	0									GCCa	Glycine, Serine, and Threonine Metabolism	0	0	0
GLYATm	Glycine, Serine, and Threonine Metabolism	-990.267	-10.4767	-995.133	-47.8224	-994.907	-67.8282									GLYATm	Glycine, Serine, and Threonine Metabolism	-11.6408	-53.136	-469.027
GLYTRS	Glycine, Serine, and Threonine Metabolism	0	0	0	0	0	0									GLYTRS	Glycine, Serine, and Threonine Metabolism	0	0	0
HSK	Glycine, Serine, and Threonine Metabolism	0	0	0	0	0	0									HSK	Glycine, Serine, and Threonine Metabolism	0	0	0
SERTRS	Glycine, Serine, and Threonine Metabolism	0	0	0	0	0	0									SERTRS	Glycine, Serine, and Threonine Metabolism	0	0	0
THRDm	Glycine, Serine, and Threonine Metabolism	10.4767	990.267	47.8224	995.133	67.8282	994.907									THRDm	Glycine, Serine, and Threonine Metabolism	11.6408	53.136	469.027
THRTRS	Glycine, Serine, and Threonine Metabolism	0	0	0	0	0	0									THRTRS	Glycine, Serine, and Threonine Metabolism	0	0	0
A1Eg	Glycolysis/Gluconeogenesis	-297.77	902.23	-148.885	951.115	0	0									A1Eg	Glycolysis/Gluconeogenesis	0	0	0
ENO	Glycolysis/Gluconeogenesis	743.398	943.398	871.699	971.699	740.764	940.764									ENO	Glycolysis/Gluconeogenesis	937.109	968.554	934.182
FBAg	Glycolysis/Gluconeogenesis	400	1000	450	993.633	400	500									FBAg	Glycolysis/Gluconeogenesis	500	500	500
FBP	Glycolysis/Gluconeogenesis	0	0	0	0	0	0									FBP	Glycolysis/Gluconeogenesis	0	0	0
FBPg	Glycolysis/Gluconeogenesis	0	100	0	50	0	0									FBPg	Glycolysis/Gluconeogenesis	0	0	0
FRDgr	Glycolysis/Gluconeogenesis	0	1000	0	658.177	158.802	1000									FRDgr	Glycolysis/Gluconeogenesis	313.672	100.702	635.561
FUM	Glycolysis/Gluconeogenesis	0	0	0	0	0	0									FUM	Glycolysis/Gluconeogenesis	0	0	0
FUMg	Glycolysis/Gluconeogenesis	-1000	0	-658.177	8.97528e-14	-1000	-158.802									FUMg	Glycolysis/Gluconeogenesis	-313.672	-100.702	-635.561
G3PDcm	Glycolysis/Gluconeogenesis	0	0	0	987.266	0	0									G3PDcm	Glycolysis/Gluconeogenesis	0	0	0
G3PDg	Glycolysis/Gluconeogenesis	0	1000	-1.13687e-12	987.266	0	0									G3PDg	Glycolysis/Gluconeogenesis	-3.41061e-13	0	0
G6PI2x	Glycolysis/Gluconeogenesis	-1000	845.08	-1000	922.54	-1000	966.014									G6PI2x	Glycolysis/Gluconeogenesis	-63.4996	-31.7498	0
GAPDg	Glycolysis/Gluconeogenesis	800	1000	900	1000	800	1000									GAPDg	Glycolysis/Gluconeogenesis	1000	1000	1000
GLUKg	Glycolysis/Gluconeogenesis	400	1000	450	993.633	400	500									GLUKg	Glycolysis/Gluconeogenesis	500	500	500
GLYKg	Glycolysis/Gluconeogenesis	-1000	-1.13687e-13	-987.266	-2.82536e-13	0	0									GLYKg	Glycolysis/Gluconeogenesis	3.41061e-13	0	0
HEX	Glycolysis/Gluconeogenesis	97.7702	297.77	48.8851	148.885	33.9857	44.849									HEX	Glycolysis/Gluconeogenesis	108.634	54.3168	37.7619
MDH	Glycolysis/Gluconeogenesis	-1000	1000	0	0	-1000	-143.914									MDH	Glycolysis/Gluconeogenesis	639.37	0	-168.947
MDHg	Glycolysis/Gluconeogenesis	-1000	600	-1000	37.2656	-841.198	100									MDHg	Glycolysis/Gluconeogenesis	-686.328	-899.298	-364.439
PFKg	Glycolysis/Gluconeogenesis	400	1000	450	1000	400	500									PFKg	Glycolysis/Gluconeogenesis	500	500	500
PGI1	Glycolysis/Gluconeogenesis	-600	1000	-550	1000	-600	1000									PGI1	Glycolysis/Gluconeogenesis	0	0	0
PGI1c	Glycolysis/Gluconeogenesis	-902.23	942.85	-951.115	971.425	-966.014	1000									PGI1c	Glycolysis/Gluconeogenesis	0	0	0
PGI2	Glycolysis/Gluconeogenesis	-600	1000	-550	1000	-600	1000									PGI2	Glycolysis/Gluconeogenesis	500	500	500
PGI3	Glycolysis/Gluconeogenesis	-1000	600	-1000	550	-1000	600									PGI3	Glycolysis/Gluconeogenesis	0	0	0
PGI3c	Glycolysis/Gluconeogenesis	-845.08	1000	-922.54	1000	-966.014	1000									PGI3c	Glycolysis/Gluconeogenesis	108.634	54.3168	37.7619
PGK	Glycolysis/Gluconeogenesis	1.13687e-13	914.116	857.058	957.058	2.49e-13	910.119									PGK	Glycolysis/Gluconeogenesis	252.448	952.287	0
PGKg	Glycolysis/Gluconeogenesis	85.8841	1000	42.9421	92.9421	89.8807	1000									PGKg	Glycolysis/Gluconeogenesis	747.552	47.7134	1000
PGM	Glycolysis/Gluconeogenesis	743.398	943.398	871.699	971.699	740.764	940.764									PGM	Glycolysis/Gluconeogenesis	937.109	968.554	934.182
PPCKg	Glycolysis/Gluconeogenesis	-914.116	-1.06108e-12	-957.058	-857.058	-910.119	3.86e-13									PPCKg	Glycolysis/Gluconeogenesis	-252.448	-952.287	0
PPDKgr	Glycolysis/Gluconeogenesis	0	0	0	0	0	0									PPDKgr	Glycolysis/Gluconeogenesis	0	0	0
PYK	Glycolysis/Gluconeogenesis	0	914.116	0	0	0	910.119									PYK	Glycolysis/Gluconeogenesis	652.125	0	900.133
TPIg	Glycolysis/Gluconeogenesis	-100	500	-18.6328	500	400	500									TPIg	Glycolysis/Gluconeogenesis	500	500	500
HISTRS	Histidine Metabolism	0	0	0	0	0	0									HISTRS	Histidine Metabolism	0	0	0
I14BP1P	Inositol Phosphate Metabolism	0	0	0	0	-4.37e-13	1.01e-13									I14BP1P	Inositol Phosphate Metabolism	0	0	0
IPP5P	Inositol Phosphate Metabolism	0	0	0	0	0	0									IPP5P	Inositol Phosphate Metabolism	0	0	0
MI1PP	Inositol Phosphate Metabolism	0	200	0	100	0	0									MI1PP	Inositol Phosphate Metabolism	0	0	0
MI3PP	Inositol Phosphate Metabolism	0	0	0	0	0	0									MI3PP	Inositol Phosphate Metabolism	0	0	0
MI4PP	Inositol Phosphate Metabolism	0	0	0	0	-4.37e-13	1.01e-13									MI4PP	Inositol Phosphate Metabolism	0	0	0
PI45BPP_LM	Inositol Phosphate Metabolism	0	0	0	0	5.14e-29	0									PI45BPP_LM	Inositol Phosphate Metabolism	0	0	0
PI4P5K_LM	Inositol Phosphate Metabolism	0	0	0	0	5.14e-29	0									PI4P5K_LM	Inositol Phosphate Metabolism	0	0	0
PIN3K_LM	Inositol Phosphate Metabolism	0	0	0	0	0	0									PIN3K_LM	Inositol Phosphate Metabolism	0	0	0
PIN4K_LM	Inositol Phosphate Metabolism	0	0	0	0	5.14e-29	0									PIN4K_LM	Inositol Phosphate Metabolism	0	0	0
LYSTRS	Lysine Biosynthesis	0	0	0	0	0	0									LYSTRS	Lysine Biosynthesis	0	0	0
ADMDCi	Methionine Metabolism	0	0	0	0	0	0									ADMDCi	Methionine Metabolism	0	0	0
AHC	Methionine Metabolism	0	0	0	0	0	0									AHC	Methionine Metabolism	0	0	0
DKMD2K	Methionine Metabolism	0	0	0	0	0	0									DKMD2K	Methionine Metabolism	0	0	0
METAT	Methionine Metabolism	0	0	0	0	-3.1e-15	-2.82e-15									METAT	Methionine Metabolism	0	0	0
NADK	Nicotinate and Nicotinamide Metabolism	0	0	0	-2.84217e-14	0	0									NADK	Nicotinate and Nicotinamide Metabolism	0	0	0
NCTPPRT	Nicotinate and Nicotinamide Metabolism	0	0	0	0	0	0									NCTPPRT	Nicotinate and Nicotinamide Metabolism	0	0	0
PNS1	Nicotinate and Nicotinamide Metabolism	0	0	0	0	0	0									PNS1	Nicotinate and Nicotinamide Metabolism	0	0	0
PNS2	Nicotinate and Nicotinamide Metabolism	0	0	0	0	0	0									PNS2	Nicotinate and Nicotinamide Metabolism	0	0	0
PNS3	Nicotinate and Nicotinamide Metabolism	0	0	0	0	0	0									PNS3	Nicotinate and Nicotinamide Metabolism	0	0	0
PNS4	Nicotinate and Nicotinamide Metabolism	0	0	0	0	0	0									PNS4	Nicotinate and Nicotinamide Metabolism	0	0	0
NO3R	Nitrogen Metabolism	0	0	0	0	0	0									NO3R	Nitrogen Metabolism	0	0	0
ADHAPRg_LM	Other	0	0	0	0	0	0									ADHAPRg_LM	Other	0	0	0
GSS	Other	0	0	0	0	0	0									GSS	Other	0	0	0
HCO3Em	Other	0	0	0	0	0	0									HCO3Em	Other	0	0	0
MannanSys	Other	0	0	0	0	-1.03e-13	2.06e-13									MannanSys	Other	0	0	0
NH4DIS	Other	-1000	502.774	-1000	408.42	-1000	-280.286									NH4DIS	Other	-743.017	-782.391	-731.159
NH4DISg	Other	0	0	0	0	0	0									NH4DISg	Other	0	0	0
PPA	Other	7.37062	107.371	3.68531	53.6853	0	0.818958									PPA	Other	8.18958	4.09479	0
PPAg	Other	0	-5.05275e-14	0	0	0	0									PPAg	Other	0	0	0
PPAm	Other	0	600	0	0	0	100									PPAm	Other	0	0	0
TRYP	Other	0	0	0	0	0	0									TRYP	Other	0	0	0
TRYPg	Other	0	0	0	0	0	0									TRYPg	Other	0	0	0
TRYPm	Other	0	0	0	0	0	0									TRYPm	Other	0	0	0
TRYS	Other	0	0	0	0	0	0									TRYS	Other	0	0	0
ALTOXIDm2	Oxidative Phosphorylation	0	1000	0	523.783	0	839.701									ALTOXIDm2	Oxidative Phosphorylation	0	0	500
ATPSm	Oxidative Phosphorylation	0	1000	0	0	0	0									ATPSm	Oxidative Phosphorylation	982.364	0	0
CA2abc	Oxidative Phosphorylation	0	0	0	0	0	0									CA2abc	Oxidative Phosphorylation	0	0	0
CYOO6m	Oxidative Phosphorylation	6.55886e-15	500	0	0	0	194.115									CYOO6m	Oxidative Phosphorylation	180.127	0	0
CYOR_u6m	Oxidative Phosphorylation	0	1000	0	0	0	388.23									CYOR_u6m	Oxidative Phosphorylation	360.255	0	0
NADH2_DASH_u6am	Oxidative Phosphorylation	0	1000	0	0	0	679.402									NADH2_DASH_u6am	Oxidative Phosphorylation	199.813	0	367.257
NADH2_DASH_u6cm	Oxidative Phosphorylation	0	1000	0	823.526	0	0									NADH2_DASH_u6cm	Oxidative Phosphorylation	0	0	0
NADH2_DASH_u6m	Oxidative Phosphorylation	0	1000	0	1000	0	0									NADH2_DASH_u6m	Oxidative Phosphorylation	0	0	0
SUCD3_DASH_u6m	Oxidative Phosphorylation	-1000	1000	0	1000	-398.224	1000									SUCD3_DASH_u6m	Oxidative Phosphorylation	160.442	0	632.743
RBLKg	Pentose and Glucuronate Interconversions	0	0	0	0	0	0									RBLKg	Pentose and Glucuronate Interconversions	0	0	0
DRBKg	Pentose Phosphate Pathway	0	0	0	0	0	0									DRBKg	Pentose Phosphate Pathway	0	0	0
DRBKr	Pentose Phosphate Pathway	0	0	0	0	0	0									DRBKr	Pentose Phosphate Pathway	0	0	0
G6PDH1	Pentose Phosphate Pathway	122.445	136.05	61.2227	68.0252	0	13.605									G6PDH1	Pentose Phosphate Pathway	136.05	68.0252	0
G6PDHg	Pentose Phosphate Pathway	0	0	0	0	0	0									G6PDHg	Pentose Phosphate Pathway	0	0	0
PGDH	Pentose Phosphate Pathway	122.445	136.05	61.2227	68.0252	0	13.605									PGDH	Pentose Phosphate Pathway	136.05	68.0252	0
PGL	Pentose Phosphate Pathway	122.445	136.05	61.2227	68.0252	0	13.605									PGL	Pentose Phosphate Pathway	136.05	68.0252	0
PGLg	Pentose Phosphate Pathway	0	0	0	0	0	0									PGLg	Pentose Phosphate Pathway	0	0	0
PPM	Pentose Phosphate Pathway	0	0	0	0	0	0									PPM	Pentose Phosphate Pathway	0	0	0
PRPPS	Pentose Phosphate Pathway	-992.629	8.18958	-996.315	4.09479	-1000	0.818958									PRPPS	Pentose Phosphate Pathway	0	4.09479	0
RBKrg	Pentose Phosphate Pathway	0	0	0	0	0	0									RBKrg	Pentose Phosphate Pathway	0	0	0
RPE	Pentose Phosphate Pathway	57.1497	63.4996	28.5748	31.7498	0	6.34996									RPE	Pentose Phosphate Pathway	63.4996	31.7498	0
RPEg	Pentose Phosphate Pathway	0	0	0	0	1.54e-14	0									RPEg	Pentose Phosphate Pathway	0	0	0
RPI	Pentose Phosphate Pathway	-72.5507	-65.2957	-36.2754	-32.6478	-7.25507	-5.55e-14									RPI	Pentose Phosphate Pathway	-72.5507	-36.2754	0
RPIg	Pentose Phosphate Pathway	0	0	0	0	0	-7.59e-15									RPIg	Pentose Phosphate Pathway	0	0	0
TAL	Pentose Phosphate Pathway	37.6285	41.8094	18.8142	20.9047	0	4.18094									TAL	Pentose Phosphate Pathway	41.8094	20.9047	0
TKT1	Pentose Phosphate Pathway	37.6285	41.8094	18.8142	20.9047	0	4.18094									TKT1	Pentose Phosphate Pathway	41.8094	20.9047	0
TKT1g	Pentose Phosphate Pathway	0	0	0	0	0	0									TKT1g	Pentose Phosphate Pathway	0	0	0
TKT2	Pentose Phosphate Pathway	19.5212	21.6902	9.7606	10.8451	0	2.16902									TKT2	Pentose Phosphate Pathway	21.6902	10.8451	0
TKT2g	Pentose Phosphate Pathway	0	0	0	0	0	0									TKT2g	Pentose Phosphate Pathway	0	0	0
PHETRS	Phenylalanine, Tyrosine and Tryptophan Biosynthesis	0	0	0	0	0	0									PHETRS	Phenylalanine, Tyrosine and Tryptophan Biosynthesis	0	0	0
TYRTRS	Phenylalanine, Tyrosine and Tryptophan Biosynthesis	0	0	0	0	0	0									TYRTRS	Phenylalanine, Tyrosine and Tryptophan Biosynthesis	0	0	0
G5SADsm	Proline Metabolism	-913.115	0	-133.054	0	0	0									G5SADsm	Proline Metabolism	0	0	0
P5CDm_i	Proline Metabolism	0	913.115	0	133.054	0	0									P5CDm_i	Proline Metabolism	91.0887	0	0
PRO1xm	Proline Metabolism	0	913.115	0	133.054	0	0									PRO1xm	Proline Metabolism	91.0887	0	0
PROTRS	Proline Metabolism	0	0	0	0	0	0									PROTRS	Proline Metabolism	0	0	0
PYR5CDm	Proline Metabolism	0	913.115	0	133.054	0	0									PYR5CDm	Proline Metabolism	0	0	0
ADK1	Purine Metabolism	7.37062	107.371	3.68531	53.6853	-1.58e-13	0.818958									ADK1	Purine Metabolism	8.18958	4.09479	0
ADK1g	Purine Metabolism	6.79595e-14	1.24807e-15	-1.13687e-13	2.27374e-13	0	0									ADK1g	Purine Metabolism	0	0	0
ADK1m	Purine Metabolism	0	600	0	0	0	100									ADK1m	Purine Metabolism	1.06581e-14	0	0
ADNCYC	Purine Metabolism	0	0	0	0	0	0									ADNCYC	Purine Metabolism	0	0	0
ADNK1c	Purine Metabolism	0	3.78956e-13	0	-8.88178e-15	0	0									ADNK1c	Purine Metabolism	0	-2.2543e-13	0
ADNK1er	Purine Metabolism	0	0	0	0	0	0									ADNK1er	Purine Metabolism	0	0	0
ADNK1g	Purine Metabolism	0	0	0	0	0	0									ADNK1g	Purine Metabolism	0	0	0
ADNK1m	Purine Metabolism	0	0	0	0	0	0									ADNK1m	Purine Metabolism	0	0	0
ADPT2	Purine Metabolism	0	0	0	0	0	0									ADPT2	Purine Metabolism	0	0	0
ADPTr	Purine Metabolism	0	0	0	0	0	0									ADPTr	Purine Metabolism	0	0	0
ADSL1r	Purine Metabolism	0	0	0	0	0	0									ADSL1r	Purine Metabolism	0	0	0
ADSL2r	Purine Metabolism	0	0	0	0	0	0									ADSL2r	Purine Metabolism	0	0	0
ADSS_i	Purine Metabolism	0	0	0	0	0	0									ADSS_i	Purine Metabolism	0	0	0
AMPDg	Purine Metabolism	0	0	0	0	0	0									AMPDg	Purine Metabolism	0	0	0
DADNK	Purine Metabolism	0	0	0	0	0	0									DADNK	Purine Metabolism	0	0	0
DGK1	Purine Metabolism	0	0	0	0	0	-7.1e-14									DGK1	Purine Metabolism	0	0	0
DGK1er	Purine Metabolism	0	0	0	0	0	0									DGK1er	Purine Metabolism	0	0	0
GK1	Purine Metabolism	0	0	0	0	0	7.1e-14									GK1	Purine Metabolism	0	0	0
GK1er	Purine Metabolism	0	0	0	0	0	0									GK1er	Purine Metabolism	0	0	0
GMPS2	Purine Metabolism	0	0	0	0	0	0									GMPS2	Purine Metabolism	0	0	0
GUAD	Purine Metabolism	0	0	0	0	0	0									GUAD	Purine Metabolism	0	0	0
GUAPRTr	Purine Metabolism	4.66593	5.18437	2.33297	2.59218	-4.54e-14	0.518437									GUAPRTr	Purine Metabolism	5.18437	2.59218	0
HXPRTg	Purine Metabolism	0	0	0	0	0	0									HXPRTg	Purine Metabolism	0	0	0
IMPDg	Purine Metabolism	0	0	0	0	0	0									IMPDg	Purine Metabolism	0	0	0
NDPK1	Purine Metabolism	0	0	0	0	0	0									NDPK1	Purine Metabolism	0	0	0
NDPK10	Purine Metabolism	0	0	0	0	0	0									NDPK10	Purine Metabolism	0	0	0
NDPK2	Purine Metabolism	0	0	0	0	0	0									NDPK2	Purine Metabolism	0	0	0
NDPK3	Purine Metabolism	0	0	0	0	3.86e-14	0									NDPK3	Purine Metabolism	0	0	0
NDPK4	Purine Metabolism	-1000	1000	-1000	1000	-1000	1000									NDPK4	Purine Metabolism	0	0	0
NDPK5	Purine Metabolism	0	0	0	0	0	0									NDPK5	Purine Metabolism	0	0	0
NDPK6	Purine Metabolism	0	0	0	0	0	0									NDPK6	Purine Metabolism	0	0	0
NDPK7	Purine Metabolism	0	0	0	0	0	0									NDPK7	Purine Metabolism	0	0	0
NDPK8	Purine Metabolism	0	0	0	0	0	0									NDPK8	Purine Metabolism	0	0	0
NDPK9	Purine Metabolism	-1000	1000	-1000	1000	-1000	1000									NDPK9	Purine Metabolism	0	0	0
NDPKn1	Purine Metabolism	0	0	0	0	0	0									NDPKn1	Purine Metabolism	0	0	0
NDPKn10	Purine Metabolism	0	0	0	0	0	0									NDPKn10	Purine Metabolism	0	0	0
NDPKn2	Purine Metabolism	0	0	0	0	0	0									NDPKn2	Purine Metabolism	0	0	0
NDPKn3	Purine Metabolism	0	0	0	0	0	0									NDPKn3	Purine Metabolism	0	0	0
NDPKn4	Purine Metabolism	-1000	1000	-1000	1000	-1000	1000									NDPKn4	Purine Metabolism	0	0	0
NDPKn5	Purine Metabolism	0	0	0	0	0	7.1e-14									NDPKn5	Purine Metabolism	0	0	0
NDPKn6	Purine Metabolism	0	0	0	0	0	0									NDPKn6	Purine Metabolism	0	0	0
NDPKn7	Purine Metabolism	0	0	0	0	0	0									NDPKn7	Purine Metabolism	0	0	0
NDPKn8	Purine Metabolism	0	0	0	0	0	0									NDPKn8	Purine Metabolism	0	0	0
NDPKn9	Purine Metabolism	-1000	1000	-1000	1000	-1000	1000									NDPKn9	Purine Metabolism	0	0	0
PRPPSi	Purine Metabolism	0	1000	0	1000	0	1000									PRPPSi	Purine Metabolism	8.18958	0	0
PRPPSig	Purine Metabolism	0	0	0	0	0	0									PRPPSig	Purine Metabolism	0	0	0
RNDR1(n)	Purine Metabolism	0	0	0	0	0	0									RNDR1(n)	Purine Metabolism	0	0	0
RNDR2(n)	Purine Metabolism	0	0	0	0	0	0									RNDR2(n)	Purine Metabolism	0	0	0
RNDR3(n)	Purine Metabolism	0	0	0	0	0	6.3e-14									RNDR3(n)	Purine Metabolism	0	0	0
RNDR4(n)	Purine Metabolism	0	0	0	0	0	6.3e-14									RNDR4(n)	Purine Metabolism	0	0	0
CTPS1n	Pyrimidine Metabolism	0	0	0	0	0	0									CTPS1n	Pyrimidine Metabolism	0	0	0
CTPS2n	Pyrimidine Metabolism	0	0	0	0	0	0									CTPS2n	Pyrimidine Metabolism	0	0	0
CYTK1	Pyrimidine metabolism	0	0	0	0	3.1e-15	1.48e-15									CYTK1	Pyrimidine metabolism	0	0	0
CYTK1n	Pyrimidine metabolism	0	0	0	0	0	0									CYTK1n	Pyrimidine metabolism	0	0	0
CYTK2	Pyrimidine metabolism	0	0	0	0	0	0									CYTK2	Pyrimidine metabolism	0	0	0
DCMPDA2	Pyrimidine metabolism	0	0	0	0	0	0									DCMPDA2	Pyrimidine metabolism	0	0	0
DHFR	Pyrimidine Metabolism	0	0	0	0	0	0									DHFR	Pyrimidine Metabolism	0	0	0
DTMPK	Pyrimidine Metabolism	0	0	0	0	0	0									DTMPK	Pyrimidine Metabolism	0	0	0
DURIK1m	Pyrimidine Metabolism	0	0	0	0	0	0									DURIK1m	Pyrimidine Metabolism	0	0	0
DUTPDPm	Pyrimidine Metabolism	0	0	0	0	0	0									DUTPDPm	Pyrimidine Metabolism	0	0	0
DUTPDPn	Pyrimidine Metabolism	0	0	0	0	0	0									DUTPDPn	Pyrimidine Metabolism	0	0	0
PSUDS	Pyrimidine Metabolism	0	0	0	0	0	0									PSUDS	Pyrimidine Metabolism	0	0	0
TMDK1m	Pyrimidine Metabolism	0	0	0	0	0	0									TMDK1m	Pyrimidine Metabolism	0	0	0
TMDS	Pyrimidine Metabolism	0	0	0	0	0	0									TMDS	Pyrimidine Metabolism	0	0	0
UPPRTr	Pyrimidine Metabolism	2.70469	3.00521	1.35234	1.5026	0	0.300521									UPPRTr	Pyrimidine Metabolism	3.00521	1.5026	0
ACS2m	Pyruvate Metabolism	0	0	0	0	0	0									ACS2m	Pyruvate Metabolism	0	0	0
ACSm	Pyruvate Metabolism	0	600	0	0	0	100									ACSm	Pyruvate Metabolism	0	0	0
ALATA_Li	Pyruvate Metabolism	0	1000	0	931.721	0	971.185									ALATA_Li	Pyruvate Metabolism	405.764	722.73	108.194
ALATA_Lmirrev	Pyruvate Metabolism	0	1000	47.8224	1000	0	938.678									ALATA_Lmirrev	Pyruvate Metabolism	0	53.136	0
ASCTmr	Pyruvate Metabolism	-652.178	1000	0	0	200.488	1000									ASCTmr	Pyruvate Metabolism	0	0	1000
ME1m	Pyruvate Metabolism	0	1000	47.8224	1000	0	711.89									ME1m	Pyruvate Metabolism	0	53.136	0
ME1x	Pyruvate Metabolism	0	1000	68.2786	1000	0	856.086									ME1x	Pyruvate Metabolism	0	798.595	9.04269
PDHam1m	Pyruvate Metabolism	0	762.516	0	0	0	815.537									PDHam1m	Pyruvate Metabolism	94.6312	0	642.19
PDHam2m	Pyruvate Metabolism	0	762.516	0	0	0	815.537									PDHam2m	Pyruvate Metabolism	94.6312	0	642.19
PDHe2	Pyruvate Metabolism	0	762.516	0	0	0	815.537									PDHe2	Pyruvate Metabolism	94.6312	0	642.19
PDHe3	Pyruvate Metabolism	0	1000	0	0	122.521	832.267									PDHe3	Pyruvate Metabolism	112.267	0	642.19
3DSPHRr	Sphingolipid Metabolism	0	0	0	0	0	0									3DSPHRr	Sphingolipid Metabolism	0	0	0
SBPP3	Sphingolipid Metabolism	0	0	0	0	0	0									SBPP3	Sphingolipid Metabolism	0	0	0
SERPTr	Sphingolipid Metabolism	0	0	0	0	0	0									SERPTr	Sphingolipid Metabolism	0	0	0
SPHK21r	Sphingolipid Metabolism	0	0	0	0	0	0									SPHK21r	Sphingolipid Metabolism	0	0	0
SPHPLr	Sphingolipid Metabolism	0	0	0	0	0	0									SPHPLr	Sphingolipid Metabolism	0	0	0
C14STRr	Steroid Biosynthesis	0	0	0	0	0	0									C14STRr	Steroid Biosynthesis	0	0	0
C24STRer	Steroid Biosynthesis	0	0	0	0	0	0									C24STRer	Steroid Biosynthesis	0	0	0
DPMVDx	Steroid Biosynthesis	0	0	0	0	0	0									DPMVDx	Steroid Biosynthesis	0	0	0
HMGCOARi_x	Steroid Biosynthesis	0	0	0	0	0	0									HMGCOARi_x	Steroid Biosynthesis	0	0	0
IPDDIg	Steroid Biosynthesis	0	0	0	0	0	0									IPDDIg	Steroid Biosynthesis	0	0	0
LNSTLSr	Steroid Biosynthesis	0	0	0	0	0	0									LNSTLSr	Steroid Biosynthesis	0	0	0
MEVKx	Steroid Biosynthesis	0	0	0	0	0	0									MEVKx	Steroid Biosynthesis	0	0	0
PMEVKx	Steroid Biosynthesis	0	0	0	0	0	0									PMEVKx	Steroid Biosynthesis	0	0	0
MI1PSB	Streptomycin Biosynthesis	0	200	0	100	0	0									MI1PSB	Streptomycin Biosynthesis	0	0	0
12DGRter	Transport, Endoplasmic Reticular	0	0	0	0	0	0									12DGRter	Transport, Endoplasmic Reticular	0	0	0
AMPter	Transport, Endoplasmic Reticular	0	0	0	0	0	0									AMPter	Transport, Endoplasmic Reticular	0	0	0
DGDPter	Transport, endoplasmic Reticular	0	0	0	0	0	0									DGDPter	Transport, endoplasmic Reticular	0	0	0
DGMPter	Transport, Endoplasmic Reticular	0	0	0	0	0	0									DGMPter	Transport, Endoplasmic Reticular	0	0	0
GMPter	Transport, Endoplasmic Reticular	0	0	0	0	0	0									GMPter	Transport, Endoplasmic Reticular	0	0	0
PTD1INOter	Transport, Endoplasmic Reticular	0	0	0	0	0	0									PTD1INOter	Transport, Endoplasmic Reticular	0	0	0
ACt6	Transport, Extracellular	-1000	1000	-1000	1000	-1000	799.512									ACt6	Transport, Extracellular	0	-8.52651e-14	-1000
ALA_Dt6	Transport, Extracellular	-1000	1000	-1000	719.67	-1000	1000									ALA_Dt6	Transport, Extracellular	0	0	0
ALA_Lt6	Transport, Extracellular	-1000	1000	-1000	1000	-1000	1000									ALA_Lt6	Transport, Extracellular	-384.069	-765.018	-85.4893
ALAt2r	Transport, Extracellular	-1000	1000	-1000	1000	-1000	1000									ALAt2r	Transport, Extracellular	0	0	0
ARGt	Transport, Extracellular	11.6625	12.9584	5.83127	6.47919	0.405728	1.70157									ARGt	Transport, Extracellular	12.9584	6.47919	13.5614
ASNt6	Transport, Extracellular	-195.749	4.7232	-97.8746	2.3616	-197.776	2.69666									ASNt6	Transport, Extracellular	4.7232	2.3616	4.94299
ASPt2	Transport, Extracellular	0	1000	0	1000	0	1000									ASPt2	Transport, Extracellular	0	49.7557	748.438
ASPt6	Transport, Extracellular	-1000	1000	-1000	1000	-997.191	1000									ASPt6	Transport, Extracellular	7.38964e-13	0	0
ATPS	Transport, Extracellular	0	200	0	100	0	0									ATPS	Transport, Extracellular	0	0	0
CHLt6	Transport, Extracellular	0	0	0	0	0	0									CHLt6	Transport, Extracellular	0	0	0
CITt6	Transport, Extracellular	-894.505	633.054	-476.089	0	-321.706	505.53									CITt6	Transport, Extracellular	0	0	0
CO2t	Transport, Extracellular	-1000	446.579	-1000	472.423	-1000	-280.286									CO2t	Transport, Extracellular	-140.403	-39.7367	-802.493
CYSt6	Transport, Extracellular	-901.29	103.065	-945.779	51.5325	-576.391	1.94437									CYSt6	Transport, Extracellular	3.40557	1.70278	3.56404
DRIBabc	Transport, Extracellular	0	0	0	0	0	0									DRIBabc	Transport, Extracellular	0	0	0
ERGSTt	Transport, Extracellular	2.57698	2.86331	1.28849	1.43166	1.35084	1.63717									ERGSTt	Transport, Extracellular	2.86331	1.43166	2.99655
GLCAt	Transport, Extracellular	0	1000	0	1000	33.9857	44.849									GLCAt	Transport, Extracellular	108.634	54.3168	37.7619
GLCBt	Transport, Extracellular	0	1000	0	1000	400	500									GLCBt	Transport, Extracellular	500	500	500
GLNt	Transport, Extracellular	-193.35	7.38886	-96.675	3.69443	-193.041	7.7327									GLNt	Transport, Extracellular	7.38886	3.69443	7.7327
GLUt2	Transport, Extracellular	0	1000	0	1000	0	1000									GLUt2	Transport, Extracellular	0	36.7264	76.8709
GLUt6	Transport, Extracellular	-1000	1000	-1000	133.054	-1000	816.798									GLUt6	Transport, Extracellular	0	0	0
GLYCt5	Transport, Extracellular	0	1000	-1.17684e-14	987.266	0	0									GLYCt5	Transport, Extracellular	0	0	0
GLYT	Transport, Extracellular	-1000	1000	-1000	1000	-1000	937.656									GLYT	Transport, Extracellular	964.191	0	467.717
GLYt6	Transport, Extracellular	-1000	1000	-1000	1000	-1000	937.656									GLYt6	Transport, Extracellular	-964.191	-47.3156	-924.561
GTHRDt	Transport, Extracellular	-100	-1.79532e-13	-50	0	0	0									GTHRDt	Transport, Extracellular	0	0	0
GUAt2	Transport, Extracellular	4.66593	5.18437	2.33297	2.59218	0	0.518437									GUAt2	Transport, Extracellular	5.18437	2.59218	0
H2Ot5	Transport, Extracellular	-1000	1000	-1000	83.3593	-776.563	164.635									H2Ot5	Transport, Extracellular	-744.339	-848.082	-165.076
H2St	Transport, Extracellular	0	904.355	0	947.311	-5.14e-13	577.995									H2St	Transport, Extracellular	0	0	0
HISt6	Transport, Extracellular	4.37859	4.86509	2.18929	2.43255	2.29117	2.77768									HISt6	Transport, Extracellular	4.86509	2.43255	5.09149
HXANt2	Transport, Extracellular	0	0	0	0	0	0									HXANt2	Transport, Extracellular	0	0	0
ILEt6	Transport, Extracellular	4.83469	5.37188	2.41734	2.68594	2.52983	3.06702									ILEt6	Transport, Extracellular	5.37188	2.68594	5.62185
INSTt	Transport, Extracellular	-200	0	-100	0	3.11e-13	-1.01e-13									INSTt	Transport, Extracellular	0	0	0
LEUt6	Transport, Extracellular	14.9191	16.5768	7.45956	8.2884	7.80907	9.46675									LEUt6	Transport, Extracellular	16.5768	8.2884	17.3482
LYSt6	Transport, Extracellular	5.40026	6.00028	2.70013	3.00014	2.82578	3.4258									LYSt6	Transport, Extracellular	6.00028	3.00014	6.2795
METt6	Transport, Extracellular	3.66707	4.07452	1.83353	2.03726	1.91885	2.32631									METt6	Transport, Extracellular	4.07452	2.03726	4.26412
NACt	Transport, Extracellular	0	0	0	0	0	0									NACt	Transport, Extracellular	0	0	0
NCAMt	Transport, Extracellular	0	0	0	0	0	0									NCAMt	Transport, Extracellular	0	0	0
NH3te	Transport, Extracellular	-1000	502.774	-1000	408.42	-1000	-280.286									NH3te	Transport, Extracellular	-743.017	-782.391	-731.159
NH4t	Transport, Extracellular	-1000	1000	-968.119	1000	-1000	-16.7136									NH4t	Transport, Extracellular	0	121.164	-1000
O2t	Transport, Extracellular	-8.17403e-14	1000	0	523.783	48.883	839.701									O2t	Transport, Extracellular	180.127	0	500
obj_ACt2	Transport, Extracellular	-1000	1000	-1000	1000	-799.512	1000									obj_ACt2	Transport, Extracellular	0	0	0
PHEt6	Transport, Extracellular	4.78452	5.31613	2.39226	2.65806	2.50597	3.03758									PHEt6	Transport, Extracellular	5.31613	2.65806	5.56351
PIt6	Transport, Extracellular	258.455	287.172	129.228	143.586	202.148	230.865									PIt6	Transport, Extracellular	287.172	143.586	224.609
PROabc	Transport, Extracellular	0	200	0	100	0	200									PROabc	Transport, Extracellular	0	0	0
PROt2	Transport, Extracellular	0	1000	0	1000	0	1000									PROt2	Transport, Extracellular	0	5.21731	10.9202
PROt6	Transport, Extracellular	-1000	922.506	-1000	137.749	-1000	10.9202									PROt6	Transport, Extracellular	101.523	0	0
SERt6	Transport, Extracellular	14.5634	918.919	7.28168	954.593	7.62291	585.618									SERt6	Transport, Extracellular	16.1815	8.09075	16.9345
SUCCt6	Transport, Extracellular	-1000	0	-658.177	0	-1000	-324.847									SUCCt6	Transport, Extracellular	-170.866	-100.702	-635.561
THRt2	Transport, Extracellular	0	1000	0	1000	0	1000									THRt2	Transport, Extracellular	0	58.5433	480.345
THRt6	Transport, Extracellular	-979.79	1000	-947.311	1000	-927.079	1000									THRt6	Transport, Extracellular	22.4555	0	0
THYMt3r	Transport, Extracellular	0	0	0	0	0	0									THYMt3r	Transport, Extracellular	0	0	0
URAt2	Transport, Extracellular	2.70469	3.00521	1.35234	1.5026	0	0.300521									URAt2	Transport, Extracellular	3.00521	1.5026	0
VALt6	Transport, Extracellular	11.6306	12.9229	5.81531	6.46145	6.08592	7.37821									VALt6	Transport, Extracellular	12.9229	6.46145	13.5243
13DPGtg	Transport, Glycosomal	0	914.116	857.058	957.058	0	910.119									13DPGtg	Transport, Glycosomal	252.448	952.287	0
3PGtirr	Transport, Glycosomal	85.8841	1000	42.9421	92.9421	89.8807	1000									3PGtirr	Transport, Glycosomal	747.552	47.7134	1000
ARGtg	Transport, Glycosomal	0	0	0	0	0	0									ARGtg	Transport, Glycosomal	0	0	0
ASNtg	Transport, glycosomal	0	0	0	0	0	0									ASNtg	Transport, glycosomal	0	0	0
CO2tp	Transport, Glycosomal	0	914.116	857.058	957.058	1.52e-14	910.119									CO2tp	Transport, Glycosomal	252.448	952.287	0
GLCAtg	Transport, Glycosomal	-297.77	902.23	-148.885	951.115	0	0									GLCAtg	Transport, Glycosomal	0	0	0
GLCBtg	Transport, Glycosomal	0	1000	0	1000	400	500									GLCBtg	Transport, Glycosomal	500	500	500
GLYC3P_DHAPtg	Transport, Glycosomal	0	0	-987.266	0	0	0									GLYC3P_DHAPtg	Transport, Glycosomal	0	0	0
GLYC3Ptg	Transport, Glycosomal	0	0	0	0	0	-8.88e-12									GLYC3Ptg	Transport, Glycosomal	0	0	0
GLYCtg	Transport, Glycosomal	-1000	4.54747e-13	-987.266	-2.02505e-12	0	0									GLYCtg	Transport, Glycosomal	0	0	0
GTHOXtg	Transport, glycosomal	0	0	0	0	0	0									GTHOXtg	Transport, glycosomal	0	0	0
Gthrdtg	Transport, Glycosomal	0	0	0	0	0	0									Gthrdtg	Transport, Glycosomal	0	0	0
H2Otp	Transport, Glycosomal	-1000	100	-658.177	50	-1000	-158.802									H2Otp	Transport, Glycosomal	-313.672	-100.702	-635.561
HMGCOAtg	Transport, glycosomal	0	0	0	0	0	0									HMGCOAtg	Transport, glycosomal	0	0	0
Hx	Transport, Glycosomal	800	1000	900	1000	800	1000									Hx	Transport, Glycosomal	1000	1000	1000
MALtg	Transport, Glycosomal	-1000	1000	-349.687	1000	-1000	682.396									MALtg	Transport, Glycosomal	372.656	798.595	-271.122
OAtg	Transport, glycosomal	-1000	1000	-47.7134	944.324	-841.198	910.119									OAtg	Transport, glycosomal	-433.88	52.989	-364.439
ORNtg	Transport, Glycosomal	0	0	0	0	0	0									ORNtg	Transport, Glycosomal	0	0	0
PEPt	Transport, Glycosomal	-3.69482e-13	914.116	857.058	957.058	0	910.119									PEPt	Transport, Glycosomal	252.448	952.287	0
PItx	Transport, Glycosomal	800	1000	900	1000	800	1000									PItx	Transport, Glycosomal	1000	1000	1000
PYRtg	Transport, Glycosomal	0	0	0	0	0	0									PYRtg	Transport, Glycosomal	0	0	0
RBLLtg	Transport, glycosomal	0	0	0	0	0	0									RBLLtg	Transport, glycosomal	0	0	0
RU5PLtg	Transport, glycosomal	0	0	0	0	0	0									RU5PLtg	Transport, glycosomal	0	0	0
SUCCtgi	Transport, Glycosomal	0	1000	0	658.177	158.802	1000									SUCCtgi	Transport, Glycosomal	313.672	100.702	635.561
UDPGALtg	Transport, glycosomal	0	0	0	0	0	0									UDPGALtg	Transport, glycosomal	0	0	0
UDPGtg	Transport, glycosomal	0	0	0	0	0	0									UDPGtg	Transport, glycosomal	0	0	0
12DGRtm	Transport, Mitochondrial	0	0	0	0	0	0									12DGRtm	Transport, Mitochondrial	0	0	0
3MGCOAtm	Transport, mitochondrial	0	0	0	0	0	0									3MGCOAtm	Transport, mitochondrial	0	0	0
ACACtm	Transport, Mitochondrial	0	0	0	0	0	0									ACACtm	Transport, Mitochondrial	0	0	0
accoatm	Transport, Mitochondrial	-1000	-95.6447	-995.133	-47.8224	-678.091	-100.096									accoatm	Transport, Mitochondrial	-106.272	-53.136	-111.217
ACPexch	Transport, Mitochondrial	0	0	0	0	0	0									ACPexch	Transport, Mitochondrial	0	0	0
ACtm	Transport, Mitochondrial	-1000	652.178	0	0	-1000	-200.488									ACtm	Transport, Mitochondrial	0	0	-1000
AKGMALtm	Transport, Mitochondrial	-1000	104.355	-500	722.035	-1000	99.9045									AKGMALtm	Transport, Mitochondrial	-123.908	1.60215e-13	-111.217
ALAtm	Transport, Mitochondrial	-1000	0	-1000	-47.8224	-938.678	0									ALAtm	Transport, Mitochondrial	0	-53.136	0
ASPtm	Transport, Mitochondrial	-1000	1000	-1000	1000	-1000	1000									ASPtm	Transport, Mitochondrial	0	0	0
ATPtm1	Transport, Mitochondrial	800	1000	0	0	800	1000									ATPtm1	Transport, Mitochondrial	1000	0	1000
CITtam	Transport, Mitochondrial	-894.505	633.054	-476.089	0	-321.706	505.53									CITtam	Transport, Mitochondrial	0	0	0
CMPtm	Transport, Mitochondrial	0	0	0	0	0	0									CMPtm	Transport, Mitochondrial	0	0	0
CO2tm	Transport, Mitochondrial	-1000	0	-1000	-47.8224	-1000	-264.769									CO2tm	Transport, Mitochondrial	-112.267	-53.136	-642.19
COAtm	Transport, Mitochondrial	95.6447	1000	47.8224	995.133	100.096	678.091									COAtm	Transport, Mitochondrial	106.272	53.136	111.217
DICtm	Transport, Mitochondrial	-1000	1000	0	0	-602.411	841.198									DICtm	Transport, Mitochondrial	-142.806	0	0
DTMPtm	Transport, Mitochondrial	0	0	0	0	0	0									DTMPtm	Transport, Mitochondrial	0	0	0
GLNtm	Transport, Mitochondrial	0	0	0	0	0	0									GLNtm	Transport, Mitochondrial	0	0	0
GLUT	Transport, Mitochondrial	-1000	1000	-1000	1000	-1000	1000									GLUT	Transport, Mitochondrial	-91.0887	0	-9.9476e-14
GLYC3Ptm	Transport, Mitochondrial	0	0	0	0	0	0									GLYC3Ptm	Transport, Mitochondrial	0	0	0
GLYTm	Transport, Mitochondrial	-990.267	-10.4767	-995.133	-47.8224	-994.907	-67.8282									GLYTm	Transport, Mitochondrial	-11.6408	-53.136	-469.027
GTHOXtm	Transport, mitochondrial	0	0	0	0	0	0									GTHOXtm	Transport, mitochondrial	0	0	0
H2Otm	Transport, Mitochondrial	-1000	104.355	-1000	452.178	-1000	-158.802									H2Otm	Transport, Mitochondrial	-1000	-53.136	-1000
LT	Transport, mitochondrial	0	0	0	0	0	0									LT	Transport, mitochondrial	0	0	0
NH4tm	Transport, Mitochondrial	-1000	1000	-337.18	1000	1.3e-12	508.513									NH4tm	Transport, Mitochondrial	4.85179e-13	53.136	0
O2trm	Transport, Mitochondrial	0	1000	0	523.783	48.883	839.701									O2trm	Transport, Mitochondrial	180.127	0	500
OAtm1	Transport, Mitochondrial	-1000	1000	-497.494	1000	-924.964	630.518									OAtm1	Transport, Mitochondrial	0	53.136	9.9476e-14
PItm	Transport, Mitochondrial	800	1000	0	0	800	1000									PItm	Transport, Mitochondrial	1000	0	1000
PMTCOAtm	Transport, mitochondrial	0	0	8.47954e-15	0	0	0									PMTCOAtm	Transport, mitochondrial	0	0	0
PROtm1	Transport, Mitochondrial	0	913.115	0	133.054	0	0									PROtm1	Transport, Mitochondrial	91.0887	0	0
PYRtm1	Transport, Mitochondrial	0	1000	0	476.089	0	1000									PYRtm1	Transport, Mitochondrial	94.6312	0	642.19
TGLUASPm	Transport, Mitochondrial	-1000	1000	-1000	1000	-1000	1000									TGLUASPm	Transport, Mitochondrial	106.272	-3.20431e-13	111.217
THRt2m	Transport, Mitochondrial	10.4767	990.267	47.8224	995.133	67.8282	994.907									THRt2m	Transport, Mitochondrial	11.6408	53.136	469.027
THYMDtm	Transport, Mitochondrial	0	0	0	0	0	0									THYMDtm	Transport, Mitochondrial	0	0	0
TYRt6m	Transport, mitochondrial	0	0	0	0	0	0									TYRt6m	Transport, mitochondrial	0	0	0
VT	Transport, mitochondrial	0	0	0	0	0	0									VT	Transport, mitochondrial	0	0	0
CMPtn	Transport, Nuclear	0	0	0	0	0	0									CMPtn	Transport, Nuclear	0	0	0
DCTPtn	Transport, nuclear	0	0	0	0	9.42e-14	0									DCTPtn	Transport, nuclear	0	0	0
DGTPtn	Transport, nuclear	0	0	0	0	-1.42e-14	0									DGTPtn	Transport, nuclear	0	0	0
DIDPtn	Transport, nuclear	0	0	0	0	1.35e-13	-3.53e-14									DIDPtn	Transport, nuclear	0	0	0
DITPtn	Transport, nuclear	0	0	0	0	-1.35e-13	1.35e-13									DITPtn	Transport, nuclear	0	0	0
DTDPtn	Transport, nuclear	-1000	1000	-1000	1000	-1000	1000									DTDPtn	Transport, nuclear	0	0	0
DTTPtn	Transport, nuclear	-1000	1000	-1000	1000	-1000	1000									DTTPtn	Transport, nuclear	0	0	0
DUMPtn	Transport, nuclear	0	0	0	0	-1.35e-13	3.33e-13									DUMPtn	Transport, nuclear	0	0	0
GTPtn	Transport, nuclear	0	0	0	0	4.51e-14	3.04e-14									GTPtn	Transport, nuclear	0	0	0
IDPtn	Transport, nuclear	-1000	1000	-1000	1000	-1000	1000									IDPtn	Transport, nuclear	0	0	0
ITPtn	Transport, nuclear	-1000	1000	-1000	1000	-1000	1000									ITPtn	Transport, nuclear	0	0	0
TRPDOXtn	Transport, nuclear	0	0	0	0	-4.51e-14	0									TRPDOXtn	Transport, nuclear	0	0	0
TRPDRDtn	Transport, nuclear	0	0	0	0	0	0									TRPDRDtn	Transport, nuclear	0	0	0
UDPtn	Transport, nuclear	0	0	0	0	0	0									UDPtn	Transport, nuclear	0	0	0
ASPTA5m	Tyrosine metabolism	0	0	0	0	0	0									ASPTA5m	Tyrosine metabolism	0	0	0
AGMT	Urea Cycle and Metabolism of Amino Groups	0	0	0	0	0	0									AGMT	Urea Cycle and Metabolism of Amino Groups	0	0	0
G5SDr	Urea Cycle and Metabolism of Amino Groups	0	0	0	0	0	0									G5SDr	Urea Cycle and Metabolism of Amino Groups	0	0	0
ACACT10m_i	Valine, Leucine and Isoleucine Biosynthesis	0	0	0	0	0	0									ACACT10m_i	Valine, Leucine and Isoleucine Biosynthesis	0	0	0
ACOAD8m	Valine, Leucine and Isoleucine Biosynthesis	0	0	0	0	0	0									ACOAD8m	Valine, Leucine and Isoleucine Biosynthesis	0	0	0
HIBHrm	Valine, Leucine and Isoleucine Biosynthesis	0	0	0	0	0	0									HIBHrm	Valine, Leucine and Isoleucine Biosynthesis	0	0	0
ILETRS	Valine, Leucine and Isoleucine Biosynthesis	0	0	0	0	0	0									ILETRS	Valine, Leucine and Isoleucine Biosynthesis	0	0	0
LEUTRS	Valine, Leucine and Isoleucine Biosynthesis	0	0	0	0	0	0									LEUTRS	Valine, Leucine and Isoleucine Biosynthesis	0	0	0
MCC	Valine, Leucine and Isoleucine Biosynthesis	0	0	0	0	0	0									MCC	Valine, Leucine and Isoleucine Biosynthesis	0	0	0
ODHmi	Valine, Leucine and Isoleucine Biosynthesis	0	0	0	0	0	0									ODHmi	Valine, Leucine and Isoleucine Biosynthesis	0	0	0
VALTRS	Valine, Leucine and Isoleucine Biosynthesis	0	0	0	0	0	0									VALTRS	Valine, Leucine and Isoleucine Biosynthesis	0	0	0
3MBTm	Valine, leucine and isoleucine degradation	0	0	0	0	0	0									3MBTm	Valine, leucine and isoleucine degradation	0	0	0
MGCOAH	Valine, leucine and isoleucine degradation	0	0	0	0	0	0									MGCOAH	Valine, leucine and isoleucine degradation	0	0	0
Biomass		45.6103	50.6781	22.8051	25.339	47.7327	53.0363									Biomass		50.6781	25.339	0
