# Supplementary material for: Genome-scale metabolic models highlight stage-specific differences in essential metabolic pathways in Trypanosoma cruzi
Source: PLoS Negl Trop Dis. 2020 Oct 6;14(10):e0008728. doi: 10.1371/journal.pntd.0008728 (PMC7567352; doi:10.1371/journal.pntd.0008728)
Supplement: S8 Table — (XLSX) [file pntd.0008728.s013.xlsx]

## Sheet: T8
Model	Number of essential reactions	Reactions	Reaction name	Subsystem	Genes
Epimastigote, Amastigote, and Trypomastigote	42	EX_ser__L(e)		Exchange	.
		EX_arg__L(e)		Exchange	.
		EX_phe__L(e)		Exchange	.
		EX_val__L(e)		Exchange	.
		EX_his__L(e)		Exchange	.
		EX_ile__L(e)		Exchange	.
		EX_met__L(e)		Exchange	.
		EX_ergst(e)		Exchange	.
		EX_lys__L(e)		Exchange	.
		EX_pi_e		Exchange	.
		EX_pro_DASH_L_e		Exchange	.
		EX_thr_DASH_L_e		Exchange	.
		EX_leu__L(e)		Exchange	.
		GLUDy	glutamate dehydrogenase (NADP), cytosolic/glutamate dehydrogenase (NAD), cytosolic	Glutamate Metabolism	TCDM_10134
		THRDm	L-threonine dehydrogenase, mitochondrial/L-threonine 3-dehydrogenase, putative	Glycine, Serine, and Threonine Metabolism	TCDM_01461
		GLYATm	glycine C-acetyltransferase, mitochondrial/2-amino-3-ketobutyrate coenzyme A ligase, putative	Glycine, Serine, and Threonine Metabolism	TCDM_09537
		HEX	hexokinase (D-glucose:ATP), cytosolic	Glycolysis/Gluconeogenesis	TCDM_04644
		PGKg	phosphoglycerate kinase, glycosomal	Glycolysis/Gluconeogenesis	TCDM_14526
		GAPDg	glyceraldehyde-3-phosphate dehydrogenase (NAD), glycosomal	Glycolysis/Gluconeogenesis	TCDM_02134 or TCDM_07514 or TCDM_12034 or TCDM_13011
		GLUKg	glucokinase, glycosomal	Glycolysis/Gluconeogenesis	TCDM_06590
		FBAg	fructose-bisphosphate aldolase, glycosomal	Glycolysis/Gluconeogenesis	TCDM_01107
		PFKg	phosphofructokinase, glycosomal	Glycolysis/Gluconeogenesis	TCDM_00278
		ENO	enolase, cytosolic	Glycolysis/Gluconeogenesis	TCDM_02738 or TCDM_04067
		PGM	phosphoglycerate mutase, cytosolic	Glycolysis/Gluconeogenesis	TCDM_02244 or TCDM_09487 or TCDM_05955
		HISt6	L-histidine transport in via proton symport	Transport, Extracellular	.
		LYSt6	L-lysine transport in via proton symport	Transport, Extracellular	.
		METt6	L-methionine transport in via proton symport	Transport, Extracellular	.
		ERGSTt	ergosterol reversible transport	Transport, Extracellular	.
		PHEt6	L-phenylalanine transport in via proton symport	Transport, Extracellular	.
		ARGt	L-arginine transport in via proton symport	Transport, Extracellular	.
		ILEt6	L-isoleucine transport in via proton symport	Transport, Extracellular	.
		PIt6	phosphate transport in/out via proton symporter, extracellular	Transport, Extracellular	.
		VALt6	L-valine transport in via proton symport	Transport, Extracellular	.
		LEUt6	L-leucine transport in via proton symport	Transport, Extracellular	.
		SERt6	L-serine transport in via proton symport	Transport, Extracellular	.
		Hx	hydrogen transport, glycosomal	Transport, Glycosomal	.
		PItx	phosphate transport in/out via diffusion, glycosomal	Transport, Glycosomal	.
		3PGtirr	3-Phospho-D-glycerate transport, glycosome to cytosol	Transport, Glycosomal	.
		THRt2m	threonine mitochondrial transport via proton symport	Transport, Mitochondrial	.
		GLYTm	glycine transport, mitochondrial	Transport, Mitochondrial	.
		COAtm	CoA transporter, mitochondrial	Transport, Mitochondrial	.
		accoatm	accoa transport, mitochondrial	Transport, Mitochondrial	.
Amastigote and Epimastigote	17	EX_gua(e)		Exchange	.
		EX_ura(e)		Exchange	.
		PPA	inorganic diphosphatase, cytosolic	Other	TCDM_13977
		G6PDH1	glucose 6-phosphate dehydrogenase, cytosolic	Pentose Phosphate Pathway	TCDM_11676
		TKT1	transketolase, cytosolic	Pentose Phosphate Pathway	TCDM_07253
		PGDH	phosphogluconate dehydrogenase, cytosolic/6-phosphogluconate dehydrogenase, decarboxylating	Pentose Phosphate Pathway	TCDM_00158
		TKT2	transketolase, cytosolic	Pentose Phosphate Pathway	TCDM_07253
		RPE	ribulose 5-phosphate 3-epimerase, cytosolic	Pentose Phosphate Pathway	TCDM_00120
		TAL	transaldolase, cytosolic	Pentose Phosphate Pathway	TCDM_08056
		PGL	6-phosphogluconolactonase, cytosolic	Pentose Phosphate Pathway	TCDM_11574
		RPI	ribose-5-phosphate isomerase, cytosolic	Pentose Phosphate Pathway	TCDM_14453
		ADK1	adenylate kinase; AMP kinase	Purine Metabolism	TCDM_03235 or TCDM_04158 or TCDM_08877 or TCDM_13770 or TCDM_13973 or TCDM_14420
		GUAPRTr	GMP:pyrophosphate phosphoribosyltransferase	Purine Metabolism	TCDM_01381 or TCDM_01382
		UPPRTr	uracil phosphoribosyltransferase	Pyrimidine Metabolism	TCDM_07304
		GUAt2	guanine transport in via proton symport	Transport, Extracellular	.
		URAt2	uracil transport in via proton symport	Transport, Extracellular	.
		Biomass_t_cruzi
Amastigote	10	PGK	phosphoglycerate kinase, cytosolic	Glycolysis/Gluconeogenesis	TCDM_02085 or TCDM_04469
		PPCKg	phosphoenolpyruvate carboxykinase, glycosomal	Glycolysis/Gluconeogenesis	TCDM_05454
		ALATA_Lmirrev	L-alanine transaminase, mitochondrial	Pyruvate Metabolism	TCDM_05026
		ME1x	Malic enzyme	Pyruvate Metabolism	TCDM_00813
		ME1m	Malic enzyme	Pyruvate Metabolism	TCDM_00812
		CO2tp	CO2 transport, glycosomal	Transport, Glycosomal	.
		13DPGtg	1,3-diphosphoglycerate transport, glycosome to cytosol	Transport, Glycosomal	.
		PEPt	phosphoenolpyruvate transport, glycosomal	Transport, Glycosomal	.
		CO2tm	CO2 transport (diffusion), mitochondrial	Transport, Mitochondrial	.
		ALAtm	alaine transport, mitochondrial	Transport, Mitochondrial	.
Trypomastigote	8	EX_a_DASH_D_DASH_glucose_e		Exchange	.
		EX_b_DASH_D_DASH_glucose_e		Exchange	.
		MDH	malate dehydrogenase, glycosomal	Glycolysis/Gluconeogenesis	TCDM_07857
		TPIg	triose-phosphate isomerase, glycosomal	Glycolysis/Gluconeogenesis	TCDM_00802
		GLCBt	beta-glucose transport, extracellular	Transport, Extracellular	.
		GLCAt	alpha-glucose transport, extracellular	Transport, Extracellular	.
		GLCBtg	beta-glucose transport, glycosomal	Transport, Glycosomal	.
		Biomass_trypo			.
