# Supplementary material for: Genome-scale metabolic models highlight stage-specific differences in essential metabolic pathways in Trypanosoma cruzi
Source: PLoS Negl Trop Dis. 2020 Oct 6;14(10):e0008728. doi: 10.1371/journal.pntd.0008728 (PMC7567352; doi:10.1371/journal.pntd.0008728)
Supplement: S9 Table — (XLSX) [file pntd.0008728.s014.xlsx]

## Sheet: T9
Model	Number of essential genes	Genes	Description	Subsystem	Reactions
Epimastigote, Amastigote, and Trypomastigote	9	TCDM_10134	glutamate dehydrogenase	Glutamate Metabolism	['GLUDm', 'GLUDy']
		TCDM_09537	2-amino-3-ketobutyrate coenzyme A ligase	Glycine, Serine, and Threonine Metabolism	['GLYATm']
		TCDM_01461	dTDP-glucose 4/L-threonine dehydrogenase	Glycine, Serine, and Threonine Metabolism	['THRDm']
		TCDM_14526	3-phosphoglycerate kinase	Glycolysis/Gluconeogenesis	['PGKg']
		TCDM_05039	glucose-6-phosphate isomerase	Glycolysis/Gluconeogenesis	['G6PI2x', 'PGI1', 'PGI1c', 'PGI2', 'PGI3', 'PGI3c']
		TCDM_06590	glucokinase	Glycolysis/Gluconeogenesis	['GLUKg']
		TCDM_04644	hexokinase	Glycolysis/Gluconeogenesis	['HEX']
		TCDM_01107	fructose-bisphosphate aldolase	Glycolysis/Gluconeogenesis	['FBAg']
		TCDM_00278	6-phospho-1-fructokinase	Glycolysis/Gluconeogenesis	['PFKg']
Epimastigote and Amastigote	9	TCDM_13977	inorganic pyrophosphatase	Other	['PPA', 'PPAg', 'PPAm']
		TCDM_11574	6-phosphogluconolactonase	Pentose Phosphate Pathway	['PGL', 'PGLg']
		TCDM_00120	ribulose-phosphate 3-epimerase	Pentose Phosphate Pathway	['RPE']
		TCDM_00158	6-phosphogluconate dehydrogenase	Pentose Phosphate Pathway	['PGDH']
		TCDM_08056	transaldolase	Pentose Phosphate Pathway	['TAL']
		TCDM_11676	glucose-6-phosphate dehydrogenase	Pentose Phosphate Pathway	['G6PDH1', 'G6PDHg']
		TCDM_07253	transketolase	Pentose Phosphate Pathway	['TKT1', 'TKT1g', 'TKT2', 'TKT2g']
		TCDM_14453	ribose 5-phosphate isomerase	Pentose Phosphate Pathway	['RPI', 'RPIg']
		TCDM_07304	uracil phosphoribosyltransferase	Pyrimidine Metabolism	['UPPRTr']
Amastigote	4	TCDM_05454	glycosomal phosphoenolpyruvate carboxykinase	Glycolysis/Gluconeogenesis	['PPCKg']
		TCDM_00812	malic enzyme	Pyruvate Metabolism	['ME1m']
		TCDM_00813	malic enzyme	Pyruvate Metabolism	['ME1x']
		TCDM_05026	alanine aminotransferase	Pyruvate Metabolism	['ALATA_Li', 'ALATA_Lmirrev']
Trypomastigote	2	TCDM_07857	cytosolic malate dehydrogenase	Glycolysis/Gluconeogenesis	['MDH']
		TCDM_00802	triosephosphate isomerase	Glycolysis/Gluconeogenesis	['TPIg']
