# Supplementary material for: Genome-scale metabolic models highlight stage-specific differences in essential metabolic pathways in Trypanosoma cruzi
Source: PLoS Negl Trop Dis. 2020 Oct 6;14(10):e0008728. doi: 10.1371/journal.pntd.0008728 (PMC7567352; doi:10.1371/journal.pntd.0008728)
Supplement: S10 Table — (XLSX) [file pntd.0008728.s015.xlsx]

## Sheet: T10
Model	Number of essential genes	Genes	Description	Subsystem	Reactions
Amastigote and Epimastigote	2	TCDM_00802, TCDM_07435	triosephosphate isomerase, glycerol-3-phosphate dehydrogenase	Glycolysis/Gluconeogenesis, Glycolysis/Gluconeogenesis	TPIg, G3PDg
		TCDM_00189, TCDM_00802	glycerol kinase, triosephosphate isomerase	Glycolysis/Gluconeogenesis, Glycolysis/Gluconeogenesis	GLYKg, TPIg
Epimastigote and Trypomastigote	1	TCDM_00813, TCDM_00417	malic enzyme, pyruvate kinase 2/Pyruvate kinase	Pyruvate Metabolism, Glycolysis/Gluconeogenesis	ME1x, PYK
Amastigote	4	TCDM_04024, TCDM_00802	malate dehydrogenase, triosephosphate isomerase	Citric Acid Cycle, Glycolysis/Gluconeogenesis	MDHm, TPIg
		TCDM_04024, TCDM_03103	malate dehydrogenase, glutamate dehydrogenase	Citric Acid Cycle, Glutamate Metabolism	MDHm, GLUDx, GLUDxm
		TCDM_03103, TCDM_02932	glutamate dehydrogenase, NADH dehydrogenase	Glutamate Metabolism, Oxidative Phosphorylation	GLUDx, GLUDxm, NADH2_DASH_u6cm, NADH2_DASH_u6m
		TCDM_03103, TCDM_02901	glutamate dehydrogenase, alternative oxidase	Glutamate Metabolism, Oxidative Phosphorylation	GLUDx, GLUDxm, ALTOXIDm2
